# Supplementary material for: Cavity-mediated exciton hopping in a dielectrically engineered polariton system
Source: Nat Commun. 2026 Apr 24;17:3779. doi: 10.1038/s41467-026-72043-1 (PMC13106776; doi:10.1038/s41467-026-72043-1)
Supplement: Supplementary file 3 — Source Data [file 41467_2026_72043_MOESM3_ESM.zip]

Archive with 11 entries (11 files):
- SourceData_Husel_Polaritons/1d.csv
- SourceData_Husel_Polaritons/1e.csv
- SourceData_Husel_Polaritons/2a.csv
- SourceData_Husel_Polaritons/2b.csv
- SourceData_Husel_Polaritons/2c.csv
- SourceData_Husel_Polaritons/2d.csv
- SourceData_Husel_Polaritons/3b.csv
- SourceData_Husel_Polaritons/3c.csv
- SourceData_Husel_Polaritons/4b.csv
- SourceData_Husel_Polaritons/4c_1.csv
- SourceData_Husel_Polaritons/4c_2.csv
