# Supplementary material for: Cavity-mediated exciton hopping in a dielectrically engineered polariton system
Source: Nat Commun. 2026 Apr 24;17:3779. doi: 10.1038/s41467-026-72043-1 (PMC13106776; doi:10.1038/s41467-026-72043-1)
Supplement: Supplementary file 3 — Source Data [file 41467_2026_72043_MOESM3_ESM.zip › SourceData_Husel_Polaritons/1d.csv]

# Cavity length (arb. u.)	Energy (eV)	Cavity transmission (arb. u.)
0.000000000000000000e+00	1.671030852587160886e+00	1.930833261820990253e-04
1.000000000000000000e+00	1.671030852587160886e+00	5.577962756371750283e-04
2.000000000000000000e+00	1.671030852587160886e+00	5.577962756371750283e-04
3.000000000000000000e+00	1.671030852587160886e+00	4.290740581824423086e-04
4.000000000000000000e+00	1.671030852587160886e+00	5.148888698189307703e-04
5.000000000000000000e+00	1.671030852587160886e+00	3.861666523641980506e-04
6.000000000000000000e+00	1.671030852587160886e+00	3.003518407277095889e-04
7.000000000000000000e+00	1.671030852587160886e+00	1.072685145456105771e-04
8.000000000000000000e+00	1.671030852587160886e+00	1.287222174547326926e-04
9.000000000000000000e+00	1.671030852587160886e+00	1.501759203638547945e-04
1.000000000000000000e+01	1.671030852587160886e+00	8.581481163648846172e-05
1.100000000000000000e+01	1.671030852587160886e+00	8.581481163648846172e-05
1.200000000000000000e+01	1.671030852587160886e+00	4.290740581824423086e-05
1.300000000000000000e+01	1.671030852587160886e+00	5.148888698189307703e-04
1.400000000000000000e+01	1.671030852587160886e+00	8.152407105466403592e-04
1.500000000000000000e+01	1.671030852587160886e+00	1.415944392002059645e-03
1.600000000000000000e+01	1.671030852587160886e+00	9.868703338196172827e-04
1.700000000000000000e+01	1.671030852587160886e+00	2.145370290912211543e-04
1.800000000000000000e+01	1.671030852587160886e+00	2.145370290912211543e-05
1.900000000000000000e+01	1.671030852587160886e+00	6.436110872736634629e-05
2.000000000000000000e+01	1.671030852587160886e+00	4.290740581824423086e-05
2.100000000000000000e+01	1.671030852587160886e+00	1.072685145456105771e-04
2.200000000000000000e+01	1.671030852587160886e+00	1.072685145456105771e-04
2.300000000000000000e+01	1.671030852587160886e+00	1.716296232729769234e-04
2.400000000000000000e+01	1.671030852587160886e+00	2.145370290912211543e-04
2.500000000000000000e+01	1.671030852587160886e+00	3.218055436368317179e-04
2.600000000000000000e+01	1.671030852587160886e+00	3.218055436368317179e-04
2.700000000000000000e+01	1.671030852587160886e+00	8.152407105466403592e-04
2.800000000000000000e+01	1.671030852587160886e+00	1.394490689092937408e-03
2.900000000000000000e+01	1.671030852587160886e+00	5.127434995280185683e-03
3.000000000000000000e+01	1.671030852587160886e+00	4.601819274006693772e-02
3.100000000000000000e+01	1.671030852587160886e+00	4.788466489316055980e-02
3.200000000000000000e+01	1.671030852587160886e+00	4.355101690551789473e-03
3.300000000000000000e+01	1.671030852587160886e+00	1.630481421093280718e-03
3.400000000000000000e+01	1.671030852587160886e+00	8.796018192740067462e-04
3.500000000000000000e+01	1.671030852587160886e+00	4.934351669098086413e-04
3.600000000000000000e+01	1.671030852587160886e+00	3.218055436368317179e-04
3.700000000000000000e+01	1.671030852587160886e+00	2.574444349094653852e-04
3.800000000000000000e+01	1.671030852587160886e+00	2.359907320003432562e-04
3.900000000000000000e+01	1.671030852587160886e+00	1.287222174547326926e-04
4.000000000000000000e+01	1.671030852587160886e+00	1.072685145456105771e-04
0.000000000000000000e+00	1.670968585229799297e+00	2.359907320003432562e-04
1.000000000000000000e+00	1.670968585229799297e+00	5.792499785462970488e-04
2.000000000000000000e+00	1.670968585229799297e+00	6.221573843645413068e-04
3.000000000000000000e+00	1.670968585229799297e+00	4.290740581824423086e-04
4.000000000000000000e+00	1.670968585229799297e+00	4.290740581824423086e-04
5.000000000000000000e+00	1.670968585229799297e+00	4.076203552733201796e-04
6.000000000000000000e+00	1.670968585229799297e+00	2.145370290912211543e-04
7.000000000000000000e+00	1.670968585229799297e+00	1.287222174547326926e-04
8.000000000000000000e+00	1.670968585229799297e+00	1.072685145456105771e-04
9.000000000000000000e+00	1.670968585229799297e+00	1.072685145456105771e-04
1.000000000000000000e+01	1.670968585229799297e+00	0.000000000000000000e+00
1.100000000000000000e+01	1.670968585229799297e+00	6.436110872736634629e-05
1.200000000000000000e+01	1.670968585229799297e+00	6.436110872736634629e-05
1.300000000000000000e+01	1.670968585229799297e+00	6.436110872736634358e-04
1.400000000000000000e+01	1.670968585229799297e+00	7.294258989101518433e-04
1.500000000000000000e+01	1.670968585229799297e+00	1.222861065819960593e-03
1.600000000000000000e+01	1.670968585229799297e+00	9.654166309104951537e-04
1.700000000000000000e+01	1.670968585229799297e+00	2.145370290912211543e-04
1.800000000000000000e+01	1.670968585229799297e+00	8.581481163648846172e-05
1.900000000000000000e+01	1.670968585229799297e+00	1.716296232729769234e-04
2.000000000000000000e+01	1.670968585229799297e+00	4.290740581824423086e-05
2.100000000000000000e+01	1.670968585229799297e+00	1.501759203638547945e-04
2.200000000000000000e+01	1.670968585229799297e+00	1.501759203638547945e-04
2.300000000000000000e+01	1.670968585229799297e+00	1.501759203638547945e-04
2.400000000000000000e+01	1.670968585229799297e+00	8.581481163648846172e-05
2.500000000000000000e+01	1.670968585229799297e+00	2.359907320003432562e-04
2.600000000000000000e+01	1.670968585229799297e+00	4.076203552733201796e-04
2.700000000000000000e+01	1.670968585229799297e+00	7.937870076375182302e-04
2.800000000000000000e+01	1.670968585229799297e+00	1.523212906547670182e-03
2.900000000000000000e+01	1.670968585229799297e+00	6.264481249463657760e-03
3.000000000000000000e+01	1.670968585229799297e+00	4.953660001716296557e-02
3.100000000000000000e+01	1.670968585229799297e+00	4.576074830515747260e-02
3.200000000000000000e+01	1.670968585229799297e+00	4.269286878915300523e-03
3.300000000000000000e+01	1.670968585229799297e+00	1.651935124002402739e-03
3.400000000000000000e+01	1.670968585229799297e+00	9.225092250922508957e-04
3.500000000000000000e+01	1.670968585229799297e+00	5.148888698189307703e-04
3.600000000000000000e+01	1.670968585229799297e+00	4.505277610915643834e-04
3.700000000000000000e+01	1.670968585229799297e+00	1.930833261820990253e-04
3.800000000000000000e+01	1.670968585229799297e+00	1.501759203638547945e-04
3.900000000000000000e+01	1.670968585229799297e+00	1.716296232729769234e-04
4.000000000000000000e+01	1.670968585229799297e+00	1.501759203638547945e-04
0.000000000000000000e+00	1.670906324257996456e+00	1.716296232729769234e-04
1.000000000000000000e+00	1.670906324257996456e+00	6.007036814554191778e-04
2.000000000000000000e+00	1.670906324257996456e+00	4.076203552733201796e-04
3.000000000000000000e+00	1.670906324257996456e+00	4.076203552733201796e-04
4.000000000000000000e+00	1.670906324257996456e+00	4.290740581824423086e-04
5.000000000000000000e+00	1.670906324257996456e+00	2.788981378185875141e-04
6.000000000000000000e+00	1.670906324257996456e+00	1.501759203638547945e-04
7.000000000000000000e+00	1.670906324257996456e+00	1.501759203638547945e-04
8.000000000000000000e+00	1.670906324257996456e+00	6.436110872736634629e-05
9.000000000000000000e+00	1.670906324257996456e+00	6.436110872736634629e-05
1.000000000000000000e+01	1.670906324257996456e+00	8.581481163648846172e-05
1.100000000000000000e+01	1.670906324257996456e+00	1.072685145456105771e-04
1.200000000000000000e+01	1.670906324257996456e+00	1.287222174547326926e-04
1.300000000000000000e+01	1.670906324257996456e+00	5.792499785462970488e-04
1.400000000000000000e+01	1.670906324257996456e+00	6.650647901827855648e-04
1.500000000000000000e+01	1.670906324257996456e+00	1.415944392002059645e-03
1.600000000000000000e+01	1.670906324257996456e+00	9.439629280013730247e-04
1.700000000000000000e+01	1.670906324257996456e+00	1.501759203638547945e-04
1.800000000000000000e+01	1.670906324257996456e+00	2.145370290912211543e-05
1.900000000000000000e+01	1.670906324257996456e+00	1.072685145456105771e-04
2.000000000000000000e+01	1.670906324257996456e+00	0.000000000000000000e+00
2.100000000000000000e+01	1.670906324257996456e+00	8.581481163648846172e-05
2.200000000000000000e+01	1.670906324257996456e+00	1.716296232729769234e-04
2.300000000000000000e+01	1.670906324257996456e+00	1.501759203638547945e-04
2.400000000000000000e+01	1.670906324257996456e+00	2.145370290912211543e-04
2.500000000000000000e+01	1.670906324257996456e+00	2.788981378185875141e-04
2.600000000000000000e+01	1.670906324257996456e+00	4.719814640006865123e-04
2.700000000000000000e+01	1.670906324257996456e+00	7.937870076375182302e-04
2.800000000000000000e+01	1.670906324257996456e+00	1.244314768729082614e-03
2.900000000000000000e+01	1.670906324257996456e+00	6.307388655281901367e-03
3.000000000000000000e+01	1.670906324257996456e+00	5.140307217025658765e-02
3.100000000000000000e+01	1.670906324257996456e+00	4.101947996224148546e-02
3.200000000000000000e+01	1.670906324257996456e+00	3.947481335278469131e-03
3.300000000000000000e+01	1.670906324257996456e+00	1.544666609456792203e-03
3.400000000000000000e+01	1.670906324257996456e+00	8.152407105466403592e-04
3.500000000000000000e+01	1.670906324257996456e+00	5.148888698189307703e-04
3.600000000000000000e+01	1.670906324257996456e+00	4.290740581824423086e-04
3.700000000000000000e+01	1.670906324257996456e+00	2.788981378185875141e-04
3.800000000000000000e+01	1.670906324257996456e+00	1.716296232729769234e-04
3.900000000000000000e+01	1.670906324257996456e+00	1.287222174547326926e-04
4.000000000000000000e+01	1.670906324257996456e+00	1.716296232729769234e-04
0.000000000000000000e+00	1.670844069670843091e+00	1.930833261820990253e-04
1.000000000000000000e+00	1.670844069670843091e+00	5.363425727280528993e-04
2.000000000000000000e+00	1.670844069670843091e+00	4.719814640006865123e-04
3.000000000000000000e+00	1.670844069670843091e+00	4.076203552733201796e-04
4.000000000000000000e+00	1.670844069670843091e+00	3.432592465459538469e-04
5.000000000000000000e+00	1.670844069670843091e+00	3.432592465459538469e-04
6.000000000000000000e+00	1.670844069670843091e+00	1.716296232729769234e-04
7.000000000000000000e+00	1.670844069670843091e+00	1.501759203638547945e-04
8.000000000000000000e+00	1.670844069670843091e+00	4.290740581824423086e-05
9.000000000000000000e+00	1.670844069670843091e+00	4.290740581824423086e-05
1.000000000000000000e+01	1.670844069670843091e+00	1.072685145456105771e-04
1.100000000000000000e+01	1.670844069670843091e+00	6.436110872736634629e-05
1.200000000000000000e+01	1.670844069670843091e+00	8.581481163648846172e-05
1.300000000000000000e+01	1.670844069670843091e+00	5.792499785462970488e-04
1.400000000000000000e+01	1.670844069670843091e+00	8.796018192740067462e-04
1.500000000000000000e+01	1.670844069670843091e+00	1.201407362910838356e-03
1.600000000000000000e+01	1.670844069670843091e+00	7.937870076375182302e-04
1.700000000000000000e+01	1.670844069670843091e+00	1.716296232729769234e-04
1.800000000000000000e+01	1.670844069670843091e+00	4.290740581824423086e-05
1.900000000000000000e+01	1.670844069670843091e+00	6.436110872736634629e-05
2.000000000000000000e+01	1.670844069670843091e+00	2.145370290912211543e-05
2.100000000000000000e+01	1.670844069670843091e+00	1.287222174547326926e-04
2.200000000000000000e+01	1.670844069670843091e+00	8.581481163648846172e-05
2.300000000000000000e+01	1.670844069670843091e+00	1.716296232729769234e-04
2.400000000000000000e+01	1.670844069670843091e+00	2.359907320003432562e-04
2.500000000000000000e+01	1.670844069670843091e+00	2.574444349094653852e-04
2.600000000000000000e+01	1.670844069670843091e+00	4.505277610915643834e-04
2.700000000000000000e+01	1.670844069670843091e+00	8.366944134557624882e-04
2.800000000000000000e+01	1.670844069670843091e+00	1.351583283274693150e-03
2.900000000000000000e+01	1.670844069670843091e+00	6.886638633828198741e-03
3.000000000000000000e+01	1.670844069670843091e+00	5.333390543207757600e-02
3.100000000000000000e+01	1.670844069670843091e+00	3.760834119969106576e-02
3.200000000000000000e+01	1.670844069670843091e+00	3.904573929460224656e-03
3.300000000000000000e+01	1.670844069670843091e+00	1.630481421093280718e-03
3.400000000000000000e+01	1.670844069670843091e+00	5.363425727280528993e-04
3.500000000000000000e+01	1.670844069670843091e+00	5.363425727280528993e-04
3.600000000000000000e+01	1.670844069670843091e+00	4.076203552733201796e-04
3.700000000000000000e+01	1.670844069670843091e+00	1.716296232729769234e-04
3.800000000000000000e+01	1.670844069670843091e+00	1.072685145456105771e-04
3.900000000000000000e+01	1.670844069670843091e+00	4.290740581824423086e-05
4.000000000000000000e+01	1.670844069670843091e+00	6.436110872736634629e-05
0.000000000000000000e+00	1.670781821467431039e+00	2.788981378185875141e-04
1.000000000000000000e+00	1.670781821467431039e+00	5.792499785462970488e-04
2.000000000000000000e+00	1.670781821467431039e+00	6.007036814554191778e-04
3.000000000000000000e+00	1.670781821467431039e+00	3.647129494550759216e-04
4.000000000000000000e+00	1.670781821467431039e+00	3.647129494550759216e-04
5.000000000000000000e+00	1.670781821467431039e+00	3.218055436368317179e-04
6.000000000000000000e+00	1.670781821467431039e+00	1.287222174547326926e-04
7.000000000000000000e+00	1.670781821467431039e+00	6.436110872736634629e-05
8.000000000000000000e+00	1.670781821467431039e+00	1.930833261820990253e-04
9.000000000000000000e+00	1.670781821467431039e+00	8.581481163648846172e-05
1.000000000000000000e+01	1.670781821467431039e+00	2.145370290912211543e-05
1.100000000000000000e+01	1.670781821467431039e+00	1.072685145456105771e-04
1.200000000000000000e+01	1.670781821467431039e+00	1.287222174547326926e-04
1.300000000000000000e+01	1.670781821467431039e+00	7.294258989101518433e-04
1.400000000000000000e+01	1.670781821467431039e+00	6.436110872736634358e-04
1.500000000000000000e+01	1.670781821467431039e+00	1.308675877456448892e-03
1.600000000000000000e+01	1.670781821467431039e+00	9.010555221831287667e-04
1.700000000000000000e+01	1.670781821467431039e+00	1.072685145456105771e-04
1.800000000000000000e+01	1.670781821467431039e+00	6.436110872736634629e-05
1.900000000000000000e+01	1.670781821467431039e+00	1.072685145456105771e-04
2.000000000000000000e+01	1.670781821467431039e+00	1.072685145456105771e-04
2.100000000000000000e+01	1.670781821467431039e+00	4.290740581824423086e-05
2.200000000000000000e+01	1.670781821467431039e+00	1.287222174547326926e-04
2.300000000000000000e+01	1.670781821467431039e+00	1.716296232729769234e-04
2.400000000000000000e+01	1.670781821467431039e+00	2.145370290912211543e-04
2.500000000000000000e+01	1.670781821467431039e+00	2.359907320003432562e-04
2.600000000000000000e+01	1.670781821467431039e+00	4.076203552733201796e-04
2.700000000000000000e+01	1.670781821467431039e+00	7.508796018192739723e-04
2.800000000000000000e+01	1.670781821467431039e+00	1.694842529820646997e-03
2.900000000000000000e+01	1.670781821467431039e+00	6.929546039646443216e-03
3.000000000000000000e+01	1.670781821467431039e+00	5.738865528190165849e-02
3.100000000000000000e+01	1.670781821467431039e+00	3.509825795932378090e-02
3.200000000000000000e+01	1.670781821467431039e+00	3.690036900369003583e-03
3.300000000000000000e+01	1.670781821467431039e+00	1.523212906547670182e-03
3.400000000000000000e+01	1.670781821467431039e+00	6.221573843645413068e-04
3.500000000000000000e+01	1.670781821467431039e+00	4.290740581824423086e-04
3.600000000000000000e+01	1.670781821467431039e+00	3.647129494550759216e-04
3.700000000000000000e+01	1.670781821467431039e+00	2.359907320003432562e-04
3.800000000000000000e+01	1.670781821467431039e+00	1.716296232729769234e-04
3.900000000000000000e+01	1.670781821467431039e+00	2.145370290912211543e-04
4.000000000000000000e+01	1.670781821467431039e+00	1.287222174547326926e-04
0.000000000000000000e+00	1.670719579646851249e+00	1.072685145456105771e-04
1.000000000000000000e+00	1.670719579646851249e+00	6.221573843645413068e-04
2.000000000000000000e+00	1.670719579646851249e+00	6.436110872736634358e-04
3.000000000000000000e+00	1.670719579646851249e+00	4.719814640006865123e-04
4.000000000000000000e+00	1.670719579646851249e+00	4.076203552733201796e-04
5.000000000000000000e+00	1.670719579646851249e+00	2.145370290912211543e-04
6.000000000000000000e+00	1.670719579646851249e+00	2.145370290912211543e-04
7.000000000000000000e+00	1.670719579646851249e+00	1.716296232729769234e-04
8.000000000000000000e+00	1.670719579646851249e+00	1.072685145456105771e-04
9.000000000000000000e+00	1.670719579646851249e+00	8.581481163648846172e-05
1.000000000000000000e+01	1.670719579646851249e+00	8.581481163648846172e-05
1.100000000000000000e+01	1.670719579646851249e+00	2.145370290912211543e-05
1.200000000000000000e+01	1.670719579646851249e+00	1.072685145456105771e-04
1.300000000000000000e+01	1.670719579646851249e+00	6.221573843645413068e-04
1.400000000000000000e+01	1.670719579646851249e+00	5.577962756371750283e-04
1.500000000000000000e+01	1.670719579646851249e+00	1.823564747275379771e-03
1.600000000000000000e+01	1.670719579646851249e+00	9.225092250922508957e-04
1.700000000000000000e+01	1.670719579646851249e+00	1.287222174547326926e-04
1.800000000000000000e+01	1.670719579646851249e+00	2.145370290912211543e-05
1.900000000000000000e+01	1.670719579646851249e+00	6.436110872736634629e-05
2.000000000000000000e+01	1.670719579646851249e+00	6.436110872736634629e-05
2.100000000000000000e+01	1.670719579646851249e+00	1.287222174547326926e-04
2.200000000000000000e+01	1.670719579646851249e+00	1.287222174547326926e-04
2.300000000000000000e+01	1.670719579646851249e+00	8.581481163648846172e-05
2.400000000000000000e+01	1.670719579646851249e+00	1.930833261820990253e-04
2.500000000000000000e+01	1.670719579646851249e+00	3.432592465459538469e-04
2.600000000000000000e+01	1.670719579646851249e+00	4.076203552733201796e-04
2.700000000000000000e+01	1.670719579646851249e+00	9.010555221831287667e-04
2.800000000000000000e+01	1.670719579646851249e+00	1.651935124002402739e-03
2.900000000000000000e+01	1.670719579646851249e+00	7.658971938556594951e-03
3.000000000000000000e+01	1.670719579646851249e+00	6.228009954518149566e-02
3.100000000000000000e+01	1.670719579646851249e+00	3.348923024113962393e-02
3.200000000000000000e+01	1.670719579646851249e+00	3.432592465459538469e-03
3.300000000000000000e+01	1.670719579646851249e+00	1.480305500729425924e-03
3.400000000000000000e+01	1.670719579646851249e+00	8.796018192740067462e-04
3.500000000000000000e+01	1.670719579646851249e+00	4.719814640006865123e-04
3.600000000000000000e+01	1.670719579646851249e+00	2.574444349094653852e-04
3.700000000000000000e+01	1.670719579646851249e+00	2.145370290912211543e-04
3.800000000000000000e+01	1.670719579646851249e+00	2.788981378185875141e-04
3.900000000000000000e+01	1.670719579646851249e+00	1.930833261820990253e-04
4.000000000000000000e+01	1.670719579646851249e+00	2.145370290912211543e-04
0.000000000000000000e+00	1.670657344208196227e+00	2.145370290912211543e-04
1.000000000000000000e+00	1.670657344208196227e+00	5.792499785462970488e-04
2.000000000000000000e+00	1.670657344208196227e+00	3.861666523641980506e-04
3.000000000000000000e+00	1.670657344208196227e+00	4.505277610915643834e-04
4.000000000000000000e+00	1.670657344208196227e+00	4.719814640006865123e-04
5.000000000000000000e+00	1.670657344208196227e+00	3.647129494550759216e-04
6.000000000000000000e+00	1.670657344208196227e+00	1.930833261820990253e-04
7.000000000000000000e+00	1.670657344208196227e+00	1.287222174547326926e-04
8.000000000000000000e+00	1.670657344208196227e+00	6.436110872736634629e-05
9.000000000000000000e+00	1.670657344208196227e+00	6.436110872736634629e-05
1.000000000000000000e+01	1.670657344208196227e+00	1.072685145456105771e-04
1.100000000000000000e+01	1.670657344208196227e+00	8.581481163648846172e-05
1.200000000000000000e+01	1.670657344208196227e+00	8.581481163648846172e-05
1.300000000000000000e+01	1.670657344208196227e+00	8.366944134557624882e-04
1.400000000000000000e+01	1.670657344208196227e+00	6.865184930919076937e-04
1.500000000000000000e+01	1.670657344208196227e+00	1.651935124002402739e-03
1.600000000000000000e+01	1.670657344208196227e+00	8.796018192740067462e-04
1.700000000000000000e+01	1.670657344208196227e+00	8.581481163648846172e-05
1.800000000000000000e+01	1.670657344208196227e+00	4.290740581824423086e-05
1.900000000000000000e+01	1.670657344208196227e+00	4.290740581824423086e-05
2.000000000000000000e+01	1.670657344208196227e+00	1.072685145456105771e-04
2.100000000000000000e+01	1.670657344208196227e+00	1.287222174547326926e-04
2.200000000000000000e+01	1.670657344208196227e+00	1.287222174547326926e-04
2.300000000000000000e+01	1.670657344208196227e+00	8.581481163648846172e-05
2.400000000000000000e+01	1.670657344208196227e+00	2.359907320003432562e-04
2.500000000000000000e+01	1.670657344208196227e+00	3.003518407277095889e-04
2.600000000000000000e+01	1.670657344208196227e+00	4.719814640006865123e-04
2.700000000000000000e+01	1.670657344208196227e+00	8.152407105466403592e-04
2.800000000000000000e+01	1.670657344208196227e+00	1.716296232729769234e-03
2.900000000000000000e+01	1.670657344208196227e+00	8.088045996739037097e-03
3.000000000000000000e+01	1.670657344208196227e+00	6.515489573500386766e-02
3.100000000000000000e+01	1.670657344208196227e+00	3.042135072513516003e-02
3.200000000000000000e+01	1.670657344208196227e+00	3.690036900369003583e-03
3.300000000000000000e+01	1.670657344208196227e+00	1.244314768729082614e-03
3.400000000000000000e+01	1.670657344208196227e+00	7.294258989101518433e-04
3.500000000000000000e+01	1.670657344208196227e+00	5.792499785462970488e-04
3.600000000000000000e+01	1.670657344208196227e+00	4.505277610915643834e-04
3.700000000000000000e+01	1.670657344208196227e+00	2.145370290912211543e-04
3.800000000000000000e+01	1.670657344208196227e+00	2.359907320003432562e-04
3.900000000000000000e+01	1.670657344208196227e+00	6.436110872736634629e-05
4.000000000000000000e+01	1.670657344208196227e+00	1.287222174547326926e-04
0.000000000000000000e+00	1.670595115150556698e+00	1.716296232729769234e-04
1.000000000000000000e+00	1.670595115150556698e+00	7.079721960010298227e-04
2.000000000000000000e+00	1.670595115150556698e+00	4.719814640006865123e-04
3.000000000000000000e+00	1.670595115150556698e+00	3.861666523641980506e-04
4.000000000000000000e+00	1.670595115150556698e+00	3.218055436368317179e-04
5.000000000000000000e+00	1.670595115150556698e+00	2.788981378185875141e-04
6.000000000000000000e+00	1.670595115150556698e+00	2.359907320003432562e-04
7.000000000000000000e+00	1.670595115150556698e+00	1.287222174547326926e-04
8.000000000000000000e+00	1.670595115150556698e+00	8.581481163648846172e-05
9.000000000000000000e+00	1.670595115150556698e+00	2.145370290912211543e-05
1.000000000000000000e+01	1.670595115150556698e+00	8.581481163648846172e-05
1.100000000000000000e+01	1.670595115150556698e+00	1.072685145456105771e-04
1.200000000000000000e+01	1.670595115150556698e+00	1.287222174547326926e-04
1.300000000000000000e+01	1.670595115150556698e+00	6.436110872736634358e-04
1.400000000000000000e+01	1.670595115150556698e+00	6.865184930919076937e-04
1.500000000000000000e+01	1.670595115150556698e+00	1.694842529820646997e-03
1.600000000000000000e+01	1.670595115150556698e+00	6.865184930919076937e-04
1.700000000000000000e+01	1.670595115150556698e+00	6.436110872736634629e-05
1.800000000000000000e+01	1.670595115150556698e+00	6.436110872736634629e-05
1.900000000000000000e+01	1.670595115150556698e+00	6.436110872736634629e-05
2.000000000000000000e+01	1.670595115150556698e+00	4.290740581824423086e-05
2.100000000000000000e+01	1.670595115150556698e+00	1.716296232729769234e-04
2.200000000000000000e+01	1.670595115150556698e+00	1.072685145456105771e-04
2.300000000000000000e+01	1.670595115150556698e+00	2.145370290912211543e-04
2.400000000000000000e+01	1.670595115150556698e+00	1.287222174547326926e-04
2.500000000000000000e+01	1.670595115150556698e+00	2.574444349094653852e-04
2.600000000000000000e+01	1.670595115150556698e+00	4.719814640006865123e-04
2.700000000000000000e+01	1.670595115150556698e+00	7.294258989101518433e-04
2.800000000000000000e+01	1.670595115150556698e+00	1.780657341457135513e-03
2.900000000000000000e+01	1.670595115150556698e+00	7.980777482193427211e-03
3.000000000000000000e+01	1.670595115150556698e+00	6.541234016991333278e-02
3.100000000000000000e+01	1.670595115150556698e+00	2.703166566549386474e-02
3.200000000000000000e+01	1.670595115150556698e+00	3.239509139277439199e-03
3.300000000000000000e+01	1.670595115150556698e+00	1.265768471638204851e-03
3.400000000000000000e+01	1.670595115150556698e+00	7.937870076375182302e-04
3.500000000000000000e+01	1.670595115150556698e+00	4.290740581824423086e-04
3.600000000000000000e+01	1.670595115150556698e+00	3.432592465459538469e-04
3.700000000000000000e+01	1.670595115150556698e+00	2.574444349094653852e-04
3.800000000000000000e+01	1.670595115150556698e+00	2.145370290912211543e-04
3.900000000000000000e+01	1.670595115150556698e+00	1.287222174547326926e-04
4.000000000000000000e+01	1.670595115150556698e+00	1.930833261820990253e-04
0.000000000000000000e+00	1.670532892473025832e+00	2.359907320003432562e-04
1.000000000000000000e+00	1.670532892473025832e+00	7.079721960010298227e-04
2.000000000000000000e+00	1.670532892473025832e+00	3.861666523641980506e-04
3.000000000000000000e+00	1.670532892473025832e+00	3.647129494550759216e-04
4.000000000000000000e+00	1.670532892473025832e+00	3.218055436368317179e-04
5.000000000000000000e+00	1.670532892473025832e+00	2.574444349094653852e-04
6.000000000000000000e+00	1.670532892473025832e+00	1.287222174547326926e-04
7.000000000000000000e+00	1.670532892473025832e+00	2.145370290912211543e-05
8.000000000000000000e+00	1.670532892473025832e+00	8.581481163648846172e-05
9.000000000000000000e+00	1.670532892473025832e+00	6.436110872736634629e-05
1.000000000000000000e+01	1.670532892473025832e+00	1.287222174547326926e-04
1.100000000000000000e+01	1.670532892473025832e+00	6.436110872736634629e-05
1.200000000000000000e+01	1.670532892473025832e+00	1.501759203638547945e-04
1.300000000000000000e+01	1.670532892473025832e+00	9.439629280013730247e-04
1.400000000000000000e+01	1.670532892473025832e+00	5.792499785462970488e-04
1.500000000000000000e+01	1.670532892473025832e+00	1.673388826911524976e-03
1.600000000000000000e+01	1.670532892473025832e+00	6.007036814554191778e-04
1.700000000000000000e+01	1.670532892473025832e+00	1.501759203638547945e-04
1.800000000000000000e+01	1.670532892473025832e+00	8.581481163648846172e-05
1.900000000000000000e+01	1.670532892473025832e+00	8.581481163648846172e-05
2.000000000000000000e+01	1.670532892473025832e+00	8.581481163648846172e-05
2.100000000000000000e+01	1.670532892473025832e+00	6.436110872736634629e-05
2.200000000000000000e+01	1.670532892473025832e+00	1.072685145456105771e-04
2.300000000000000000e+01	1.670532892473025832e+00	2.145370290912211543e-04
2.400000000000000000e+01	1.670532892473025832e+00	2.145370290912211543e-04
2.500000000000000000e+01	1.670532892473025832e+00	3.218055436368317179e-04
2.600000000000000000e+01	1.670532892473025832e+00	4.934351669098086413e-04
2.700000000000000000e+01	1.670532892473025832e+00	9.225092250922508957e-04
2.800000000000000000e+01	1.670532892473025832e+00	1.630481421093280718e-03
2.900000000000000000e+01	1.670532892473025832e+00	8.710203381103578946e-03
3.000000000000000000e+01	1.670532892473025832e+00	6.899510855573671997e-02
3.100000000000000000e+01	1.670532892473025832e+00	2.497211018621814035e-02
3.200000000000000000e+01	1.670532892473025832e+00	3.132240624731828880e-03
3.300000000000000000e+01	1.670532892473025832e+00	1.330129580365571130e-03
3.400000000000000000e+01	1.670532892473025832e+00	6.007036814554191778e-04
3.500000000000000000e+01	1.670532892473025832e+00	4.076203552733201796e-04
3.600000000000000000e+01	1.670532892473025832e+00	3.861666523641980506e-04
3.700000000000000000e+01	1.670532892473025832e+00	2.574444349094653852e-04
3.800000000000000000e+01	1.670532892473025832e+00	2.574444349094653852e-04
3.900000000000000000e+01	1.670532892473025832e+00	1.072685145456105771e-04
4.000000000000000000e+01	1.670532892473025832e+00	1.287222174547326926e-04
0.000000000000000000e+00	1.670470676174695024e+00	2.574444349094653852e-04
1.000000000000000000e+00	1.670470676174695024e+00	7.723333047283961013e-04
2.000000000000000000e+00	1.670470676174695024e+00	4.934351669098086413e-04
3.000000000000000000e+00	1.670470676174695024e+00	5.363425727280528993e-04
4.000000000000000000e+00	1.670470676174695024e+00	3.218055436368317179e-04
5.000000000000000000e+00	1.670470676174695024e+00	2.145370290912211543e-04
6.000000000000000000e+00	1.670470676174695024e+00	1.287222174547326926e-04
7.000000000000000000e+00	1.670470676174695024e+00	1.072685145456105771e-04
8.000000000000000000e+00	1.670470676174695024e+00	8.581481163648846172e-05
9.000000000000000000e+00	1.670470676174695024e+00	1.072685145456105771e-04
1.000000000000000000e+01	1.670470676174695024e+00	8.581481163648846172e-05
1.100000000000000000e+01	1.670470676174695024e+00	1.501759203638547945e-04
1.200000000000000000e+01	1.670470676174695024e+00	1.287222174547326926e-04
1.300000000000000000e+01	1.670470676174695024e+00	8.366944134557624882e-04
1.400000000000000000e+01	1.670470676174695024e+00	7.294258989101518433e-04
1.500000000000000000e+01	1.670470676174695024e+00	1.780657341457135513e-03
1.600000000000000000e+01	1.670470676174695024e+00	5.792499785462970488e-04
1.700000000000000000e+01	1.670470676174695024e+00	6.436110872736634629e-05
1.800000000000000000e+01	1.670470676174695024e+00	6.436110872736634629e-05
1.900000000000000000e+01	1.670470676174695024e+00	8.581481163648846172e-05
2.000000000000000000e+01	1.670470676174695024e+00	6.436110872736634629e-05
2.100000000000000000e+01	1.670470676174695024e+00	4.290740581824423086e-05
2.200000000000000000e+01	1.670470676174695024e+00	4.290740581824423086e-05
2.300000000000000000e+01	1.670470676174695024e+00	1.930833261820990253e-04
2.400000000000000000e+01	1.670470676174695024e+00	2.788981378185875141e-04
2.500000000000000000e+01	1.670470676174695024e+00	2.145370290912211543e-04
2.600000000000000000e+01	1.670470676174695024e+00	4.719814640006865123e-04
2.700000000000000000e+01	1.670470676174695024e+00	9.010555221831287667e-04
2.800000000000000000e+01	1.670470676174695024e+00	1.973740667639234565e-03
2.900000000000000000e+01	1.670470676174695024e+00	9.117823736376899288e-03
3.000000000000000000e+01	1.670470676174695024e+00	6.966017334591950716e-02
3.100000000000000000e+01	1.670470676174695024e+00	2.286964730112417410e-02
3.200000000000000000e+01	1.670470676174695024e+00	3.003518407277095889e-03
3.300000000000000000e+01	1.670470676174695024e+00	1.158499957092594098e-03
3.400000000000000000e+01	1.670470676174695024e+00	7.079721960010298227e-04
3.500000000000000000e+01	1.670470676174695024e+00	4.290740581824423086e-04
3.600000000000000000e+01	1.670470676174695024e+00	3.432592465459538469e-04
3.700000000000000000e+01	1.670470676174695024e+00	2.145370290912211543e-04
3.800000000000000000e+01	1.670470676174695024e+00	1.287222174547326926e-04
3.900000000000000000e+01	1.670470676174695024e+00	1.287222174547326926e-04
4.000000000000000000e+01	1.670470676174695024e+00	1.930833261820990253e-04
0.000000000000000000e+00	1.670408466254657220e+00	1.930833261820990253e-04
1.000000000000000000e+00	1.670408466254657220e+00	7.937870076375182302e-04
2.000000000000000000e+00	1.670408466254657220e+00	5.148888698189307703e-04
3.000000000000000000e+00	1.670408466254657220e+00	5.363425727280528993e-04
4.000000000000000000e+00	1.670408466254657220e+00	5.792499785462970488e-04
5.000000000000000000e+00	1.670408466254657220e+00	2.788981378185875141e-04
6.000000000000000000e+00	1.670408466254657220e+00	1.072685145456105771e-04
7.000000000000000000e+00	1.670408466254657220e+00	1.072685145456105771e-04
8.000000000000000000e+00	1.670408466254657220e+00	8.581481163648846172e-05
9.000000000000000000e+00	1.670408466254657220e+00	6.436110872736634629e-05
1.000000000000000000e+01	1.670408466254657220e+00	8.581481163648846172e-05
1.100000000000000000e+01	1.670408466254657220e+00	6.436110872736634629e-05
1.200000000000000000e+01	1.670408466254657220e+00	1.716296232729769234e-04
1.300000000000000000e+01	1.670408466254657220e+00	9.225092250922508957e-04
1.400000000000000000e+01	1.670408466254657220e+00	6.007036814554191778e-04
1.500000000000000000e+01	1.670408466254657220e+00	1.780657341457135513e-03
1.600000000000000000e+01	1.670408466254657220e+00	5.363425727280528993e-04
1.700000000000000000e+01	1.670408466254657220e+00	2.145370290912211543e-05
1.800000000000000000e+01	1.670408466254657220e+00	2.145370290912211543e-05
1.900000000000000000e+01	1.670408466254657220e+00	6.436110872736634629e-05
2.000000000000000000e+01	1.670408466254657220e+00	1.072685145456105771e-04
2.100000000000000000e+01	1.670408466254657220e+00	6.436110872736634629e-05
2.200000000000000000e+01	1.670408466254657220e+00	8.581481163648846172e-05
2.300000000000000000e+01	1.670408466254657220e+00	1.072685145456105771e-04
2.400000000000000000e+01	1.670408466254657220e+00	1.930833261820990253e-04
2.500000000000000000e+01	1.670408466254657220e+00	4.076203552733201796e-04
2.600000000000000000e+01	1.670408466254657220e+00	5.363425727280528993e-04
2.700000000000000000e+01	1.670408466254657220e+00	8.366944134557624882e-04
2.800000000000000000e+01	1.670408466254657220e+00	2.316999914185188195e-03
2.900000000000000000e+01	1.670408466254657220e+00	1.031923109928773764e-02
3.000000000000000000e+01	1.670408466254657220e+00	7.425126576847164428e-02
3.100000000000000000e+01	1.670408466254657220e+00	2.177550845275894736e-02
3.200000000000000000e+01	1.670408466254657220e+00	3.325323950913927715e-03
3.300000000000000000e+01	1.670408466254657220e+00	1.222861065819960593e-03
3.400000000000000000e+01	1.670408466254657220e+00	6.221573843645413068e-04
3.500000000000000000e+01	1.670408466254657220e+00	3.647129494550759216e-04
3.600000000000000000e+01	1.670408466254657220e+00	3.861666523641980506e-04
3.700000000000000000e+01	1.670408466254657220e+00	3.647129494550759216e-04
3.800000000000000000e+01	1.670408466254657220e+00	1.072685145456105771e-04
3.900000000000000000e+01	1.670408466254657220e+00	1.287222174547326926e-04
4.000000000000000000e+01	1.670408466254657220e+00	1.072685145456105771e-04
0.000000000000000000e+00	1.670346262712004259e+00	2.359907320003432562e-04
1.000000000000000000e+00	1.670346262712004259e+00	4.719814640006865123e-04
2.000000000000000000e+00	1.670346262712004259e+00	3.861666523641980506e-04
3.000000000000000000e+00	1.670346262712004259e+00	4.076203552733201796e-04
4.000000000000000000e+00	1.670346262712004259e+00	3.647129494550759216e-04
5.000000000000000000e+00	1.670346262712004259e+00	2.788981378185875141e-04
6.000000000000000000e+00	1.670346262712004259e+00	2.359907320003432562e-04
7.000000000000000000e+00	1.670346262712004259e+00	4.290740581824423086e-05
8.000000000000000000e+00	1.670346262712004259e+00	1.287222174547326926e-04
9.000000000000000000e+00	1.670346262712004259e+00	6.436110872736634629e-05
1.000000000000000000e+01	1.670346262712004259e+00	6.436110872736634629e-05
1.100000000000000000e+01	1.670346262712004259e+00	1.501759203638547945e-04
1.200000000000000000e+01	1.670346262712004259e+00	2.145370290912211543e-04
1.300000000000000000e+01	1.670346262712004259e+00	9.225092250922508957e-04
1.400000000000000000e+01	1.670346262712004259e+00	4.505277610915643834e-04
1.500000000000000000e+01	1.670346262712004259e+00	1.673388826911524976e-03
1.600000000000000000e+01	1.670346262712004259e+00	6.221573843645413068e-04
1.700000000000000000e+01	1.670346262712004259e+00	1.501759203638547945e-04
1.800000000000000000e+01	1.670346262712004259e+00	2.145370290912211543e-05
1.900000000000000000e+01	1.670346262712004259e+00	6.436110872736634629e-05
2.000000000000000000e+01	1.670346262712004259e+00	6.436110872736634629e-05
2.100000000000000000e+01	1.670346262712004259e+00	8.581481163648846172e-05
2.200000000000000000e+01	1.670346262712004259e+00	1.501759203638547945e-04
2.300000000000000000e+01	1.670346262712004259e+00	1.501759203638547945e-04
2.400000000000000000e+01	1.670346262712004259e+00	1.930833261820990253e-04
2.500000000000000000e+01	1.670346262712004259e+00	2.574444349094653852e-04
2.600000000000000000e+01	1.670346262712004259e+00	4.934351669098086413e-04
2.700000000000000000e+01	1.670346262712004259e+00	9.654166309104951537e-04
2.800000000000000000e+01	1.670346262712004259e+00	2.016648073457478606e-03
2.900000000000000000e+01	1.670346262712004259e+00	1.051231442546983648e-02
3.000000000000000000e+01	1.670346262712004259e+00	7.530249721101861526e-02
3.100000000000000000e+01	1.670346262712004259e+00	1.875053634257272880e-02
3.200000000000000000e+01	1.670346262712004259e+00	3.110786921822706642e-03
3.300000000000000000e+01	1.670346262712004259e+00	1.244314768729082614e-03
3.400000000000000000e+01	1.670346262712004259e+00	7.508796018192739723e-04
3.500000000000000000e+01	1.670346262712004259e+00	4.505277610915643834e-04
3.600000000000000000e+01	1.670346262712004259e+00	3.861666523641980506e-04
3.700000000000000000e+01	1.670346262712004259e+00	3.003518407277095889e-04
3.800000000000000000e+01	1.670346262712004259e+00	2.145370290912211543e-04
3.900000000000000000e+01	1.670346262712004259e+00	1.501759203638547945e-04
4.000000000000000000e+01	1.670346262712004259e+00	8.581481163648846172e-05
0.000000000000000000e+00	1.670284065545829533e+00	2.788981378185875141e-04
1.000000000000000000e+00	1.670284065545829533e+00	6.650647901827855648e-04
2.000000000000000000e+00	1.670284065545829533e+00	4.505277610915643834e-04
3.000000000000000000e+00	1.670284065545829533e+00	4.934351669098086413e-04
4.000000000000000000e+00	1.670284065545829533e+00	3.003518407277095889e-04
5.000000000000000000e+00	1.670284065545829533e+00	3.647129494550759216e-04
6.000000000000000000e+00	1.670284065545829533e+00	1.287222174547326926e-04
7.000000000000000000e+00	1.670284065545829533e+00	6.436110872736634629e-05
8.000000000000000000e+00	1.670284065545829533e+00	1.930833261820990253e-04
9.000000000000000000e+00	1.670284065545829533e+00	4.290740581824423086e-05
1.000000000000000000e+01	1.670284065545829533e+00	4.290740581824423086e-05
1.100000000000000000e+01	1.670284065545829533e+00	6.436110872736634629e-05
1.200000000000000000e+01	1.670284065545829533e+00	1.501759203638547945e-04
1.300000000000000000e+01	1.670284065545829533e+00	7.723333047283961013e-04
1.400000000000000000e+01	1.670284065545829533e+00	6.221573843645413068e-04
1.500000000000000000e+01	1.670284065545829533e+00	1.716296232729769234e-03
1.600000000000000000e+01	1.670284065545829533e+00	6.436110872736634358e-04
1.700000000000000000e+01	1.670284065545829533e+00	8.581481163648846172e-05
1.800000000000000000e+01	1.670284065545829533e+00	2.145370290912211543e-05
1.900000000000000000e+01	1.670284065545829533e+00	6.436110872736634629e-05
2.000000000000000000e+01	1.670284065545829533e+00	6.436110872736634629e-05
2.100000000000000000e+01	1.670284065545829533e+00	6.436110872736634629e-05
2.200000000000000000e+01	1.670284065545829533e+00	4.290740581824423086e-05
2.300000000000000000e+01	1.670284065545829533e+00	2.145370290912211543e-04
2.400000000000000000e+01	1.670284065545829533e+00	2.359907320003432562e-04
2.500000000000000000e+01	1.670284065545829533e+00	2.145370290912211543e-04
2.600000000000000000e+01	1.670284065545829533e+00	5.148888698189307703e-04
2.700000000000000000e+01	1.670284065545829533e+00	7.508796018192739723e-04
2.800000000000000000e+01	1.670284065545829533e+00	1.887925856002746049e-03
2.900000000000000000e+01	1.670284065545829533e+00	1.096284218656140043e-02
3.000000000000000000e+01	1.670284065545829533e+00	7.513086758774564777e-02
3.100000000000000000e+01	1.670284065545829533e+00	1.707714751566120209e-02
3.200000000000000000e+01	1.670284065545829533e+00	2.960611001458851848e-03
3.300000000000000000e+01	1.670284065545829533e+00	1.201407362910838356e-03
3.400000000000000000e+01	1.670284065545829533e+00	7.294258989101518433e-04
3.500000000000000000e+01	1.670284065545829533e+00	3.647129494550759216e-04
3.600000000000000000e+01	1.670284065545829533e+00	3.647129494550759216e-04
3.700000000000000000e+01	1.670284065545829533e+00	3.432592465459538469e-04
3.800000000000000000e+01	1.670284065545829533e+00	2.145370290912211543e-04
3.900000000000000000e+01	1.670284065545829533e+00	1.501759203638547945e-04
4.000000000000000000e+01	1.670284065545829533e+00	1.501759203638547945e-04
0.000000000000000000e+00	1.670221874755225988e+00	2.788981378185875141e-04
1.000000000000000000e+00	1.670221874755225988e+00	6.436110872736634358e-04
2.000000000000000000e+00	1.670221874755225988e+00	5.148888698189307703e-04
3.000000000000000000e+00	1.670221874755225988e+00	4.505277610915643834e-04
4.000000000000000000e+00	1.670221874755225988e+00	4.934351669098086413e-04
5.000000000000000000e+00	1.670221874755225988e+00	1.716296232729769234e-04
6.000000000000000000e+00	1.670221874755225988e+00	1.287222174547326926e-04
7.000000000000000000e+00	1.670221874755225988e+00	8.581481163648846172e-05
8.000000000000000000e+00	1.670221874755225988e+00	1.072685145456105771e-04
9.000000000000000000e+00	1.670221874755225988e+00	1.716296232729769234e-04
1.000000000000000000e+01	1.670221874755225988e+00	6.436110872736634629e-05
1.100000000000000000e+01	1.670221874755225988e+00	1.072685145456105771e-04
1.200000000000000000e+01	1.670221874755225988e+00	1.072685145456105771e-04
1.300000000000000000e+01	1.670221874755225988e+00	9.439629280013730247e-04
1.400000000000000000e+01	1.670221874755225988e+00	5.577962756371750283e-04
1.500000000000000000e+01	1.670221874755225988e+00	1.866472153093624029e-03
1.600000000000000000e+01	1.670221874755225988e+00	3.861666523641980506e-04
1.700000000000000000e+01	1.670221874755225988e+00	4.290740581824423086e-05
1.800000000000000000e+01	1.670221874755225988e+00	6.436110872736634629e-05
1.900000000000000000e+01	1.670221874755225988e+00	6.436110872736634629e-05
2.000000000000000000e+01	1.670221874755225988e+00	6.436110872736634629e-05
2.100000000000000000e+01	1.670221874755225988e+00	4.290740581824423086e-05
2.200000000000000000e+01	1.670221874755225988e+00	1.716296232729769234e-04
2.300000000000000000e+01	1.670221874755225988e+00	1.501759203638547945e-04
2.400000000000000000e+01	1.670221874755225988e+00	1.716296232729769234e-04
2.500000000000000000e+01	1.670221874755225988e+00	2.788981378185875141e-04
2.600000000000000000e+01	1.670221874755225988e+00	6.221573843645413068e-04
2.700000000000000000e+01	1.670221874755225988e+00	8.581481163648846172e-04
2.800000000000000000e+01	1.670221874755225988e+00	2.102462885093967122e-03
2.900000000000000000e+01	1.670221874755225988e+00	1.192825881747189634e-02
3.000000000000000000e+01	1.670221874755225988e+00	7.920707114047884079e-02
3.100000000000000000e+01	1.670221874755225988e+00	1.654080494293315093e-02
3.200000000000000000e+01	1.670221874755225988e+00	2.853342486913241095e-03
3.300000000000000000e+01	1.670221874755225988e+00	1.458851797820303687e-03
3.400000000000000000e+01	1.670221874755225988e+00	8.796018192740067462e-04
3.500000000000000000e+01	1.670221874755225988e+00	3.647129494550759216e-04
3.600000000000000000e+01	1.670221874755225988e+00	3.432592465459538469e-04
3.700000000000000000e+01	1.670221874755225988e+00	1.930833261820990253e-04
3.800000000000000000e+01	1.670221874755225988e+00	1.287222174547326926e-04
3.900000000000000000e+01	1.670221874755225988e+00	2.359907320003432562e-04
4.000000000000000000e+01	1.670221874755225988e+00	1.072685145456105771e-04
0.000000000000000000e+00	1.670159690339286351e+00	3.218055436368317179e-04
1.000000000000000000e+00	1.670159690339286351e+00	7.508796018192739723e-04
2.000000000000000000e+00	1.670159690339286351e+00	5.577962756371750283e-04
3.000000000000000000e+00	1.670159690339286351e+00	4.076203552733201796e-04
4.000000000000000000e+00	1.670159690339286351e+00	4.505277610915643834e-04
5.000000000000000000e+00	1.670159690339286351e+00	2.359907320003432562e-04
6.000000000000000000e+00	1.670159690339286351e+00	1.501759203638547945e-04
7.000000000000000000e+00	1.670159690339286351e+00	8.581481163648846172e-05
8.000000000000000000e+00	1.670159690339286351e+00	1.716296232729769234e-04
9.000000000000000000e+00	1.670159690339286351e+00	6.436110872736634629e-05
1.000000000000000000e+01	1.670159690339286351e+00	2.145370290912211543e-05
1.100000000000000000e+01	1.670159690339286351e+00	6.436110872736634629e-05
1.200000000000000000e+01	1.670159690339286351e+00	2.788981378185875141e-04
1.300000000000000000e+01	1.670159690339286351e+00	9.010555221831287667e-04
1.400000000000000000e+01	1.670159690339286351e+00	6.436110872736634358e-04
1.500000000000000000e+01	1.670159690339286351e+00	1.716296232729769234e-03
1.600000000000000000e+01	1.670159690339286351e+00	3.861666523641980506e-04
1.700000000000000000e+01	1.670159690339286351e+00	1.501759203638547945e-04
1.800000000000000000e+01	1.670159690339286351e+00	4.290740581824423086e-05
1.900000000000000000e+01	1.670159690339286351e+00	1.287222174547326926e-04
2.000000000000000000e+01	1.670159690339286351e+00	6.436110872736634629e-05
2.100000000000000000e+01	1.670159690339286351e+00	1.072685145456105771e-04
2.200000000000000000e+01	1.670159690339286351e+00	1.716296232729769234e-04
2.300000000000000000e+01	1.670159690339286351e+00	1.501759203638547945e-04
2.400000000000000000e+01	1.670159690339286351e+00	1.930833261820990253e-04
2.500000000000000000e+01	1.670159690339286351e+00	3.647129494550759216e-04
2.600000000000000000e+01	1.670159690339286351e+00	5.792499785462970488e-04
2.700000000000000000e+01	1.670159690339286351e+00	1.094138848365227819e-03
2.800000000000000000e+01	1.670159690339286351e+00	2.359907320003432670e-03
2.900000000000000000e+01	1.670159690339286351e+00	1.377327726765639748e-02
3.000000000000000000e+01	1.670159690339286351e+00	7.957178408993392793e-02
3.100000000000000000e+01	1.670159690339286351e+00	1.559684201493177769e-02
3.200000000000000000e+01	1.670159690339286351e+00	2.274092508366944154e-03
3.300000000000000000e+01	1.670159690339286351e+00	1.201407362910838356e-03
3.400000000000000000e+01	1.670159690339286351e+00	5.577962756371750283e-04
3.500000000000000000e+01	1.670159690339286351e+00	3.861666523641980506e-04
3.600000000000000000e+01	1.670159690339286351e+00	3.218055436368317179e-04
3.700000000000000000e+01	1.670159690339286351e+00	2.359907320003432562e-04
3.800000000000000000e+01	1.670159690339286351e+00	1.930833261820990253e-04
3.900000000000000000e+01	1.670159690339286351e+00	1.501759203638547945e-04
4.000000000000000000e+01	1.670159690339286351e+00	1.072685145456105771e-04
0.000000000000000000e+00	1.670097512297103792e+00	2.359907320003432562e-04
1.000000000000000000e+00	1.670097512297103792e+00	7.294258989101518433e-04
2.000000000000000000e+00	1.670097512297103792e+00	4.719814640006865123e-04
3.000000000000000000e+00	1.670097512297103792e+00	3.861666523641980506e-04
4.000000000000000000e+00	1.670097512297103792e+00	3.647129494550759216e-04
5.000000000000000000e+00	1.670097512297103792e+00	2.359907320003432562e-04
6.000000000000000000e+00	1.670097512297103792e+00	1.072685145456105771e-04
7.000000000000000000e+00	1.670097512297103792e+00	1.072685145456105771e-04
8.000000000000000000e+00	1.670097512297103792e+00	8.581481163648846172e-05
9.000000000000000000e+00	1.670097512297103792e+00	6.436110872736634629e-05
1.000000000000000000e+01	1.670097512297103792e+00	6.436110872736634629e-05
1.100000000000000000e+01	1.670097512297103792e+00	1.501759203638547945e-04
1.200000000000000000e+01	1.670097512297103792e+00	1.716296232729769234e-04
1.300000000000000000e+01	1.670097512297103792e+00	1.094138848365227819e-03
1.400000000000000000e+01	1.670097512297103792e+00	7.937870076375182302e-04
1.500000000000000000e+01	1.670097512297103792e+00	1.587574015275036460e-03
1.600000000000000000e+01	1.670097512297103792e+00	4.290740581824423086e-04
1.700000000000000000e+01	1.670097512297103792e+00	6.436110872736634629e-05
1.800000000000000000e+01	1.670097512297103792e+00	4.290740581824423086e-05
1.900000000000000000e+01	1.670097512297103792e+00	2.145370290912211543e-05
2.000000000000000000e+01	1.670097512297103792e+00	8.581481163648846172e-05
2.100000000000000000e+01	1.670097512297103792e+00	8.581481163648846172e-05
2.200000000000000000e+01	1.670097512297103792e+00	1.287222174547326926e-04
2.300000000000000000e+01	1.670097512297103792e+00	2.359907320003432562e-04
2.400000000000000000e+01	1.670097512297103792e+00	1.716296232729769234e-04
2.500000000000000000e+01	1.670097512297103792e+00	4.719814640006865123e-04
2.600000000000000000e+01	1.670097512297103792e+00	6.007036814554191778e-04
2.700000000000000000e+01	1.670097512297103792e+00	1.179953660001716335e-03
2.800000000000000000e+01	1.670097512297103792e+00	1.952286964730112328e-03
2.900000000000000000e+01	1.670097512297103792e+00	1.452415686947567189e-02
3.000000000000000000e+01	1.670097512297103792e+00	7.909980262593323264e-02
3.100000000000000000e+01	1.670097512297103792e+00	1.390199948511113004e-02
3.200000000000000000e+01	1.670097512297103792e+00	2.788981378185874816e-03
3.300000000000000000e+01	1.670097512297103792e+00	1.179953660001716335e-03
3.400000000000000000e+01	1.670097512297103792e+00	6.007036814554191778e-04
3.500000000000000000e+01	1.670097512297103792e+00	4.719814640006865123e-04
3.600000000000000000e+01	1.670097512297103792e+00	3.647129494550759216e-04
3.700000000000000000e+01	1.670097512297103792e+00	3.003518407277095889e-04
3.800000000000000000e+01	1.670097512297103792e+00	1.287222174547326926e-04
3.900000000000000000e+01	1.670097512297103792e+00	1.716296232729769234e-04
4.000000000000000000e+01	1.670097512297103792e+00	1.501759203638547945e-04
0.000000000000000000e+00	1.670035340627772369e+00	3.003518407277095889e-04
1.000000000000000000e+00	1.670035340627772369e+00	5.577962756371750283e-04
2.000000000000000000e+00	1.670035340627772369e+00	4.290740581824423086e-04
3.000000000000000000e+00	1.670035340627772369e+00	5.148888698189307703e-04
4.000000000000000000e+00	1.670035340627772369e+00	3.647129494550759216e-04
5.000000000000000000e+00	1.670035340627772369e+00	2.574444349094653852e-04
6.000000000000000000e+00	1.670035340627772369e+00	1.716296232729769234e-04
7.000000000000000000e+00	1.670035340627772369e+00	8.581481163648846172e-05
8.000000000000000000e+00	1.670035340627772369e+00	6.436110872736634629e-05
9.000000000000000000e+00	1.670035340627772369e+00	6.436110872736634629e-05
1.000000000000000000e+01	1.670035340627772369e+00	8.581481163648846172e-05
1.100000000000000000e+01	1.670035340627772369e+00	6.436110872736634629e-05
1.200000000000000000e+01	1.670035340627772369e+00	2.145370290912211543e-04
1.300000000000000000e+01	1.670035340627772369e+00	9.439629280013730247e-04
1.400000000000000000e+01	1.670035340627772369e+00	7.508796018192739723e-04
1.500000000000000000e+01	1.670035340627772369e+00	1.501759203638547945e-03
1.600000000000000000e+01	1.670035340627772369e+00	3.218055436368317179e-04
1.700000000000000000e+01	1.670035340627772369e+00	4.290740581824423086e-05
1.800000000000000000e+01	1.670035340627772369e+00	6.436110872736634629e-05
1.900000000000000000e+01	1.670035340627772369e+00	1.072685145456105771e-04
2.000000000000000000e+01	1.670035340627772369e+00	0.000000000000000000e+00
2.100000000000000000e+01	1.670035340627772369e+00	1.287222174547326926e-04
2.200000000000000000e+01	1.670035340627772369e+00	1.072685145456105771e-04
2.300000000000000000e+01	1.670035340627772369e+00	1.930833261820990253e-04
2.400000000000000000e+01	1.670035340627772369e+00	1.716296232729769234e-04
2.500000000000000000e+01	1.670035340627772369e+00	3.003518407277095889e-04
2.600000000000000000e+01	1.670035340627772369e+00	4.934351669098086413e-04
2.700000000000000000e+01	1.670035340627772369e+00	9.439629280013730247e-04
2.800000000000000000e+01	1.670035340627772369e+00	2.681712863640264496e-03
2.900000000000000000e+01	1.670035340627772369e+00	1.467433278983952712e-02
3.000000000000000000e+01	1.670035340627772369e+00	7.822020080665922914e-02
3.100000000000000000e+01	1.670035340627772369e+00	1.291512915129151319e-02
3.200000000000000000e+01	1.670035340627772369e+00	2.316999914185188195e-03
3.300000000000000000e+01	1.670035340627772369e+00	1.008324036728739303e-03
3.400000000000000000e+01	1.670035340627772369e+00	5.363425727280528993e-04
3.500000000000000000e+01	1.670035340627772369e+00	3.647129494550759216e-04
3.600000000000000000e+01	1.670035340627772369e+00	3.647129494550759216e-04
3.700000000000000000e+01	1.670035340627772369e+00	2.359907320003432562e-04
3.800000000000000000e+01	1.670035340627772369e+00	1.072685145456105771e-04
3.900000000000000000e+01	1.670035340627772369e+00	2.145370290912211543e-04
4.000000000000000000e+01	1.670035340627772369e+00	8.581481163648846172e-05
0.000000000000000000e+00	1.669973175330385029e+00	2.788981378185875141e-04
1.000000000000000000e+00	1.669973175330385029e+00	5.363425727280528993e-04
2.000000000000000000e+00	1.669973175330385029e+00	4.290740581824423086e-04
3.000000000000000000e+00	1.669973175330385029e+00	5.363425727280528993e-04
4.000000000000000000e+00	1.669973175330385029e+00	3.432592465459538469e-04
5.000000000000000000e+00	1.669973175330385029e+00	2.359907320003432562e-04
6.000000000000000000e+00	1.669973175330385029e+00	8.581481163648846172e-05
7.000000000000000000e+00	1.669973175330385029e+00	8.581481163648846172e-05
8.000000000000000000e+00	1.669973175330385029e+00	1.287222174547326926e-04
9.000000000000000000e+00	1.669973175330385029e+00	6.436110872736634629e-05
1.000000000000000000e+01	1.669973175330385029e+00	4.290740581824423086e-05
1.100000000000000000e+01	1.669973175330385029e+00	6.436110872736634629e-05
1.200000000000000000e+01	1.669973175330385029e+00	1.930833261820990253e-04
1.300000000000000000e+01	1.669973175330385029e+00	9.010555221831287667e-04
1.400000000000000000e+01	1.669973175330385029e+00	5.792499785462970488e-04
1.500000000000000000e+01	1.669973175330385029e+00	1.759203638548013492e-03
1.600000000000000000e+01	1.669973175330385029e+00	3.003518407277095889e-04
1.700000000000000000e+01	1.669973175330385029e+00	6.436110872736634629e-05
1.800000000000000000e+01	1.669973175330385029e+00	4.290740581824423086e-05
1.900000000000000000e+01	1.669973175330385029e+00	6.436110872736634629e-05
2.000000000000000000e+01	1.669973175330385029e+00	8.581481163648846172e-05
2.100000000000000000e+01	1.669973175330385029e+00	1.072685145456105771e-04
2.200000000000000000e+01	1.669973175330385029e+00	1.072685145456105771e-04
2.300000000000000000e+01	1.669973175330385029e+00	1.501759203638547945e-04
2.400000000000000000e+01	1.669973175330385029e+00	3.218055436368317179e-04
2.500000000000000000e+01	1.669973175330385029e+00	3.647129494550759216e-04
2.600000000000000000e+01	1.669973175330385029e+00	5.792499785462970488e-04
2.700000000000000000e+01	1.669973175330385029e+00	1.051231442546983561e-03
2.800000000000000000e+01	1.669973175330385029e+00	2.402814725821676711e-03
2.900000000000000000e+01	1.669973175330385029e+00	1.559684201493177769e-02
3.000000000000000000e+01	1.669973175330385029e+00	7.822020080665922914e-02
3.100000000000000000e+01	1.669973175330385029e+00	1.152063846219857600e-02
3.200000000000000000e+01	1.669973175330385029e+00	2.467175834549042990e-03
3.300000000000000000e+01	1.669973175330385029e+00	1.094138848365227819e-03
3.400000000000000000e+01	1.669973175330385029e+00	6.436110872736634358e-04
3.500000000000000000e+01	1.669973175330385029e+00	2.788981378185875141e-04
3.600000000000000000e+01	1.669973175330385029e+00	4.505277610915643834e-04
3.700000000000000000e+01	1.669973175330385029e+00	2.359907320003432562e-04
3.800000000000000000e+01	1.669973175330385029e+00	2.145370290912211543e-04
3.900000000000000000e+01	1.669973175330385029e+00	1.501759203638547945e-04
4.000000000000000000e+01	1.669973175330385029e+00	1.072685145456105771e-04
0.000000000000000000e+00	1.669911016404035831e+00	3.218055436368317179e-04
1.000000000000000000e+00	1.669911016404035831e+00	6.436110872736634358e-04
2.000000000000000000e+00	1.669911016404035831e+00	4.290740581824423086e-04
3.000000000000000000e+00	1.669911016404035831e+00	3.647129494550759216e-04
4.000000000000000000e+00	1.669911016404035831e+00	2.574444349094653852e-04
5.000000000000000000e+00	1.669911016404035831e+00	3.003518407277095889e-04
6.000000000000000000e+00	1.669911016404035831e+00	1.930833261820990253e-04
7.000000000000000000e+00	1.669911016404035831e+00	1.072685145456105771e-04
8.000000000000000000e+00	1.669911016404035831e+00	8.581481163648846172e-05
9.000000000000000000e+00	1.669911016404035831e+00	2.145370290912211543e-05
1.000000000000000000e+01	1.669911016404035831e+00	6.436110872736634629e-05
1.100000000000000000e+01	1.669911016404035831e+00	8.581481163648846172e-05
1.200000000000000000e+01	1.669911016404035831e+00	1.930833261820990253e-04
1.300000000000000000e+01	1.669911016404035831e+00	9.225092250922508957e-04
1.400000000000000000e+01	1.669911016404035831e+00	6.865184930919076937e-04
1.500000000000000000e+01	1.669911016404035831e+00	1.587574015275036460e-03
1.600000000000000000e+01	1.669911016404035831e+00	4.934351669098086413e-04
1.700000000000000000e+01	1.669911016404035831e+00	6.436110872736634629e-05
1.800000000000000000e+01	1.669911016404035831e+00	1.501759203638547945e-04
1.900000000000000000e+01	1.669911016404035831e+00	1.072685145456105771e-04
2.000000000000000000e+01	1.669911016404035831e+00	6.436110872736634629e-05
2.100000000000000000e+01	1.669911016404035831e+00	1.072685145456105771e-04
2.200000000000000000e+01	1.669911016404035831e+00	8.581481163648846172e-05
2.300000000000000000e+01	1.669911016404035831e+00	2.145370290912211543e-04
2.400000000000000000e+01	1.669911016404035831e+00	2.788981378185875141e-04
2.500000000000000000e+01	1.669911016404035831e+00	3.647129494550759216e-04
2.600000000000000000e+01	1.669911016404035831e+00	7.079721960010298227e-04
2.700000000000000000e+01	1.669911016404035831e+00	1.201407362910838356e-03
2.800000000000000000e+01	1.669911016404035831e+00	2.724620269458508538e-03
2.900000000000000000e+01	1.669911016404035831e+00	1.808547155238994161e-02
3.000000000000000000e+01	1.669911016404035831e+00	7.725478417574872803e-02
3.100000000000000000e+01	1.669911016404035831e+00	1.156354586801681961e-02
3.200000000000000000e+01	1.669911016404035831e+00	2.359907320003432670e-03
3.300000000000000000e+01	1.669911016404035831e+00	1.308675877456448892e-03
3.400000000000000000e+01	1.669911016404035831e+00	6.221573843645413068e-04
3.500000000000000000e+01	1.669911016404035831e+00	4.290740581824423086e-04
3.600000000000000000e+01	1.669911016404035831e+00	3.218055436368317179e-04
3.700000000000000000e+01	1.669911016404035831e+00	2.145370290912211543e-04
3.800000000000000000e+01	1.669911016404035831e+00	1.716296232729769234e-04
3.900000000000000000e+01	1.669911016404035831e+00	1.716296232729769234e-04
4.000000000000000000e+01	1.669911016404035831e+00	1.072685145456105771e-04
0.000000000000000000e+00	1.669848863847818610e+00	3.218055436368317179e-04
1.000000000000000000e+00	1.669848863847818610e+00	6.650647901827855648e-04
2.000000000000000000e+00	1.669848863847818610e+00	3.647129494550759216e-04
3.000000000000000000e+00	1.669848863847818610e+00	4.719814640006865123e-04
4.000000000000000000e+00	1.669848863847818610e+00	4.505277610915643834e-04
5.000000000000000000e+00	1.669848863847818610e+00	3.218055436368317179e-04
6.000000000000000000e+00	1.669848863847818610e+00	1.501759203638547945e-04
7.000000000000000000e+00	1.669848863847818610e+00	4.290740581824423086e-05
8.000000000000000000e+00	1.669848863847818610e+00	8.581481163648846172e-05
9.000000000000000000e+00	1.669848863847818610e+00	4.290740581824423086e-05
1.000000000000000000e+01	1.669848863847818610e+00	2.145370290912211543e-05
1.100000000000000000e+01	1.669848863847818610e+00	4.290740581824423086e-05
1.200000000000000000e+01	1.669848863847818610e+00	2.359907320003432562e-04
1.300000000000000000e+01	1.669848863847818610e+00	1.029777739637861541e-03
1.400000000000000000e+01	1.669848863847818610e+00	7.079721960010298227e-04
1.500000000000000000e+01	1.669848863847818610e+00	1.566120312365914440e-03
1.600000000000000000e+01	1.669848863847818610e+00	3.218055436368317179e-04
1.700000000000000000e+01	1.669848863847818610e+00	1.072685145456105771e-04
1.800000000000000000e+01	1.669848863847818610e+00	8.581481163648846172e-05
1.900000000000000000e+01	1.669848863847818610e+00	8.581481163648846172e-05
2.000000000000000000e+01	1.669848863847818610e+00	2.145370290912211543e-05
2.100000000000000000e+01	1.669848863847818610e+00	1.072685145456105771e-04
2.200000000000000000e+01	1.669848863847818610e+00	1.287222174547326926e-04
2.300000000000000000e+01	1.669848863847818610e+00	1.501759203638547945e-04
2.400000000000000000e+01	1.669848863847818610e+00	1.501759203638547945e-04
2.500000000000000000e+01	1.669848863847818610e+00	4.076203552733201796e-04
2.600000000000000000e+01	1.669848863847818610e+00	6.865184930919076937e-04
2.700000000000000000e+01	1.669848863847818610e+00	1.394490689092937408e-03
2.800000000000000000e+01	1.669848863847818610e+00	3.110786921822706642e-03
2.900000000000000000e+01	1.669848863847818610e+00	1.907234188620956020e-02
3.000000000000000000e+01	1.669848863847818610e+00	7.684716382047541983e-02
3.100000000000000000e+01	1.669848863847818610e+00	1.079121256328842426e-02
3.200000000000000000e+01	1.669848863847818610e+00	2.359907320003432670e-03
3.300000000000000000e+01	1.669848863847818610e+00	1.137046254183472077e-03
3.400000000000000000e+01	1.669848863847818610e+00	6.007036814554191778e-04
3.500000000000000000e+01	1.669848863847818610e+00	4.290740581824423086e-04
3.600000000000000000e+01	1.669848863847818610e+00	3.647129494550759216e-04
3.700000000000000000e+01	1.669848863847818610e+00	2.788981378185875141e-04
3.800000000000000000e+01	1.669848863847818610e+00	1.501759203638547945e-04
3.900000000000000000e+01	1.669848863847818610e+00	1.287222174547326926e-04
4.000000000000000000e+01	1.669848863847818610e+00	1.501759203638547945e-04
0.000000000000000000e+00	1.669786717660828090e+00	4.076203552733201796e-04
1.000000000000000000e+00	1.669786717660828090e+00	5.363425727280528993e-04
2.000000000000000000e+00	1.669786717660828090e+00	5.148888698189307703e-04
3.000000000000000000e+00	1.669786717660828090e+00	3.861666523641980506e-04
4.000000000000000000e+00	1.669786717660828090e+00	4.934351669098086413e-04
5.000000000000000000e+00	1.669786717660828090e+00	3.003518407277095889e-04
6.000000000000000000e+00	1.669786717660828090e+00	1.072685145456105771e-04
7.000000000000000000e+00	1.669786717660828090e+00	8.581481163648846172e-05
8.000000000000000000e+00	1.669786717660828090e+00	8.581481163648846172e-05
9.000000000000000000e+00	1.669786717660828090e+00	1.072685145456105771e-04
1.000000000000000000e+01	1.669786717660828090e+00	2.145370290912211543e-05
1.100000000000000000e+01	1.669786717660828090e+00	1.287222174547326926e-04
1.200000000000000000e+01	1.669786717660828090e+00	3.003518407277095889e-04
1.300000000000000000e+01	1.669786717660828090e+00	8.152407105466403592e-04
1.400000000000000000e+01	1.669786717660828090e+00	6.650647901827855648e-04
1.500000000000000000e+01	1.669786717660828090e+00	1.566120312365914440e-03
1.600000000000000000e+01	1.669786717660828090e+00	2.574444349094653852e-04
1.700000000000000000e+01	1.669786717660828090e+00	4.290740581824423086e-05
1.800000000000000000e+01	1.669786717660828090e+00	4.290740581824423086e-05
1.900000000000000000e+01	1.669786717660828090e+00	0.000000000000000000e+00
2.000000000000000000e+01	1.669786717660828090e+00	8.581481163648846172e-05
2.100000000000000000e+01	1.669786717660828090e+00	1.287222174547326926e-04
2.200000000000000000e+01	1.669786717660828090e+00	6.436110872736634629e-05
2.300000000000000000e+01	1.669786717660828090e+00	2.145370290912211543e-04
2.400000000000000000e+01	1.669786717660828090e+00	4.076203552733201796e-04
2.500000000000000000e+01	1.669786717660828090e+00	4.076203552733201796e-04
2.600000000000000000e+01	1.669786717660828090e+00	5.792499785462970488e-04
2.700000000000000000e+01	1.669786717660828090e+00	1.179953660001716335e-03
2.800000000000000000e+01	1.669786717660828090e+00	3.153694327640950684e-03
2.900000000000000000e+01	1.669786717660828090e+00	1.928687891530077997e-02
3.000000000000000000e+01	1.669786717660828090e+00	7.470179352956320129e-02
3.100000000000000000e+01	1.669786717660828090e+00	9.761434823650562073e-03
3.200000000000000000e+01	1.669786717660828090e+00	2.188277696730455638e-03
3.300000000000000000e+01	1.669786717660828090e+00	1.072685145456105799e-03
3.400000000000000000e+01	1.669786717660828090e+00	5.792499785462970488e-04
3.500000000000000000e+01	1.669786717660828090e+00	3.432592465459538469e-04
3.600000000000000000e+01	1.669786717660828090e+00	2.574444349094653852e-04
3.700000000000000000e+01	1.669786717660828090e+00	1.501759203638547945e-04
3.800000000000000000e+01	1.669786717660828090e+00	1.072685145456105771e-04
3.900000000000000000e+01	1.669786717660828090e+00	1.287222174547326926e-04
4.000000000000000000e+01	1.669786717660828090e+00	1.072685145456105771e-04
0.000000000000000000e+00	1.669724577842157665e+00	4.505277610915643834e-04
1.000000000000000000e+00	1.669724577842157665e+00	5.148888698189307703e-04
2.000000000000000000e+00	1.669724577842157665e+00	5.577962756371750283e-04
3.000000000000000000e+00	1.669724577842157665e+00	4.505277610915643834e-04
4.000000000000000000e+00	1.669724577842157665e+00	3.432592465459538469e-04
5.000000000000000000e+00	1.669724577842157665e+00	1.716296232729769234e-04
6.000000000000000000e+00	1.669724577842157665e+00	1.287222174547326926e-04
7.000000000000000000e+00	1.669724577842157665e+00	8.581481163648846172e-05
8.000000000000000000e+00	1.669724577842157665e+00	6.436110872736634629e-05
9.000000000000000000e+00	1.669724577842157665e+00	6.436110872736634629e-05
1.000000000000000000e+01	1.669724577842157665e+00	2.145370290912211543e-05
1.100000000000000000e+01	1.669724577842157665e+00	2.145370290912211543e-05
1.200000000000000000e+01	1.669724577842157665e+00	3.432592465459538469e-04
1.300000000000000000e+01	1.669724577842157665e+00	8.796018192740067462e-04
1.400000000000000000e+01	1.669724577842157665e+00	9.439629280013730247e-04
1.500000000000000000e+01	1.669724577842157665e+00	1.651935124002402739e-03
1.600000000000000000e+01	1.669724577842157665e+00	2.788981378185875141e-04
1.700000000000000000e+01	1.669724577842157665e+00	6.436110872736634629e-05
1.800000000000000000e+01	1.669724577842157665e+00	4.290740581824423086e-05
1.900000000000000000e+01	1.669724577842157665e+00	8.581481163648846172e-05
2.000000000000000000e+01	1.669724577842157665e+00	6.436110872736634629e-05
2.100000000000000000e+01	1.669724577842157665e+00	4.290740581824423086e-05
2.200000000000000000e+01	1.669724577842157665e+00	1.716296232729769234e-04
2.300000000000000000e+01	1.669724577842157665e+00	1.930833261820990253e-04
2.400000000000000000e+01	1.669724577842157665e+00	1.716296232729769234e-04
2.500000000000000000e+01	1.669724577842157665e+00	3.861666523641980506e-04
2.600000000000000000e+01	1.669724577842157665e+00	5.148888698189307703e-04
2.700000000000000000e+01	1.669724577842157665e+00	1.072685145456105799e-03
2.800000000000000000e+01	1.669724577842157665e+00	3.046425813095340364e-03
2.900000000000000000e+01	1.669724577842157665e+00	2.106753625675791483e-02
3.000000000000000000e+01	1.669724577842157665e+00	7.324294173174289435e-02
3.100000000000000000e+01	1.669724577842157665e+00	9.267999656740752781e-03
3.200000000000000000e+01	1.669724577842157665e+00	1.866472153093624029e-03
3.300000000000000000e+01	1.669724577842157665e+00	1.072685145456105799e-03
3.400000000000000000e+01	1.669724577842157665e+00	4.076203552733201796e-04
3.500000000000000000e+01	1.669724577842157665e+00	4.076203552733201796e-04
3.600000000000000000e+01	1.669724577842157665e+00	2.788981378185875141e-04
3.700000000000000000e+01	1.669724577842157665e+00	2.145370290912211543e-04
3.800000000000000000e+01	1.669724577842157665e+00	1.501759203638547945e-04
3.900000000000000000e+01	1.669724577842157665e+00	1.072685145456105771e-04
4.000000000000000000e+01	1.669724577842157665e+00	8.581481163648846172e-05
0.000000000000000000e+00	1.669662444390902278e+00	4.076203552733201796e-04
1.000000000000000000e+00	1.669662444390902278e+00	6.007036814554191778e-04
2.000000000000000000e+00	1.669662444390902278e+00	4.934351669098086413e-04
3.000000000000000000e+00	1.669662444390902278e+00	4.290740581824423086e-04
4.000000000000000000e+00	1.669662444390902278e+00	3.432592465459538469e-04
5.000000000000000000e+00	1.669662444390902278e+00	1.501759203638547945e-04
6.000000000000000000e+00	1.669662444390902278e+00	1.072685145456105771e-04
7.000000000000000000e+00	1.669662444390902278e+00	1.072685145456105771e-04
8.000000000000000000e+00	1.669662444390902278e+00	4.290740581824423086e-05
9.000000000000000000e+00	1.669662444390902278e+00	1.072685145456105771e-04
1.000000000000000000e+01	1.669662444390902278e+00	4.290740581824423086e-05
1.100000000000000000e+01	1.669662444390902278e+00	1.072685145456105771e-04
1.200000000000000000e+01	1.669662444390902278e+00	3.432592465459538469e-04
1.300000000000000000e+01	1.669662444390902278e+00	9.654166309104951537e-04
1.400000000000000000e+01	1.669662444390902278e+00	7.508796018192739723e-04
1.500000000000000000e+01	1.669662444390902278e+00	1.566120312365914440e-03
1.600000000000000000e+01	1.669662444390902278e+00	2.359907320003432562e-04
1.700000000000000000e+01	1.669662444390902278e+00	0.000000000000000000e+00
1.800000000000000000e+01	1.669662444390902278e+00	1.072685145456105771e-04
1.900000000000000000e+01	1.669662444390902278e+00	2.145370290912211543e-05
2.000000000000000000e+01	1.669662444390902278e+00	4.290740581824423086e-05
2.100000000000000000e+01	1.669662444390902278e+00	8.581481163648846172e-05
2.200000000000000000e+01	1.669662444390902278e+00	1.930833261820990253e-04
2.300000000000000000e+01	1.669662444390902278e+00	1.072685145456105771e-04
2.400000000000000000e+01	1.669662444390902278e+00	3.647129494550759216e-04
2.500000000000000000e+01	1.669662444390902278e+00	3.003518407277095889e-04
2.600000000000000000e+01	1.669662444390902278e+00	5.577962756371750283e-04
2.700000000000000000e+01	1.669662444390902278e+00	1.265768471638204851e-03
2.800000000000000000e+01	1.669662444390902278e+00	3.303870248004805478e-03
2.900000000000000000e+01	1.669662444390902278e+00	2.301982322148802759e-02
3.000000000000000000e+01	1.669662444390902278e+00	7.015360851282931298e-02
3.100000000000000000e+01	1.669662444390902278e+00	8.860379301467432439e-03
3.200000000000000000e+01	1.669662444390902278e+00	2.038101776366600844e-03
3.300000000000000000e+01	1.669662444390902278e+00	1.115592551274350057e-03
3.400000000000000000e+01	1.669662444390902278e+00	5.363425727280528993e-04
3.500000000000000000e+01	1.669662444390902278e+00	3.647129494550759216e-04
3.600000000000000000e+01	1.669662444390902278e+00	3.003518407277095889e-04
3.700000000000000000e+01	1.669662444390902278e+00	2.788981378185875141e-04
3.800000000000000000e+01	1.669662444390902278e+00	1.716296232729769234e-04
3.900000000000000000e+01	1.669662444390902278e+00	1.287222174547326926e-04
4.000000000000000000e+01	1.669662444390902278e+00	8.581481163648846172e-05
0.000000000000000000e+00	1.669600317306156656e+00	4.719814640006865123e-04
1.000000000000000000e+00	1.669600317306156656e+00	5.577962756371750283e-04
2.000000000000000000e+00	1.669600317306156656e+00	3.432592465459538469e-04
3.000000000000000000e+00	1.669600317306156656e+00	4.505277610915643834e-04
4.000000000000000000e+00	1.669600317306156656e+00	3.861666523641980506e-04
5.000000000000000000e+00	1.669600317306156656e+00	2.574444349094653852e-04
6.000000000000000000e+00	1.669600317306156656e+00	1.501759203638547945e-04
7.000000000000000000e+00	1.669600317306156656e+00	1.072685145456105771e-04
8.000000000000000000e+00	1.669600317306156656e+00	1.072685145456105771e-04
9.000000000000000000e+00	1.669600317306156656e+00	1.072685145456105771e-04
1.000000000000000000e+01	1.669600317306156656e+00	1.072685145456105771e-04
1.100000000000000000e+01	1.669600317306156656e+00	1.072685145456105771e-04
1.200000000000000000e+01	1.669600317306156656e+00	3.218055436368317179e-04
1.300000000000000000e+01	1.669600317306156656e+00	9.225092250922508957e-04
1.400000000000000000e+01	1.669600317306156656e+00	1.029777739637861541e-03
1.500000000000000000e+01	1.669600317306156656e+00	1.373036986183815387e-03
1.600000000000000000e+01	1.669600317306156656e+00	2.574444349094653852e-04
1.700000000000000000e+01	1.669600317306156656e+00	2.145370290912211543e-05
1.800000000000000000e+01	1.669600317306156656e+00	6.436110872736634629e-05
1.900000000000000000e+01	1.669600317306156656e+00	8.581481163648846172e-05
2.000000000000000000e+01	1.669600317306156656e+00	4.290740581824423086e-05
2.100000000000000000e+01	1.669600317306156656e+00	1.072685145456105771e-04
2.200000000000000000e+01	1.669600317306156656e+00	1.501759203638547945e-04
2.300000000000000000e+01	1.669600317306156656e+00	2.359907320003432562e-04
2.400000000000000000e+01	1.669600317306156656e+00	2.359907320003432562e-04
2.500000000000000000e+01	1.669600317306156656e+00	3.218055436368317179e-04
2.600000000000000000e+01	1.669600317306156656e+00	8.366944134557624882e-04
2.700000000000000000e+01	1.669600317306156656e+00	1.351583283274693150e-03
2.800000000000000000e+01	1.669600317306156656e+00	3.303870248004805478e-03
2.900000000000000000e+01	1.669600317306156656e+00	2.615206384621985777e-02
3.000000000000000000e+01	1.669600317306156656e+00	7.008924740410195364e-02
3.100000000000000000e+01	1.669600317306156656e+00	8.345490431648502211e-03
3.200000000000000000e+01	1.669600317306156656e+00	2.123916588003089360e-03
3.300000000000000000e+01	1.669600317306156656e+00	1.179953660001716335e-03
3.400000000000000000e+01	1.669600317306156656e+00	5.792499785462970488e-04
3.500000000000000000e+01	1.669600317306156656e+00	4.934351669098086413e-04
3.600000000000000000e+01	1.669600317306156656e+00	2.574444349094653852e-04
3.700000000000000000e+01	1.669600317306156656e+00	2.145370290912211543e-04
3.800000000000000000e+01	1.669600317306156656e+00	2.145370290912211543e-04
3.900000000000000000e+01	1.669600317306156656e+00	1.501759203638547945e-04
4.000000000000000000e+01	1.669600317306156656e+00	1.072685145456105771e-04
0.000000000000000000e+00	1.669538196587015522e+00	4.290740581824423086e-04
1.000000000000000000e+00	1.669538196587015522e+00	5.148888698189307703e-04
2.000000000000000000e+00	1.669538196587015522e+00	4.719814640006865123e-04
3.000000000000000000e+00	1.669538196587015522e+00	4.934351669098086413e-04
4.000000000000000000e+00	1.669538196587015522e+00	2.788981378185875141e-04
5.000000000000000000e+00	1.669538196587015522e+00	2.145370290912211543e-04
6.000000000000000000e+00	1.669538196587015522e+00	1.716296232729769234e-04
7.000000000000000000e+00	1.669538196587015522e+00	8.581481163648846172e-05
8.000000000000000000e+00	1.669538196587015522e+00	4.290740581824423086e-05
9.000000000000000000e+00	1.669538196587015522e+00	2.145370290912211543e-05
1.000000000000000000e+01	1.669538196587015522e+00	2.145370290912211543e-05
1.100000000000000000e+01	1.669538196587015522e+00	1.072685145456105771e-04
1.200000000000000000e+01	1.669538196587015522e+00	3.647129494550759216e-04
1.300000000000000000e+01	1.669538196587015522e+00	9.654166309104951537e-04
1.400000000000000000e+01	1.669538196587015522e+00	9.225092250922508957e-04
1.500000000000000000e+01	1.669538196587015522e+00	1.287222174547326872e-03
1.600000000000000000e+01	1.669538196587015522e+00	1.501759203638547945e-04
1.700000000000000000e+01	1.669538196587015522e+00	6.436110872736634629e-05
1.800000000000000000e+01	1.669538196587015522e+00	4.290740581824423086e-05
1.900000000000000000e+01	1.669538196587015522e+00	1.072685145456105771e-04
2.000000000000000000e+01	1.669538196587015522e+00	6.436110872736634629e-05
2.100000000000000000e+01	1.669538196587015522e+00	1.287222174547326926e-04
2.200000000000000000e+01	1.669538196587015522e+00	1.287222174547326926e-04
2.300000000000000000e+01	1.669538196587015522e+00	1.501759203638547945e-04
2.400000000000000000e+01	1.669538196587015522e+00	2.788981378185875141e-04
2.500000000000000000e+01	1.669538196587015522e+00	4.076203552733201796e-04
2.600000000000000000e+01	1.669538196587015522e+00	7.937870076375182302e-04
2.700000000000000000e+01	1.669538196587015522e+00	1.179953660001716335e-03
2.800000000000000000e+01	1.669538196587015522e+00	3.539860980005148788e-03
2.900000000000000000e+01	1.669538196587015522e+00	2.743928602076718334e-02
3.000000000000000000e+01	1.669538196587015522e+00	6.431820132154809910e-02
3.100000000000000000e+01	1.669538196587015522e+00	7.530249721101862394e-03
3.200000000000000000e+01	1.669538196587015522e+00	1.909379558911868287e-03
3.300000000000000000e+01	1.669538196587015522e+00	1.094138848365227819e-03
3.400000000000000000e+01	1.669538196587015522e+00	6.221573843645413068e-04
3.500000000000000000e+01	1.669538196587015522e+00	3.861666523641980506e-04
3.600000000000000000e+01	1.669538196587015522e+00	2.359907320003432562e-04
3.700000000000000000e+01	1.669538196587015522e+00	2.359907320003432562e-04
3.800000000000000000e+01	1.669538196587015522e+00	1.072685145456105771e-04
3.900000000000000000e+01	1.669538196587015522e+00	1.072685145456105771e-04
4.000000000000000000e+01	1.669538196587015522e+00	6.436110872736634629e-05
0.000000000000000000e+00	1.669476082232574266e+00	3.647129494550759216e-04
1.000000000000000000e+00	1.669476082232574266e+00	5.577962756371750283e-04
2.000000000000000000e+00	1.669476082232574266e+00	4.290740581824423086e-04
3.000000000000000000e+00	1.669476082232574266e+00	4.505277610915643834e-04
4.000000000000000000e+00	1.669476082232574266e+00	3.432592465459538469e-04
5.000000000000000000e+00	1.669476082232574266e+00	1.930833261820990253e-04
6.000000000000000000e+00	1.669476082232574266e+00	1.501759203638547945e-04
7.000000000000000000e+00	1.669476082232574266e+00	8.581481163648846172e-05
8.000000000000000000e+00	1.669476082232574266e+00	6.436110872736634629e-05
9.000000000000000000e+00	1.669476082232574266e+00	4.290740581824423086e-05
1.000000000000000000e+01	1.669476082232574266e+00	2.145370290912211543e-05
1.100000000000000000e+01	1.669476082232574266e+00	1.072685145456105771e-04
1.200000000000000000e+01	1.669476082232574266e+00	3.432592465459538469e-04
1.300000000000000000e+01	1.669476082232574266e+00	8.581481163648846172e-04
1.400000000000000000e+01	1.669476082232574266e+00	1.158499957092594098e-03
1.500000000000000000e+01	1.669476082232574266e+00	1.244314768729082614e-03
1.600000000000000000e+01	1.669476082232574266e+00	2.359907320003432562e-04
1.700000000000000000e+01	1.669476082232574266e+00	8.581481163648846172e-05
1.800000000000000000e+01	1.669476082232574266e+00	2.145370290912211543e-05
1.900000000000000000e+01	1.669476082232574266e+00	1.072685145456105771e-04
2.000000000000000000e+01	1.669476082232574266e+00	1.287222174547326926e-04
2.100000000000000000e+01	1.669476082232574266e+00	8.581481163648846172e-05
2.200000000000000000e+01	1.669476082232574266e+00	1.287222174547326926e-04
2.300000000000000000e+01	1.669476082232574266e+00	2.145370290912211543e-04
2.400000000000000000e+01	1.669476082232574266e+00	1.930833261820990253e-04
2.500000000000000000e+01	1.669476082232574266e+00	4.719814640006865123e-04
2.600000000000000000e+01	1.669476082232574266e+00	5.577962756371750283e-04
2.700000000000000000e+01	1.669476082232574266e+00	1.415944392002059645e-03
2.800000000000000000e+01	1.669476082232574266e+00	3.797305414914614336e-03
2.900000000000000000e+01	1.669476082232574266e+00	3.020681369604393679e-02
3.000000000000000000e+01	1.669476082232574266e+00	6.075688663863382938e-02
3.100000000000000000e+01	1.669476082232574266e+00	7.144083068737663855e-03
3.200000000000000000e+01	1.669476082232574266e+00	1.802111044366257533e-03
3.300000000000000000e+01	1.669476082232574266e+00	8.152407105466403592e-04
3.400000000000000000e+01	1.669476082232574266e+00	5.792499785462970488e-04
3.500000000000000000e+01	1.669476082232574266e+00	3.003518407277095889e-04
3.600000000000000000e+01	1.669476082232574266e+00	1.716296232729769234e-04
3.700000000000000000e+01	1.669476082232574266e+00	2.145370290912211543e-04
3.800000000000000000e+01	1.669476082232574266e+00	1.930833261820990253e-04
3.900000000000000000e+01	1.669476082232574266e+00	1.287222174547326926e-04
4.000000000000000000e+01	1.669476082232574266e+00	1.501759203638547945e-04
0.000000000000000000e+00	1.669413974241927390e+00	4.505277610915643834e-04
1.000000000000000000e+00	1.669413974241927390e+00	5.363425727280528993e-04
2.000000000000000000e+00	1.669413974241927390e+00	4.076203552733201796e-04
3.000000000000000000e+00	1.669413974241927390e+00	4.076203552733201796e-04
4.000000000000000000e+00	1.669413974241927390e+00	2.359907320003432562e-04
5.000000000000000000e+00	1.669413974241927390e+00	1.930833261820990253e-04
6.000000000000000000e+00	1.669413974241927390e+00	6.436110872736634629e-05
7.000000000000000000e+00	1.669413974241927390e+00	8.581481163648846172e-05
8.000000000000000000e+00	1.669413974241927390e+00	1.287222174547326926e-04
9.000000000000000000e+00	1.669413974241927390e+00	1.072685145456105771e-04
1.000000000000000000e+01	1.669413974241927390e+00	1.072685145456105771e-04
1.100000000000000000e+01	1.669413974241927390e+00	4.290740581824423086e-05
1.200000000000000000e+01	1.669413974241927390e+00	4.719814640006865123e-04
1.300000000000000000e+01	1.669413974241927390e+00	8.366944134557624882e-04
1.400000000000000000e+01	1.669413974241927390e+00	9.225092250922508957e-04
1.500000000000000000e+01	1.669413974241927390e+00	1.158499957092594098e-03
1.600000000000000000e+01	1.669413974241927390e+00	2.359907320003432562e-04
1.700000000000000000e+01	1.669413974241927390e+00	6.436110872736634629e-05
1.800000000000000000e+01	1.669413974241927390e+00	1.072685145456105771e-04
1.900000000000000000e+01	1.669413974241927390e+00	8.581481163648846172e-05
2.000000000000000000e+01	1.669413974241927390e+00	4.290740581824423086e-05
2.100000000000000000e+01	1.669413974241927390e+00	1.501759203638547945e-04
2.200000000000000000e+01	1.669413974241927390e+00	8.581481163648846172e-05
2.300000000000000000e+01	1.669413974241927390e+00	2.145370290912211543e-04
2.400000000000000000e+01	1.669413974241927390e+00	2.574444349094653852e-04
2.500000000000000000e+01	1.669413974241927390e+00	4.076203552733201796e-04
2.600000000000000000e+01	1.669413974241927390e+00	4.290740581824423086e-04
2.700000000000000000e+01	1.669413974241927390e+00	1.330129580365571130e-03
2.800000000000000000e+01	1.669413974241927390e+00	3.732944306187248058e-03
2.900000000000000000e+01	1.669413974241927390e+00	3.271689693641122165e-02
3.000000000000000000e+01	1.669413974241927390e+00	5.886896078263108290e-02
3.100000000000000000e+01	1.669413974241927390e+00	6.328842358191024038e-03
3.200000000000000000e+01	1.669413974241927390e+00	1.909379558911868287e-03
3.300000000000000000e+01	1.669413974241927390e+00	8.581481163648846172e-04
3.400000000000000000e+01	1.669413974241927390e+00	5.577962756371750283e-04
3.500000000000000000e+01	1.669413974241927390e+00	3.861666523641980506e-04
3.600000000000000000e+01	1.669413974241927390e+00	3.647129494550759216e-04
3.700000000000000000e+01	1.669413974241927390e+00	2.145370290912211543e-04
3.800000000000000000e+01	1.669413974241927390e+00	4.290740581824423086e-05
3.900000000000000000e+01	1.669413974241927390e+00	8.581481163648846172e-05
4.000000000000000000e+01	1.669413974241927390e+00	1.501759203638547945e-04
0.000000000000000000e+00	1.669351872614170507e+00	3.861666523641980506e-04
1.000000000000000000e+00	1.669351872614170507e+00	6.007036814554191778e-04
2.000000000000000000e+00	1.669351872614170507e+00	5.148888698189307703e-04
3.000000000000000000e+00	1.669351872614170507e+00	4.076203552733201796e-04
4.000000000000000000e+00	1.669351872614170507e+00	3.218055436368317179e-04
5.000000000000000000e+00	1.669351872614170507e+00	1.930833261820990253e-04
6.000000000000000000e+00	1.669351872614170507e+00	1.716296232729769234e-04
7.000000000000000000e+00	1.669351872614170507e+00	1.501759203638547945e-04
8.000000000000000000e+00	1.669351872614170507e+00	1.287222174547326926e-04
9.000000000000000000e+00	1.669351872614170507e+00	2.145370290912211543e-05
1.000000000000000000e+01	1.669351872614170507e+00	4.290740581824423086e-05
1.100000000000000000e+01	1.669351872614170507e+00	1.072685145456105771e-04
1.200000000000000000e+01	1.669351872614170507e+00	4.934351669098086413e-04
1.300000000000000000e+01	1.669351872614170507e+00	7.079721960010298227e-04
1.400000000000000000e+01	1.669351872614170507e+00	1.265768471638204851e-03
1.500000000000000000e+01	1.669351872614170507e+00	1.158499957092594098e-03
1.600000000000000000e+01	1.669351872614170507e+00	1.287222174547326926e-04
1.700000000000000000e+01	1.669351872614170507e+00	2.145370290912211543e-05
1.800000000000000000e+01	1.669351872614170507e+00	4.290740581824423086e-05
1.900000000000000000e+01	1.669351872614170507e+00	1.072685145456105771e-04
2.000000000000000000e+01	1.669351872614170507e+00	6.436110872736634629e-05
2.100000000000000000e+01	1.669351872614170507e+00	8.581481163648846172e-05
2.200000000000000000e+01	1.669351872614170507e+00	6.436110872736634629e-05
2.300000000000000000e+01	1.669351872614170507e+00	1.930833261820990253e-04
2.400000000000000000e+01	1.669351872614170507e+00	3.647129494550759216e-04
2.500000000000000000e+01	1.669351872614170507e+00	3.861666523641980506e-04
2.600000000000000000e+01	1.669351872614170507e+00	6.865184930919076937e-04
2.700000000000000000e+01	1.669351872614170507e+00	1.415944392002059645e-03
2.800000000000000000e+01	1.669351872614170507e+00	4.376555393460911277e-03
2.900000000000000000e+01	1.669351872614170507e+00	3.572041534368831928e-02
3.000000000000000000e+01	1.669351872614170507e+00	5.831116450699390386e-02
3.100000000000000000e+01	1.669351872614170507e+00	6.328842358191024038e-03
3.200000000000000000e+01	1.669351872614170507e+00	1.609027718184158481e-03
3.300000000000000000e+01	1.669351872614170507e+00	9.868703338196172827e-04
3.400000000000000000e+01	1.669351872614170507e+00	6.221573843645413068e-04
3.500000000000000000e+01	1.669351872614170507e+00	4.505277610915643834e-04
3.600000000000000000e+01	1.669351872614170507e+00	3.861666523641980506e-04
3.700000000000000000e+01	1.669351872614170507e+00	1.716296232729769234e-04
3.800000000000000000e+01	1.669351872614170507e+00	6.436110872736634629e-05
3.900000000000000000e+01	1.669351872614170507e+00	1.501759203638547945e-04
4.000000000000000000e+01	1.669351872614170507e+00	1.930833261820990253e-04
0.000000000000000000e+00	1.669289777348399451e+00	3.861666523641980506e-04
1.000000000000000000e+00	1.669289777348399451e+00	4.934351669098086413e-04
2.000000000000000000e+00	1.669289777348399451e+00	5.148888698189307703e-04
3.000000000000000000e+00	1.669289777348399451e+00	4.505277610915643834e-04
4.000000000000000000e+00	1.669289777348399451e+00	3.218055436368317179e-04
5.000000000000000000e+00	1.669289777348399451e+00	3.647129494550759216e-04
6.000000000000000000e+00	1.669289777348399451e+00	1.501759203638547945e-04
7.000000000000000000e+00	1.669289777348399451e+00	1.072685145456105771e-04
8.000000000000000000e+00	1.669289777348399451e+00	2.145370290912211543e-05
9.000000000000000000e+00	1.669289777348399451e+00	6.436110872736634629e-05
1.000000000000000000e+01	1.669289777348399451e+00	1.287222174547326926e-04
1.100000000000000000e+01	1.669289777348399451e+00	8.581481163648846172e-05
1.200000000000000000e+01	1.669289777348399451e+00	4.290740581824423086e-04
1.300000000000000000e+01	1.669289777348399451e+00	7.508796018192739723e-04
1.400000000000000000e+01	1.669289777348399451e+00	1.201407362910838356e-03
1.500000000000000000e+01	1.669289777348399451e+00	1.094138848365227819e-03
1.600000000000000000e+01	1.669289777348399451e+00	1.501759203638547945e-04
1.700000000000000000e+01	1.669289777348399451e+00	6.436110872736634629e-05
1.800000000000000000e+01	1.669289777348399451e+00	1.072685145456105771e-04
1.900000000000000000e+01	1.669289777348399451e+00	8.581481163648846172e-05
2.000000000000000000e+01	1.669289777348399451e+00	4.290740581824423086e-05
2.100000000000000000e+01	1.669289777348399451e+00	6.436110872736634629e-05
2.200000000000000000e+01	1.669289777348399451e+00	1.501759203638547945e-04
2.300000000000000000e+01	1.669289777348399451e+00	2.145370290912211543e-04
2.400000000000000000e+01	1.669289777348399451e+00	2.788981378185875141e-04
2.500000000000000000e+01	1.669289777348399451e+00	4.934351669098086413e-04
2.600000000000000000e+01	1.669289777348399451e+00	6.221573843645413068e-04
2.700000000000000000e+01	1.669289777348399451e+00	1.373036986183815387e-03
2.800000000000000000e+01	1.669289777348399451e+00	4.355101690551789473e-03
2.900000000000000000e+01	1.669289777348399451e+00	3.790869304041877969e-02
3.000000000000000000e+01	1.669289777348399451e+00	5.417059984553333762e-02
3.100000000000000000e+01	1.669289777348399451e+00	5.899768300008581892e-03
3.200000000000000000e+01	1.669289777348399451e+00	1.866472153093624029e-03
3.300000000000000000e+01	1.669289777348399451e+00	9.654166309104951537e-04
3.400000000000000000e+01	1.669289777348399451e+00	6.436110872736634358e-04
3.500000000000000000e+01	1.669289777348399451e+00	3.647129494550759216e-04
3.600000000000000000e+01	1.669289777348399451e+00	3.647129494550759216e-04
3.700000000000000000e+01	1.669289777348399451e+00	2.145370290912211543e-04
3.800000000000000000e+01	1.669289777348399451e+00	1.716296232729769234e-04
3.900000000000000000e+01	1.669289777348399451e+00	1.501759203638547945e-04
4.000000000000000000e+01	1.669289777348399451e+00	1.072685145456105771e-04
0.000000000000000000e+00	1.669227688443709612e+00	4.290740581824423086e-04
1.000000000000000000e+00	1.669227688443709612e+00	4.934351669098086413e-04
2.000000000000000000e+00	1.669227688443709612e+00	4.076203552733201796e-04
3.000000000000000000e+00	1.669227688443709612e+00	4.719814640006865123e-04
4.000000000000000000e+00	1.669227688443709612e+00	3.647129494550759216e-04
5.000000000000000000e+00	1.669227688443709612e+00	1.716296232729769234e-04
6.000000000000000000e+00	1.669227688443709612e+00	6.436110872736634629e-05
7.000000000000000000e+00	1.669227688443709612e+00	1.072685145456105771e-04
8.000000000000000000e+00	1.669227688443709612e+00	1.501759203638547945e-04
9.000000000000000000e+00	1.669227688443709612e+00	8.581481163648846172e-05
1.000000000000000000e+01	1.669227688443709612e+00	8.581481163648846172e-05
1.100000000000000000e+01	1.669227688443709612e+00	1.072685145456105771e-04
1.200000000000000000e+01	1.669227688443709612e+00	5.148888698189307703e-04
1.300000000000000000e+01	1.669227688443709612e+00	7.294258989101518433e-04
1.400000000000000000e+01	1.669227688443709612e+00	1.373036986183815387e-03
1.500000000000000000e+01	1.669227688443709612e+00	1.051231442546983561e-03
1.600000000000000000e+01	1.669227688443709612e+00	1.072685145456105771e-04
1.700000000000000000e+01	1.669227688443709612e+00	4.290740581824423086e-05
1.800000000000000000e+01	1.669227688443709612e+00	6.436110872736634629e-05
1.900000000000000000e+01	1.669227688443709612e+00	8.581481163648846172e-05
2.000000000000000000e+01	1.669227688443709612e+00	1.287222174547326926e-04
2.100000000000000000e+01	1.669227688443709612e+00	1.072685145456105771e-04
2.200000000000000000e+01	1.669227688443709612e+00	4.290740581824423086e-05
2.300000000000000000e+01	1.669227688443709612e+00	1.930833261820990253e-04
2.400000000000000000e+01	1.669227688443709612e+00	3.432592465459538469e-04
2.500000000000000000e+01	1.669227688443709612e+00	3.861666523641980506e-04
2.600000000000000000e+01	1.669227688443709612e+00	7.937870076375182302e-04
2.700000000000000000e+01	1.669227688443709612e+00	1.523212906547670182e-03
2.800000000000000000e+01	1.669227688443709612e+00	4.483823908006522030e-03
2.900000000000000000e+01	1.669227688443709612e+00	4.046168368660430642e-02
3.000000000000000000e+01	1.669227688443709612e+00	5.183214622843902719e-02
3.100000000000000000e+01	1.669227688443709612e+00	5.277610915644040043e-03
3.200000000000000000e+01	1.669227688443709612e+00	1.823564747275379771e-03
3.300000000000000000e+01	1.669227688443709612e+00	8.796018192740067462e-04
3.400000000000000000e+01	1.669227688443709612e+00	6.221573843645413068e-04
3.500000000000000000e+01	1.669227688443709612e+00	4.505277610915643834e-04
3.600000000000000000e+01	1.669227688443709612e+00	2.574444349094653852e-04
3.700000000000000000e+01	1.669227688443709612e+00	1.716296232729769234e-04
3.800000000000000000e+01	1.669227688443709612e+00	1.287222174547326926e-04
3.900000000000000000e+01	1.669227688443709612e+00	8.581481163648846172e-05
4.000000000000000000e+01	1.669227688443709612e+00	1.501759203638547945e-04
0.000000000000000000e+00	1.669165605899196825e+00	4.290740581824423086e-04
1.000000000000000000e+00	1.669165605899196825e+00	4.505277610915643834e-04
2.000000000000000000e+00	1.669165605899196825e+00	4.290740581824423086e-04
3.000000000000000000e+00	1.669165605899196825e+00	4.719814640006865123e-04
4.000000000000000000e+00	1.669165605899196825e+00	3.218055436368317179e-04
5.000000000000000000e+00	1.669165605899196825e+00	1.072685145456105771e-04
6.000000000000000000e+00	1.669165605899196825e+00	1.072685145456105771e-04
7.000000000000000000e+00	1.669165605899196825e+00	6.436110872736634629e-05
8.000000000000000000e+00	1.669165605899196825e+00	6.436110872736634629e-05
9.000000000000000000e+00	1.669165605899196825e+00	0.000000000000000000e+00
1.000000000000000000e+01	1.669165605899196825e+00	8.581481163648846172e-05
1.100000000000000000e+01	1.669165605899196825e+00	1.072685145456105771e-04
1.200000000000000000e+01	1.669165605899196825e+00	5.792499785462970488e-04
1.300000000000000000e+01	1.669165605899196825e+00	7.723333047283961013e-04
1.400000000000000000e+01	1.669165605899196825e+00	1.287222174547326872e-03
1.500000000000000000e+01	1.669165605899196825e+00	7.937870076375182302e-04
1.600000000000000000e+01	1.669165605899196825e+00	1.930833261820990253e-04
1.700000000000000000e+01	1.669165605899196825e+00	8.581481163648846172e-05
1.800000000000000000e+01	1.669165605899196825e+00	8.581481163648846172e-05
1.900000000000000000e+01	1.669165605899196825e+00	8.581481163648846172e-05
2.000000000000000000e+01	1.669165605899196825e+00	4.290740581824423086e-05
2.100000000000000000e+01	1.669165605899196825e+00	1.287222174547326926e-04
2.200000000000000000e+01	1.669165605899196825e+00	1.716296232729769234e-04
2.300000000000000000e+01	1.669165605899196825e+00	2.145370290912211543e-04
2.400000000000000000e+01	1.669165605899196825e+00	3.003518407277095889e-04
2.500000000000000000e+01	1.669165605899196825e+00	2.574444349094653852e-04
2.600000000000000000e+01	1.669165605899196825e+00	8.366944134557624882e-04
2.700000000000000000e+01	1.669165605899196825e+00	1.458851797820303687e-03
2.800000000000000000e+01	1.669165605899196825e+00	5.341972024371406322e-03
2.900000000000000000e+01	1.669165605899196825e+00	4.400154466660945868e-02
3.000000000000000000e+01	1.669165605899196825e+00	4.631854458079464470e-02
3.100000000000000000e+01	1.669165605899196825e+00	5.170342401098429290e-03
3.200000000000000000e+01	1.669165605899196825e+00	1.523212906547670182e-03
3.300000000000000000e+01	1.669165605899196825e+00	7.508796018192739723e-04
3.400000000000000000e+01	1.669165605899196825e+00	6.436110872736634358e-04
3.500000000000000000e+01	1.669165605899196825e+00	3.218055436368317179e-04
3.600000000000000000e+01	1.669165605899196825e+00	2.574444349094653852e-04
3.700000000000000000e+01	1.669165605899196825e+00	2.788981378185875141e-04
3.800000000000000000e+01	1.669165605899196825e+00	1.501759203638547945e-04
3.900000000000000000e+01	1.669165605899196825e+00	1.501759203638547945e-04
4.000000000000000000e+01	1.669165605899196825e+00	1.287222174547326926e-04
0.000000000000000000e+00	1.669103529713957368e+00	5.148888698189307703e-04
1.000000000000000000e+00	1.669103529713957368e+00	5.577962756371750283e-04
2.000000000000000000e+00	1.669103529713957368e+00	4.934351669098086413e-04
3.000000000000000000e+00	1.669103529713957368e+00	4.290740581824423086e-04
4.000000000000000000e+00	1.669103529713957368e+00	2.359907320003432562e-04
5.000000000000000000e+00	1.669103529713957368e+00	2.788981378185875141e-04
6.000000000000000000e+00	1.669103529713957368e+00	6.436110872736634629e-05
7.000000000000000000e+00	1.669103529713957368e+00	6.436110872736634629e-05
8.000000000000000000e+00	1.669103529713957368e+00	8.581481163648846172e-05
9.000000000000000000e+00	1.669103529713957368e+00	8.581481163648846172e-05
1.000000000000000000e+01	1.669103529713957368e+00	1.287222174547326926e-04
1.100000000000000000e+01	1.669103529713957368e+00	1.072685145456105771e-04
1.200000000000000000e+01	1.669103529713957368e+00	6.436110872736634358e-04
1.300000000000000000e+01	1.669103529713957368e+00	7.294258989101518433e-04
1.400000000000000000e+01	1.669103529713957368e+00	1.544666609456792203e-03
1.500000000000000000e+01	1.669103529713957368e+00	9.439629280013730247e-04
1.600000000000000000e+01	1.669103529713957368e+00	1.930833261820990253e-04
1.700000000000000000e+01	1.669103529713957368e+00	2.145370290912211543e-05
1.800000000000000000e+01	1.669103529713957368e+00	2.145370290912211543e-05
1.900000000000000000e+01	1.669103529713957368e+00	2.145370290912211543e-05
2.000000000000000000e+01	1.669103529713957368e+00	1.072685145456105771e-04
2.100000000000000000e+01	1.669103529713957368e+00	1.287222174547326926e-04
2.200000000000000000e+01	1.669103529713957368e+00	1.072685145456105771e-04
2.300000000000000000e+01	1.669103529713957368e+00	2.788981378185875141e-04
2.400000000000000000e+01	1.669103529713957368e+00	3.218055436368317179e-04
2.500000000000000000e+01	1.669103529713957368e+00	4.505277610915643834e-04
2.600000000000000000e+01	1.669103529713957368e+00	7.937870076375182302e-04
2.700000000000000000e+01	1.669103529713957368e+00	1.737749935638891255e-03
2.800000000000000000e+01	1.669103529713957368e+00	5.105981292371063011e-03
2.900000000000000000e+01	1.669103529713957368e+00	4.756285934952372840e-02
3.000000000000000000e+01	1.669103529713957368e+00	4.494550759461082845e-02
3.100000000000000000e+01	1.669103529713957368e+00	5.213249806916673765e-03
3.200000000000000000e+01	1.669103529713957368e+00	1.716296232729769234e-03
3.300000000000000000e+01	1.669103529713957368e+00	8.366944134557624882e-04
3.400000000000000000e+01	1.669103529713957368e+00	5.792499785462970488e-04
3.500000000000000000e+01	1.669103529713957368e+00	4.290740581824423086e-04
3.600000000000000000e+01	1.669103529713957368e+00	3.218055436368317179e-04
3.700000000000000000e+01	1.669103529713957368e+00	1.501759203638547945e-04
3.800000000000000000e+01	1.669103529713957368e+00	1.287222174547326926e-04
3.900000000000000000e+01	1.669103529713957368e+00	1.501759203638547945e-04
4.000000000000000000e+01	1.669103529713957368e+00	1.072685145456105771e-04
0.000000000000000000e+00	1.669041459887087520e+00	4.719814640006865123e-04
1.000000000000000000e+00	1.669041459887087520e+00	5.577962756371750283e-04
2.000000000000000000e+00	1.669041459887087520e+00	3.861666523641980506e-04
3.000000000000000000e+00	1.669041459887087520e+00	3.003518407277095889e-04
4.000000000000000000e+00	1.669041459887087520e+00	3.218055436368317179e-04
5.000000000000000000e+00	1.669041459887087520e+00	2.145370290912211543e-04
6.000000000000000000e+00	1.669041459887087520e+00	6.436110872736634629e-05
7.000000000000000000e+00	1.669041459887087520e+00	8.581481163648846172e-05
8.000000000000000000e+00	1.669041459887087520e+00	2.145370290912211543e-05
9.000000000000000000e+00	1.669041459887087520e+00	8.581481163648846172e-05
1.000000000000000000e+01	1.669041459887087520e+00	6.436110872736634629e-05
1.100000000000000000e+01	1.669041459887087520e+00	1.072685145456105771e-04
1.200000000000000000e+01	1.669041459887087520e+00	7.294258989101518433e-04
1.300000000000000000e+01	1.669041459887087520e+00	7.294258989101518433e-04
1.400000000000000000e+01	1.669041459887087520e+00	1.587574015275036460e-03
1.500000000000000000e+01	1.669041459887087520e+00	9.439629280013730247e-04
1.600000000000000000e+01	1.669041459887087520e+00	8.581481163648846172e-05
1.700000000000000000e+01	1.669041459887087520e+00	8.581481163648846172e-05
1.800000000000000000e+01	1.669041459887087520e+00	1.072685145456105771e-04
1.900000000000000000e+01	1.669041459887087520e+00	8.581481163648846172e-05
2.000000000000000000e+01	1.669041459887087520e+00	1.501759203638547945e-04
2.100000000000000000e+01	1.669041459887087520e+00	1.287222174547326926e-04
2.200000000000000000e+01	1.669041459887087520e+00	1.930833261820990253e-04
2.300000000000000000e+01	1.669041459887087520e+00	1.930833261820990253e-04
2.400000000000000000e+01	1.669041459887087520e+00	2.788981378185875141e-04
2.500000000000000000e+01	1.669041459887087520e+00	5.148888698189307703e-04
2.600000000000000000e+01	1.669041459887087520e+00	8.152407105466403592e-04
2.700000000000000000e+01	1.669041459887087520e+00	1.737749935638891255e-03
2.800000000000000000e+01	1.669041459887087520e+00	5.642323865099115911e-03
2.900000000000000000e+01	1.669041459887087520e+00	5.172487771389341904e-02
3.000000000000000000e+01	1.669041459887087520e+00	4.217797991933407847e-02
3.100000000000000000e+01	1.669041459887087520e+00	4.912897966188964176e-03
3.200000000000000000e+01	1.669041459887087520e+00	1.587574015275036460e-03
3.300000000000000000e+01	1.669041459887087520e+00	9.010555221831287667e-04
3.400000000000000000e+01	1.669041459887087520e+00	4.719814640006865123e-04
3.500000000000000000e+01	1.669041459887087520e+00	4.505277610915643834e-04
3.600000000000000000e+01	1.669041459887087520e+00	2.145370290912211543e-04
3.700000000000000000e+01	1.669041459887087520e+00	2.788981378185875141e-04
3.800000000000000000e+01	1.669041459887087520e+00	1.287222174547326926e-04
3.900000000000000000e+01	1.669041459887087520e+00	1.287222174547326926e-04
4.000000000000000000e+01	1.669041459887087520e+00	8.581481163648846172e-05
0.000000000000000000e+00	1.668979396417683336e+00	5.792499785462970488e-04
1.000000000000000000e+00	1.668979396417683336e+00	5.577962756371750283e-04
2.000000000000000000e+00	1.668979396417683336e+00	4.719814640006865123e-04
3.000000000000000000e+00	1.668979396417683336e+00	4.505277610915643834e-04
4.000000000000000000e+00	1.668979396417683336e+00	2.359907320003432562e-04
5.000000000000000000e+00	1.668979396417683336e+00	2.574444349094653852e-04
6.000000000000000000e+00	1.668979396417683336e+00	1.501759203638547945e-04
7.000000000000000000e+00	1.668979396417683336e+00	6.436110872736634629e-05
8.000000000000000000e+00	1.668979396417683336e+00	1.072685145456105771e-04
9.000000000000000000e+00	1.668979396417683336e+00	8.581481163648846172e-05
1.000000000000000000e+01	1.668979396417683336e+00	8.581481163648846172e-05
1.100000000000000000e+01	1.668979396417683336e+00	1.716296232729769234e-04
1.200000000000000000e+01	1.668979396417683336e+00	7.723333047283961013e-04
1.300000000000000000e+01	1.668979396417683336e+00	8.152407105466403592e-04
1.400000000000000000e+01	1.668979396417683336e+00	1.866472153093624029e-03
1.500000000000000000e+01	1.668979396417683336e+00	9.010555221831287667e-04
1.600000000000000000e+01	1.668979396417683336e+00	1.501759203638547945e-04
1.700000000000000000e+01	1.668979396417683336e+00	4.290740581824423086e-05
1.800000000000000000e+01	1.668979396417683336e+00	4.290740581824423086e-05
1.900000000000000000e+01	1.668979396417683336e+00	4.290740581824423086e-05
2.000000000000000000e+01	1.668979396417683336e+00	4.290740581824423086e-05
2.100000000000000000e+01	1.668979396417683336e+00	6.436110872736634629e-05
2.200000000000000000e+01	1.668979396417683336e+00	1.716296232729769234e-04
2.300000000000000000e+01	1.668979396417683336e+00	3.218055436368317179e-04
2.400000000000000000e+01	1.668979396417683336e+00	2.574444349094653852e-04
2.500000000000000000e+01	1.668979396417683336e+00	4.719814640006865123e-04
2.600000000000000000e+01	1.668979396417683336e+00	8.581481163648846172e-04
2.700000000000000000e+01	1.668979396417683336e+00	1.544666609456792203e-03
2.800000000000000000e+01	1.668979396417683336e+00	5.899768300008581892e-03
2.900000000000000000e+01	1.668979396417683336e+00	5.402042392516948760e-02
3.000000000000000000e+01	1.668979396417683336e+00	4.011842444005835062e-02
3.100000000000000000e+01	1.668979396417683336e+00	4.505277610915643834e-03
3.200000000000000000e+01	1.668979396417683336e+00	1.673388826911524976e-03
3.300000000000000000e+01	1.668979396417683336e+00	8.152407105466403592e-04
3.400000000000000000e+01	1.668979396417683336e+00	5.577962756371750283e-04
3.500000000000000000e+01	1.668979396417683336e+00	4.290740581824423086e-04
3.600000000000000000e+01	1.668979396417683336e+00	2.788981378185875141e-04
3.700000000000000000e+01	1.668979396417683336e+00	2.788981378185875141e-04
3.800000000000000000e+01	1.668979396417683336e+00	1.501759203638547945e-04
3.900000000000000000e+01	1.668979396417683336e+00	6.436110872736634629e-05
4.000000000000000000e+01	1.668979396417683336e+00	1.287222174547326926e-04
0.000000000000000000e+00	1.668917339304841763e+00	5.148888698189307703e-04
1.000000000000000000e+00	1.668917339304841763e+00	4.934351669098086413e-04
2.000000000000000000e+00	1.668917339304841763e+00	4.934351669098086413e-04
3.000000000000000000e+00	1.668917339304841763e+00	3.432592465459538469e-04
4.000000000000000000e+00	1.668917339304841763e+00	1.930833261820990253e-04
5.000000000000000000e+00	1.668917339304841763e+00	1.287222174547326926e-04
6.000000000000000000e+00	1.668917339304841763e+00	4.290740581824423086e-05
7.000000000000000000e+00	1.668917339304841763e+00	4.290740581824423086e-05
8.000000000000000000e+00	1.668917339304841763e+00	8.581481163648846172e-05
9.000000000000000000e+00	1.668917339304841763e+00	4.290740581824423086e-05
1.000000000000000000e+01	1.668917339304841763e+00	2.145370290912211543e-05
1.100000000000000000e+01	1.668917339304841763e+00	1.072685145456105771e-04
1.200000000000000000e+01	1.668917339304841763e+00	7.294258989101518433e-04
1.300000000000000000e+01	1.668917339304841763e+00	7.508796018192739723e-04
1.400000000000000000e+01	1.668917339304841763e+00	1.716296232729769234e-03
1.500000000000000000e+01	1.668917339304841763e+00	6.650647901827855648e-04
1.600000000000000000e+01	1.668917339304841763e+00	8.581481163648846172e-05
1.700000000000000000e+01	1.668917339304841763e+00	6.436110872736634629e-05
1.800000000000000000e+01	1.668917339304841763e+00	2.145370290912211543e-05
1.900000000000000000e+01	1.668917339304841763e+00	4.290740581824423086e-05
2.000000000000000000e+01	1.668917339304841763e+00	2.145370290912211543e-05
2.100000000000000000e+01	1.668917339304841763e+00	1.287222174547326926e-04
2.200000000000000000e+01	1.668917339304841763e+00	1.501759203638547945e-04
2.300000000000000000e+01	1.668917339304841763e+00	1.930833261820990253e-04
2.400000000000000000e+01	1.668917339304841763e+00	1.716296232729769234e-04
2.500000000000000000e+01	1.668917339304841763e+00	4.719814640006865123e-04
2.600000000000000000e+01	1.668917339304841763e+00	6.650647901827855648e-04
2.700000000000000000e+01	1.668917339304841763e+00	1.630481421093280718e-03
2.800000000000000000e+01	1.668917339304841763e+00	5.942675705826825500e-03
2.900000000000000000e+01	1.668917339304841763e+00	5.539346091135329692e-02
3.000000000000000000e+01	1.668917339304841763e+00	3.634257272805286459e-02
3.100000000000000000e+01	1.668917339304841763e+00	4.011842444005835409e-03
3.200000000000000000e+01	1.668917339304841763e+00	1.373036986183815387e-03
3.300000000000000000e+01	1.668917339304841763e+00	8.366944134557624882e-04
3.400000000000000000e+01	1.668917339304841763e+00	5.148888698189307703e-04
3.500000000000000000e+01	1.668917339304841763e+00	3.861666523641980506e-04
3.600000000000000000e+01	1.668917339304841763e+00	3.647129494550759216e-04
3.700000000000000000e+01	1.668917339304841763e+00	1.716296232729769234e-04
3.800000000000000000e+01	1.668917339304841763e+00	1.287222174547326926e-04
3.900000000000000000e+01	1.668917339304841763e+00	1.716296232729769234e-04
4.000000000000000000e+01	1.668917339304841763e+00	8.581481163648846172e-05
0.000000000000000000e+00	1.668855288547659521e+00	5.148888698189307703e-04
1.000000000000000000e+00	1.668855288547659521e+00	4.076203552733201796e-04
2.000000000000000000e+00	1.668855288547659521e+00	3.003518407277095889e-04
3.000000000000000000e+00	1.668855288547659521e+00	3.432592465459538469e-04
4.000000000000000000e+00	1.668855288547659521e+00	3.218055436368317179e-04
5.000000000000000000e+00	1.668855288547659521e+00	1.287222174547326926e-04
6.000000000000000000e+00	1.668855288547659521e+00	6.436110872736634629e-05
7.000000000000000000e+00	1.668855288547659521e+00	4.290740581824423086e-05
8.000000000000000000e+00	1.668855288547659521e+00	6.436110872736634629e-05
9.000000000000000000e+00	1.668855288547659521e+00	2.145370290912211543e-05
1.000000000000000000e+01	1.668855288547659521e+00	4.290740581824423086e-05
1.100000000000000000e+01	1.668855288547659521e+00	2.359907320003432562e-04
1.200000000000000000e+01	1.668855288547659521e+00	7.294258989101518433e-04
1.300000000000000000e+01	1.668855288547659521e+00	5.577962756371750283e-04
1.400000000000000000e+01	1.668855288547659521e+00	1.480305500729425924e-03
1.500000000000000000e+01	1.668855288547659521e+00	6.650647901827855648e-04
1.600000000000000000e+01	1.668855288547659521e+00	1.072685145456105771e-04
1.700000000000000000e+01	1.668855288547659521e+00	1.072685145456105771e-04
1.800000000000000000e+01	1.668855288547659521e+00	4.290740581824423086e-05
1.900000000000000000e+01	1.668855288547659521e+00	1.072685145456105771e-04
2.000000000000000000e+01	1.668855288547659521e+00	4.290740581824423086e-05
2.100000000000000000e+01	1.668855288547659521e+00	1.287222174547326926e-04
2.200000000000000000e+01	1.668855288547659521e+00	2.145370290912211543e-04
2.300000000000000000e+01	1.668855288547659521e+00	2.359907320003432562e-04
2.400000000000000000e+01	1.668855288547659521e+00	2.145370290912211543e-04
2.500000000000000000e+01	1.668855288547659521e+00	4.076203552733201796e-04
2.600000000000000000e+01	1.668855288547659521e+00	7.079721960010298227e-04
2.700000000000000000e+01	1.668855288547659521e+00	1.845018450184501791e-03
2.800000000000000000e+01	1.668855288547659521e+00	6.757916416373466184e-03
2.900000000000000000e+01	1.668855288547659521e+00	5.968420149317772011e-02
3.000000000000000000e+01	1.668855288547659521e+00	3.346777653823049953e-02
3.100000000000000000e+01	1.668855288547659521e+00	4.247833176006178720e-03
3.200000000000000000e+01	1.668855288547659521e+00	1.458851797820303687e-03
3.300000000000000000e+01	1.668855288547659521e+00	6.436110872736634358e-04
3.400000000000000000e+01	1.668855288547659521e+00	5.792499785462970488e-04
3.500000000000000000e+01	1.668855288547659521e+00	4.076203552733201796e-04
3.600000000000000000e+01	1.668855288547659521e+00	2.788981378185875141e-04
3.700000000000000000e+01	1.668855288547659521e+00	1.716296232729769234e-04
3.800000000000000000e+01	1.668855288547659521e+00	1.930833261820990253e-04
3.900000000000000000e+01	1.668855288547659521e+00	1.287222174547326926e-04
4.000000000000000000e+01	1.668855288547659521e+00	1.072685145456105771e-04
0.000000000000000000e+00	1.668793244145233112e+00	7.508796018192739723e-04
1.000000000000000000e+00	1.668793244145233112e+00	6.221573843645413068e-04
2.000000000000000000e+00	1.668793244145233112e+00	5.148888698189307703e-04
3.000000000000000000e+00	1.668793244145233112e+00	3.647129494550759216e-04
4.000000000000000000e+00	1.668793244145233112e+00	1.930833261820990253e-04
5.000000000000000000e+00	1.668793244145233112e+00	1.501759203638547945e-04
6.000000000000000000e+00	1.668793244145233112e+00	1.072685145456105771e-04
7.000000000000000000e+00	1.668793244145233112e+00	8.581481163648846172e-05
8.000000000000000000e+00	1.668793244145233112e+00	8.581481163648846172e-05
9.000000000000000000e+00	1.668793244145233112e+00	4.290740581824423086e-05
1.000000000000000000e+01	1.668793244145233112e+00	1.072685145456105771e-04
1.100000000000000000e+01	1.668793244145233112e+00	1.287222174547326926e-04
1.200000000000000000e+01	1.668793244145233112e+00	6.865184930919076937e-04
1.300000000000000000e+01	1.668793244145233112e+00	6.436110872736634358e-04
1.400000000000000000e+01	1.668793244145233112e+00	1.630481421093280718e-03
1.500000000000000000e+01	1.668793244145233112e+00	7.508796018192739723e-04
1.600000000000000000e+01	1.668793244145233112e+00	1.072685145456105771e-04
1.700000000000000000e+01	1.668793244145233112e+00	1.072685145456105771e-04
1.800000000000000000e+01	1.668793244145233112e+00	6.436110872736634629e-05
1.900000000000000000e+01	1.668793244145233112e+00	1.072685145456105771e-04
2.000000000000000000e+01	1.668793244145233112e+00	1.072685145456105771e-04
2.100000000000000000e+01	1.668793244145233112e+00	4.290740581824423086e-05
2.200000000000000000e+01	1.668793244145233112e+00	1.716296232729769234e-04
2.300000000000000000e+01	1.668793244145233112e+00	1.930833261820990253e-04
2.400000000000000000e+01	1.668793244145233112e+00	3.647129494550759216e-04
2.500000000000000000e+01	1.668793244145233112e+00	4.505277610915643834e-04
2.600000000000000000e+01	1.668793244145233112e+00	7.079721960010298227e-04
2.700000000000000000e+01	1.668793244145233112e+00	2.145370290912211597e-03
2.800000000000000000e+01	1.668793244145233112e+00	7.079721960010297577e-03
2.900000000000000000e+01	1.668793244145233112e+00	6.517634943791297819e-02
3.000000000000000000e+01	1.668793244145233112e+00	3.243799879859263907e-02
3.100000000000000000e+01	1.668793244145233112e+00	4.183472067278812441e-03
3.200000000000000000e+01	1.668793244145233112e+00	1.287222174547326872e-03
3.300000000000000000e+01	1.668793244145233112e+00	7.508796018192739723e-04
3.400000000000000000e+01	1.668793244145233112e+00	6.007036814554191778e-04
3.500000000000000000e+01	1.668793244145233112e+00	3.432592465459538469e-04
3.600000000000000000e+01	1.668793244145233112e+00	2.145370290912211543e-04
3.700000000000000000e+01	1.668793244145233112e+00	2.145370290912211543e-04
3.800000000000000000e+01	1.668793244145233112e+00	1.501759203638547945e-04
3.900000000000000000e+01	1.668793244145233112e+00	8.581481163648846172e-05
4.000000000000000000e+01	1.668793244145233112e+00	1.072685145456105771e-04
0.000000000000000000e+00	1.668731206096660147e+00	5.792499785462970488e-04
1.000000000000000000e+00	1.668731206096660147e+00	3.861666523641980506e-04
2.000000000000000000e+00	1.668731206096660147e+00	4.290740581824423086e-04
3.000000000000000000e+00	1.668731206096660147e+00	3.647129494550759216e-04
4.000000000000000000e+00	1.668731206096660147e+00	3.432592465459538469e-04
5.000000000000000000e+00	1.668731206096660147e+00	1.930833261820990253e-04
6.000000000000000000e+00	1.668731206096660147e+00	1.072685145456105771e-04
7.000000000000000000e+00	1.668731206096660147e+00	6.436110872736634629e-05
8.000000000000000000e+00	1.668731206096660147e+00	1.072685145456105771e-04
9.000000000000000000e+00	1.668731206096660147e+00	8.581481163648846172e-05
1.000000000000000000e+01	1.668731206096660147e+00	4.290740581824423086e-05
1.100000000000000000e+01	1.668731206096660147e+00	1.287222174547326926e-04
1.200000000000000000e+01	1.668731206096660147e+00	8.581481163648846172e-04
1.300000000000000000e+01	1.668731206096660147e+00	7.294258989101518433e-04
1.400000000000000000e+01	1.668731206096660147e+00	1.737749935638891255e-03
1.500000000000000000e+01	1.668731206096660147e+00	7.294258989101518433e-04
1.600000000000000000e+01	1.668731206096660147e+00	1.072685145456105771e-04
1.700000000000000000e+01	1.668731206096660147e+00	6.436110872736634629e-05
1.800000000000000000e+01	1.668731206096660147e+00	2.145370290912211543e-05
1.900000000000000000e+01	1.668731206096660147e+00	8.581481163648846172e-05
2.000000000000000000e+01	1.668731206096660147e+00	6.436110872736634629e-05
2.100000000000000000e+01	1.668731206096660147e+00	1.501759203638547945e-04
2.200000000000000000e+01	1.668731206096660147e+00	1.716296232729769234e-04
2.300000000000000000e+01	1.668731206096660147e+00	1.287222174547326926e-04
2.400000000000000000e+01	1.668731206096660147e+00	3.432592465459538469e-04
2.500000000000000000e+01	1.668731206096660147e+00	5.363425727280528993e-04
2.600000000000000000e+01	1.668731206096660147e+00	7.937870076375182302e-04
2.700000000000000000e+01	1.668731206096660147e+00	1.930833261820990307e-03
2.800000000000000000e+01	1.668731206096660147e+00	8.088045996739037097e-03
2.900000000000000000e+01	1.668731206096660147e+00	6.652793272118767698e-02
3.000000000000000000e+01	1.668731206096660147e+00	2.915558225349695193e-02
3.100000000000000000e+01	1.668731206096660147e+00	3.690036900369003583e-03
3.200000000000000000e+01	1.668731206096660147e+00	1.351583283274693150e-03
3.300000000000000000e+01	1.668731206096660147e+00	8.366944134557624882e-04
3.400000000000000000e+01	1.668731206096660147e+00	3.647129494550759216e-04
3.500000000000000000e+01	1.668731206096660147e+00	2.788981378185875141e-04
3.600000000000000000e+01	1.668731206096660147e+00	2.574444349094653852e-04
3.700000000000000000e+01	1.668731206096660147e+00	1.501759203638547945e-04
3.800000000000000000e+01	1.668731206096660147e+00	1.930833261820990253e-04
3.900000000000000000e+01	1.668731206096660147e+00	1.716296232729769234e-04
4.000000000000000000e+01	1.668731206096660147e+00	4.290740581824423086e-05
0.000000000000000000e+00	1.668669174401037791e+00	6.865184930919076937e-04
1.000000000000000000e+00	1.668669174401037791e+00	4.076203552733201796e-04
2.000000000000000000e+00	1.668669174401037791e+00	3.432592465459538469e-04
3.000000000000000000e+00	1.668669174401037791e+00	3.647129494550759216e-04
4.000000000000000000e+00	1.668669174401037791e+00	3.861666523641980506e-04
5.000000000000000000e+00	1.668669174401037791e+00	1.072685145456105771e-04
6.000000000000000000e+00	1.668669174401037791e+00	1.287222174547326926e-04
7.000000000000000000e+00	1.668669174401037791e+00	1.072685145456105771e-04
8.000000000000000000e+00	1.668669174401037791e+00	8.581481163648846172e-05
9.000000000000000000e+00	1.668669174401037791e+00	8.581481163648846172e-05
1.000000000000000000e+01	1.668669174401037791e+00	8.581481163648846172e-05
1.100000000000000000e+01	1.668669174401037791e+00	8.581481163648846172e-05
1.200000000000000000e+01	1.668669174401037791e+00	8.581481163648846172e-04
1.300000000000000000e+01	1.668669174401037791e+00	6.221573843645413068e-04
1.400000000000000000e+01	1.668669174401037791e+00	1.737749935638891255e-03
1.500000000000000000e+01	1.668669174401037791e+00	7.079721960010298227e-04
1.600000000000000000e+01	1.668669174401037791e+00	6.436110872736634629e-05
1.700000000000000000e+01	1.668669174401037791e+00	6.436110872736634629e-05
1.800000000000000000e+01	1.668669174401037791e+00	4.290740581824423086e-05
1.900000000000000000e+01	1.668669174401037791e+00	1.072685145456105771e-04
2.000000000000000000e+01	1.668669174401037791e+00	2.145370290912211543e-05
2.100000000000000000e+01	1.668669174401037791e+00	1.072685145456105771e-04
2.200000000000000000e+01	1.668669174401037791e+00	1.716296232729769234e-04
2.300000000000000000e+01	1.668669174401037791e+00	1.501759203638547945e-04
2.400000000000000000e+01	1.668669174401037791e+00	2.788981378185875141e-04
2.500000000000000000e+01	1.668669174401037791e+00	4.719814640006865123e-04
2.600000000000000000e+01	1.668669174401037791e+00	8.796018192740067462e-04
2.700000000000000000e+01	1.668669174401037791e+00	2.188277696730455638e-03
2.800000000000000000e+01	1.668669174401037791e+00	8.130953402557280704e-03
2.900000000000000000e+01	1.668669174401037791e+00	6.697846048227924787e-02
3.000000000000000000e+01	1.668669174401037791e+00	2.716038788294859729e-02
3.100000000000000000e+01	1.668669174401037791e+00	3.754398009096369861e-03
3.200000000000000000e+01	1.668669174401037791e+00	1.265768471638204851e-03
3.300000000000000000e+01	1.668669174401037791e+00	7.723333047283961013e-04
3.400000000000000000e+01	1.668669174401037791e+00	5.363425727280528993e-04
3.500000000000000000e+01	1.668669174401037791e+00	2.574444349094653852e-04
3.600000000000000000e+01	1.668669174401037791e+00	2.788981378185875141e-04
3.700000000000000000e+01	1.668669174401037791e+00	1.716296232729769234e-04
3.800000000000000000e+01	1.668669174401037791e+00	1.930833261820990253e-04
3.900000000000000000e+01	1.668669174401037791e+00	8.581481163648846172e-05
4.000000000000000000e+01	1.668669174401037791e+00	4.290740581824423086e-05
0.000000000000000000e+00	1.668607149057463213e+00	6.436110872736634358e-04
1.000000000000000000e+00	1.668607149057463213e+00	5.148888698189307703e-04
2.000000000000000000e+00	1.668607149057463213e+00	3.432592465459538469e-04
3.000000000000000000e+00	1.668607149057463213e+00	3.861666523641980506e-04
4.000000000000000000e+00	1.668607149057463213e+00	3.218055436368317179e-04
5.000000000000000000e+00	1.668607149057463213e+00	8.581481163648846172e-05
6.000000000000000000e+00	1.668607149057463213e+00	8.581481163648846172e-05
7.000000000000000000e+00	1.668607149057463213e+00	6.436110872736634629e-05
8.000000000000000000e+00	1.668607149057463213e+00	8.581481163648846172e-05
9.000000000000000000e+00	1.668607149057463213e+00	2.145370290912211543e-05
1.000000000000000000e+01	1.668607149057463213e+00	1.072685145456105771e-04
1.100000000000000000e+01	1.668607149057463213e+00	1.287222174547326926e-04
1.200000000000000000e+01	1.668607149057463213e+00	8.366944134557624882e-04
1.300000000000000000e+01	1.668607149057463213e+00	6.865184930919076937e-04
1.400000000000000000e+01	1.668607149057463213e+00	1.566120312365914440e-03
1.500000000000000000e+01	1.668607149057463213e+00	6.221573843645413068e-04
1.600000000000000000e+01	1.668607149057463213e+00	1.072685145456105771e-04
1.700000000000000000e+01	1.668607149057463213e+00	8.581481163648846172e-05
1.800000000000000000e+01	1.668607149057463213e+00	6.436110872736634629e-05
1.900000000000000000e+01	1.668607149057463213e+00	8.581481163648846172e-05
2.000000000000000000e+01	1.668607149057463213e+00	8.581481163648846172e-05
2.100000000000000000e+01	1.668607149057463213e+00	8.581481163648846172e-05
2.200000000000000000e+01	1.668607149057463213e+00	1.716296232729769234e-04
2.300000000000000000e+01	1.668607149057463213e+00	2.359907320003432562e-04
2.400000000000000000e+01	1.668607149057463213e+00	2.788981378185875141e-04
2.500000000000000000e+01	1.668607149057463213e+00	5.577962756371750283e-04
2.600000000000000000e+01	1.668607149057463213e+00	7.508796018192739723e-04
2.700000000000000000e+01	1.668607149057463213e+00	2.102462885093967122e-03
2.800000000000000000e+01	1.668607149057463213e+00	8.452758946194113832e-03
2.900000000000000000e+01	1.668607149057463213e+00	7.126920106410367106e-02
3.000000000000000000e+01	1.668607149057463213e+00	2.520810091821848453e-02
3.100000000000000000e+01	1.668607149057463213e+00	3.668583197459881779e-03
3.200000000000000000e+01	1.668607149057463213e+00	1.308675877456448892e-03
3.300000000000000000e+01	1.668607149057463213e+00	6.865184930919076937e-04
3.400000000000000000e+01	1.668607149057463213e+00	4.076203552733201796e-04
3.500000000000000000e+01	1.668607149057463213e+00	3.861666523641980506e-04
3.600000000000000000e+01	1.668607149057463213e+00	1.930833261820990253e-04
3.700000000000000000e+01	1.668607149057463213e+00	1.501759203638547945e-04
3.800000000000000000e+01	1.668607149057463213e+00	1.072685145456105771e-04
3.900000000000000000e+01	1.668607149057463213e+00	1.501759203638547945e-04
4.000000000000000000e+01	1.668607149057463213e+00	6.436110872736634629e-05
0.000000000000000000e+00	1.668545130065034243e+00	7.079721960010298227e-04
1.000000000000000000e+00	1.668545130065034243e+00	4.719814640006865123e-04
2.000000000000000000e+00	1.668545130065034243e+00	3.432592465459538469e-04
3.000000000000000000e+00	1.668545130065034243e+00	4.719814640006865123e-04
4.000000000000000000e+00	1.668545130065034243e+00	1.930833261820990253e-04
5.000000000000000000e+00	1.668545130065034243e+00	1.930833261820990253e-04
6.000000000000000000e+00	1.668545130065034243e+00	6.436110872736634629e-05
7.000000000000000000e+00	1.668545130065034243e+00	6.436110872736634629e-05
8.000000000000000000e+00	1.668545130065034243e+00	6.436110872736634629e-05
9.000000000000000000e+00	1.668545130065034243e+00	8.581481163648846172e-05
1.000000000000000000e+01	1.668545130065034243e+00	8.581481163648846172e-05
1.100000000000000000e+01	1.668545130065034243e+00	1.930833261820990253e-04
1.200000000000000000e+01	1.668545130065034243e+00	9.654166309104951537e-04
1.300000000000000000e+01	1.668545130065034243e+00	6.865184930919076937e-04
1.400000000000000000e+01	1.668545130065034243e+00	1.737749935638891255e-03
1.500000000000000000e+01	1.668545130065034243e+00	5.577962756371750283e-04
1.600000000000000000e+01	1.668545130065034243e+00	1.501759203638547945e-04
1.700000000000000000e+01	1.668545130065034243e+00	-2.145370290912211543e-05
1.800000000000000000e+01	1.668545130065034243e+00	8.581481163648846172e-05
1.900000000000000000e+01	1.668545130065034243e+00	8.581481163648846172e-05
2.000000000000000000e+01	1.668545130065034243e+00	6.436110872736634629e-05
2.100000000000000000e+01	1.668545130065034243e+00	2.145370290912211543e-05
2.200000000000000000e+01	1.668545130065034243e+00	1.716296232729769234e-04
2.300000000000000000e+01	1.668545130065034243e+00	1.716296232729769234e-04
2.400000000000000000e+01	1.668545130065034243e+00	3.218055436368317179e-04
2.500000000000000000e+01	1.668545130065034243e+00	5.363425727280528993e-04
2.600000000000000000e+01	1.668545130065034243e+00	9.654166309104951537e-04
2.700000000000000000e+01	1.668545130065034243e+00	2.123916588003089360e-03
2.800000000000000000e+01	1.668545130065034243e+00	9.654166309104952187e-03
2.900000000000000000e+01	1.668545130065034243e+00	7.437998798592637684e-02
3.000000000000000000e+01	1.668545130065034243e+00	2.319145284476100549e-02
3.100000000000000000e+01	1.668545130065034243e+00	3.475499871277782510e-03
3.200000000000000000e+01	1.668545130065034243e+00	1.351583283274693150e-03
3.300000000000000000e+01	1.668545130065034243e+00	9.225092250922508957e-04
3.400000000000000000e+01	1.668545130065034243e+00	4.505277610915643834e-04
3.500000000000000000e+01	1.668545130065034243e+00	3.003518407277095889e-04
3.600000000000000000e+01	1.668545130065034243e+00	3.432592465459538469e-04
3.700000000000000000e+01	1.668545130065034243e+00	2.359907320003432562e-04
3.800000000000000000e+01	1.668545130065034243e+00	8.581481163648846172e-05
3.900000000000000000e+01	1.668545130065034243e+00	1.930833261820990253e-04
4.000000000000000000e+01	1.668545130065034243e+00	1.072685145456105771e-04
0.000000000000000000e+00	1.668483117422848716e+00	5.363425727280528993e-04
1.000000000000000000e+00	1.668483117422848716e+00	4.934351669098086413e-04
2.000000000000000000e+00	1.668483117422848716e+00	4.076203552733201796e-04
3.000000000000000000e+00	1.668483117422848716e+00	4.076203552733201796e-04
4.000000000000000000e+00	1.668483117422848716e+00	3.432592465459538469e-04
5.000000000000000000e+00	1.668483117422848716e+00	1.930833261820990253e-04
6.000000000000000000e+00	1.668483117422848716e+00	0.000000000000000000e+00
7.000000000000000000e+00	1.668483117422848716e+00	8.581481163648846172e-05
8.000000000000000000e+00	1.668483117422848716e+00	1.072685145456105771e-04
9.000000000000000000e+00	1.668483117422848716e+00	2.145370290912211543e-05
1.000000000000000000e+01	1.668483117422848716e+00	8.581481163648846172e-05
1.100000000000000000e+01	1.668483117422848716e+00	2.359907320003432562e-04
1.200000000000000000e+01	1.668483117422848716e+00	8.581481163648846172e-04
1.300000000000000000e+01	1.668483117422848716e+00	7.294258989101518433e-04
1.400000000000000000e+01	1.668483117422848716e+00	1.930833261820990307e-03
1.500000000000000000e+01	1.668483117422848716e+00	5.363425727280528993e-04
1.600000000000000000e+01	1.668483117422848716e+00	1.072685145456105771e-04
1.700000000000000000e+01	1.668483117422848716e+00	4.290740581824423086e-05
1.800000000000000000e+01	1.668483117422848716e+00	6.436110872736634629e-05
1.900000000000000000e+01	1.668483117422848716e+00	2.145370290912211543e-05
2.000000000000000000e+01	1.668483117422848716e+00	1.930833261820990253e-04
2.100000000000000000e+01	1.668483117422848716e+00	1.287222174547326926e-04
2.200000000000000000e+01	1.668483117422848716e+00	8.581481163648846172e-05
2.300000000000000000e+01	1.668483117422848716e+00	2.145370290912211543e-04
2.400000000000000000e+01	1.668483117422848716e+00	4.290740581824423086e-04
2.500000000000000000e+01	1.668483117422848716e+00	4.719814640006865123e-04
2.600000000000000000e+01	1.668483117422848716e+00	9.225092250922508957e-04
2.700000000000000000e+01	1.668483117422848716e+00	2.359907320003432670e-03
2.800000000000000000e+01	1.668483117422848716e+00	1.096284218656140043e-02
2.900000000000000000e+01	1.668483117422848716e+00	7.618209903029263264e-02
3.000000000000000000e+01	1.668483117422848716e+00	2.229039732257787759e-02
3.100000000000000000e+01	1.668483117422848716e+00	3.046425813095340364e-03
3.200000000000000000e+01	1.668483117422848716e+00	1.287222174547326872e-03
3.300000000000000000e+01	1.668483117422848716e+00	7.937870076375182302e-04
3.400000000000000000e+01	1.668483117422848716e+00	3.647129494550759216e-04
3.500000000000000000e+01	1.668483117422848716e+00	2.574444349094653852e-04
3.600000000000000000e+01	1.668483117422848716e+00	4.076203552733201796e-04
3.700000000000000000e+01	1.668483117422848716e+00	2.574444349094653852e-04
3.800000000000000000e+01	1.668483117422848716e+00	1.501759203638547945e-04
3.900000000000000000e+01	1.668483117422848716e+00	6.436110872736634629e-05
4.000000000000000000e+01	1.668483117422848716e+00	1.287222174547326926e-04
0.000000000000000000e+00	1.668421111130004464e+00	5.363425727280528993e-04
1.000000000000000000e+00	1.668421111130004464e+00	4.505277610915643834e-04
2.000000000000000000e+00	1.668421111130004464e+00	3.861666523641980506e-04
3.000000000000000000e+00	1.668421111130004464e+00	2.574444349094653852e-04
4.000000000000000000e+00	1.668421111130004464e+00	2.788981378185875141e-04
5.000000000000000000e+00	1.668421111130004464e+00	8.581481163648846172e-05
6.000000000000000000e+00	1.668421111130004464e+00	8.581481163648846172e-05
7.000000000000000000e+00	1.668421111130004464e+00	1.072685145456105771e-04
8.000000000000000000e+00	1.668421111130004464e+00	4.290740581824423086e-05
9.000000000000000000e+00	1.668421111130004464e+00	4.290740581824423086e-05
1.000000000000000000e+01	1.668421111130004464e+00	4.290740581824423086e-05
1.100000000000000000e+01	1.668421111130004464e+00	2.574444349094653852e-04
1.200000000000000000e+01	1.668421111130004464e+00	1.008324036728739303e-03
1.300000000000000000e+01	1.668421111130004464e+00	6.221573843645413068e-04
1.400000000000000000e+01	1.668421111130004464e+00	1.351583283274693150e-03
1.500000000000000000e+01	1.668421111130004464e+00	3.003518407277095889e-04
1.600000000000000000e+01	1.668421111130004464e+00	2.145370290912211543e-05
1.700000000000000000e+01	1.668421111130004464e+00	6.436110872736634629e-05
1.800000000000000000e+01	1.668421111130004464e+00	4.290740581824423086e-05
1.900000000000000000e+01	1.668421111130004464e+00	1.287222174547326926e-04
2.000000000000000000e+01	1.668421111130004464e+00	8.581481163648846172e-05
2.100000000000000000e+01	1.668421111130004464e+00	1.287222174547326926e-04
2.200000000000000000e+01	1.668421111130004464e+00	1.072685145456105771e-04
2.300000000000000000e+01	1.668421111130004464e+00	2.359907320003432562e-04
2.400000000000000000e+01	1.668421111130004464e+00	2.359907320003432562e-04
2.500000000000000000e+01	1.668421111130004464e+00	5.792499785462970488e-04
2.600000000000000000e+01	1.668421111130004464e+00	9.439629280013730247e-04
2.700000000000000000e+01	1.668421111130004464e+00	2.102462885093967122e-03
2.800000000000000000e+01	1.668421111130004464e+00	1.089848107783403415e-02
2.900000000000000000e+01	1.668421111130004464e+00	7.646099716811122216e-02
3.000000000000000000e+01	1.668421111130004464e+00	2.012357332875654506e-02
3.100000000000000000e+01	1.668421111130004464e+00	2.767527675276752579e-03
3.200000000000000000e+01	1.668421111130004464e+00	1.201407362910838356e-03
3.300000000000000000e+01	1.668421111130004464e+00	6.221573843645413068e-04
3.400000000000000000e+01	1.668421111130004464e+00	4.290740581824423086e-04
3.500000000000000000e+01	1.668421111130004464e+00	4.076203552733201796e-04
3.600000000000000000e+01	1.668421111130004464e+00	2.145370290912211543e-04
3.700000000000000000e+01	1.668421111130004464e+00	2.145370290912211543e-04
3.800000000000000000e+01	1.668421111130004464e+00	1.072685145456105771e-04
3.900000000000000000e+01	1.668421111130004464e+00	1.072685145456105771e-04
4.000000000000000000e+01	1.668421111130004464e+00	1.287222174547326926e-04
0.000000000000000000e+00	1.668359111185599764e+00	5.577962756371750283e-04
1.000000000000000000e+00	1.668359111185599764e+00	4.505277610915643834e-04
2.000000000000000000e+00	1.668359111185599764e+00	4.505277610915643834e-04
3.000000000000000000e+00	1.668359111185599764e+00	3.861666523641980506e-04
4.000000000000000000e+00	1.668359111185599764e+00	2.359907320003432562e-04
5.000000000000000000e+00	1.668359111185599764e+00	8.581481163648846172e-05
6.000000000000000000e+00	1.668359111185599764e+00	1.501759203638547945e-04
7.000000000000000000e+00	1.668359111185599764e+00	4.290740581824423086e-05
8.000000000000000000e+00	1.668359111185599764e+00	1.072685145456105771e-04
9.000000000000000000e+00	1.668359111185599764e+00	2.145370290912211543e-05
1.000000000000000000e+01	1.668359111185599764e+00	8.581481163648846172e-05
1.100000000000000000e+01	1.668359111185599764e+00	2.359907320003432562e-04
1.200000000000000000e+01	1.668359111185599764e+00	9.654166309104951537e-04
1.300000000000000000e+01	1.668359111185599764e+00	7.508796018192739723e-04
1.400000000000000000e+01	1.668359111185599764e+00	1.566120312365914440e-03
1.500000000000000000e+01	1.668359111185599764e+00	4.719814640006865123e-04
1.600000000000000000e+01	1.668359111185599764e+00	8.581481163648846172e-05
1.700000000000000000e+01	1.668359111185599764e+00	2.145370290912211543e-05
1.800000000000000000e+01	1.668359111185599764e+00	4.290740581824423086e-05
1.900000000000000000e+01	1.668359111185599764e+00	1.072685145456105771e-04
2.000000000000000000e+01	1.668359111185599764e+00	8.581481163648846172e-05
2.100000000000000000e+01	1.668359111185599764e+00	1.501759203638547945e-04
2.200000000000000000e+01	1.668359111185599764e+00	1.501759203638547945e-04
2.300000000000000000e+01	1.668359111185599764e+00	2.574444349094653852e-04
2.400000000000000000e+01	1.668359111185599764e+00	3.861666523641980506e-04
2.500000000000000000e+01	1.668359111185599764e+00	4.934351669098086413e-04
2.600000000000000000e+01	1.668359111185599764e+00	8.796018192740067462e-04
2.700000000000000000e+01	1.668359111185599764e+00	2.638805457822020022e-03
2.800000000000000000e+01	1.668359111185599764e+00	1.173517549128979577e-02
2.900000000000000000e+01	1.668359111185599764e+00	7.504505277610915015e-02
3.000000000000000000e+01	1.668359111185599764e+00	1.750622157384364511e-02
3.100000000000000000e+01	1.668359111185599764e+00	2.853342486913241095e-03
3.200000000000000000e+01	1.668359111185599764e+00	1.222861065819960593e-03
3.300000000000000000e+01	1.668359111185599764e+00	7.508796018192739723e-04
3.400000000000000000e+01	1.668359111185599764e+00	4.505277610915643834e-04
3.500000000000000000e+01	1.668359111185599764e+00	2.574444349094653852e-04
3.600000000000000000e+01	1.668359111185599764e+00	2.145370290912211543e-04
3.700000000000000000e+01	1.668359111185599764e+00	1.716296232729769234e-04
3.800000000000000000e+01	1.668359111185599764e+00	1.716296232729769234e-04
3.900000000000000000e+01	1.668359111185599764e+00	8.581481163648846172e-05
4.000000000000000000e+01	1.668359111185599764e+00	1.716296232729769234e-04
0.000000000000000000e+00	1.668297117588732670e+00	6.650647901827855648e-04
1.000000000000000000e+00	1.668297117588732670e+00	4.719814640006865123e-04
2.000000000000000000e+00	1.668297117588732670e+00	2.788981378185875141e-04
3.000000000000000000e+00	1.668297117588732670e+00	5.577962756371750283e-04
4.000000000000000000e+00	1.668297117588732670e+00	2.359907320003432562e-04
5.000000000000000000e+00	1.668297117588732670e+00	1.072685145456105771e-04
6.000000000000000000e+00	1.668297117588732670e+00	8.581481163648846172e-05
7.000000000000000000e+00	1.668297117588732670e+00	4.290740581824423086e-05
8.000000000000000000e+00	1.668297117588732670e+00	4.290740581824423086e-05
9.000000000000000000e+00	1.668297117588732670e+00	4.290740581824423086e-05
1.000000000000000000e+01	1.668297117588732670e+00	1.072685145456105771e-04
1.100000000000000000e+01	1.668297117588732670e+00	2.574444349094653852e-04
1.200000000000000000e+01	1.668297117588732670e+00	1.072685145456105799e-03
1.300000000000000000e+01	1.668297117588732670e+00	7.508796018192739723e-04
1.400000000000000000e+01	1.668297117588732670e+00	1.544666609456792203e-03
1.500000000000000000e+01	1.668297117588732670e+00	4.505277610915643834e-04
1.600000000000000000e+01	1.668297117588732670e+00	6.436110872736634629e-05
1.700000000000000000e+01	1.668297117588732670e+00	4.290740581824423086e-05
1.800000000000000000e+01	1.668297117588732670e+00	6.436110872736634629e-05
1.900000000000000000e+01	1.668297117588732670e+00	1.072685145456105771e-04
2.000000000000000000e+01	1.668297117588732670e+00	1.072685145456105771e-04
2.100000000000000000e+01	1.668297117588732670e+00	1.501759203638547945e-04
2.200000000000000000e+01	1.668297117588732670e+00	8.581481163648846172e-05
2.300000000000000000e+01	1.668297117588732670e+00	1.501759203638547945e-04
2.400000000000000000e+01	1.668297117588732670e+00	3.003518407277095889e-04
2.500000000000000000e+01	1.668297117588732670e+00	4.290740581824423086e-04
2.600000000000000000e+01	1.668297117588732670e+00	1.094138848365227819e-03
2.700000000000000000e+01	1.668297117588732670e+00	3.003518407277095889e-03
2.800000000000000000e+01	1.668297117588732670e+00	1.300094396292800214e-02
2.900000000000000000e+01	1.668297117588732670e+00	7.813438599502274540e-02
3.000000000000000000e+01	1.668297117588732670e+00	1.675534197202437070e-02
3.100000000000000000e+01	1.668297117588732670e+00	2.595898052003775981e-03
3.200000000000000000e+01	1.668297117588732670e+00	1.115592551274350057e-03
3.300000000000000000e+01	1.668297117588732670e+00	7.079721960010298227e-04
3.400000000000000000e+01	1.668297117588732670e+00	4.934351669098086413e-04
3.500000000000000000e+01	1.668297117588732670e+00	2.359907320003432562e-04
3.600000000000000000e+01	1.668297117588732670e+00	3.218055436368317179e-04
3.700000000000000000e+01	1.668297117588732670e+00	3.218055436368317179e-04
3.800000000000000000e+01	1.668297117588732670e+00	1.072685145456105771e-04
3.900000000000000000e+01	1.668297117588732670e+00	1.501759203638547945e-04
4.000000000000000000e+01	1.668297117588732670e+00	6.436110872736634629e-05
0.000000000000000000e+00	1.668235130338502126e+00	6.865184930919076937e-04
1.000000000000000000e+00	1.668235130338502126e+00	3.003518407277095889e-04
2.000000000000000000e+00	1.668235130338502126e+00	4.290740581824423086e-04
3.000000000000000000e+00	1.668235130338502126e+00	4.076203552733201796e-04
4.000000000000000000e+00	1.668235130338502126e+00	2.788981378185875141e-04
5.000000000000000000e+00	1.668235130338502126e+00	2.359907320003432562e-04
6.000000000000000000e+00	1.668235130338502126e+00	6.436110872736634629e-05
7.000000000000000000e+00	1.668235130338502126e+00	2.145370290912211543e-05
8.000000000000000000e+00	1.668235130338502126e+00	6.436110872736634629e-05
9.000000000000000000e+00	1.668235130338502126e+00	4.290740581824423086e-05
1.000000000000000000e+01	1.668235130338502126e+00	6.436110872736634629e-05
1.100000000000000000e+01	1.668235130338502126e+00	2.145370290912211543e-04
1.200000000000000000e+01	1.668235130338502126e+00	9.225092250922508957e-04
1.300000000000000000e+01	1.668235130338502126e+00	7.508796018192739723e-04
1.400000000000000000e+01	1.668235130338502126e+00	1.544666609456792203e-03
1.500000000000000000e+01	1.668235130338502126e+00	4.934351669098086413e-04
1.600000000000000000e+01	1.668235130338502126e+00	1.072685145456105771e-04
1.700000000000000000e+01	1.668235130338502126e+00	1.716296232729769234e-04
1.800000000000000000e+01	1.668235130338502126e+00	4.290740581824423086e-05
1.900000000000000000e+01	1.668235130338502126e+00	6.436110872736634629e-05
2.000000000000000000e+01	1.668235130338502126e+00	1.287222174547326926e-04
2.100000000000000000e+01	1.668235130338502126e+00	2.145370290912211543e-05
2.200000000000000000e+01	1.668235130338502126e+00	2.359907320003432562e-04
2.300000000000000000e+01	1.668235130338502126e+00	1.501759203638547945e-04
2.400000000000000000e+01	1.668235130338502126e+00	4.290740581824423086e-04
2.500000000000000000e+01	1.668235130338502126e+00	5.577962756371750283e-04
2.600000000000000000e+01	1.668235130338502126e+00	1.051231442546983561e-03
2.700000000000000000e+01	1.668235130338502126e+00	2.724620269458508538e-03
2.800000000000000000e+01	1.668235130338502126e+00	1.398781429674761899e-02
2.900000000000000000e+01	1.668235130338502126e+00	7.862782116193255122e-02
3.000000000000000000e+01	1.668235130338502126e+00	1.594010126147773002e-02
3.100000000000000000e+01	1.668235130338502126e+00	2.703166566549386300e-03
3.200000000000000000e+01	1.668235130338502126e+00	1.158499957092594098e-03
3.300000000000000000e+01	1.668235130338502126e+00	6.221573843645413068e-04
3.400000000000000000e+01	1.668235130338502126e+00	5.148888698189307703e-04
3.500000000000000000e+01	1.668235130338502126e+00	3.003518407277095889e-04
3.600000000000000000e+01	1.668235130338502126e+00	2.574444349094653852e-04
3.700000000000000000e+01	1.668235130338502126e+00	2.145370290912211543e-04
3.800000000000000000e+01	1.668235130338502126e+00	1.501759203638547945e-04
3.900000000000000000e+01	1.668235130338502126e+00	1.072685145456105771e-04
4.000000000000000000e+01	1.668235130338502126e+00	8.581481163648846172e-05
0.000000000000000000e+00	1.668173149434006408e+00	5.363425727280528993e-04
1.000000000000000000e+00	1.668173149434006408e+00	3.861666523641980506e-04
2.000000000000000000e+00	1.668173149434006408e+00	2.788981378185875141e-04
3.000000000000000000e+00	1.668173149434006408e+00	4.076203552733201796e-04
4.000000000000000000e+00	1.668173149434006408e+00	2.145370290912211543e-04
5.000000000000000000e+00	1.668173149434006408e+00	2.359907320003432562e-04
6.000000000000000000e+00	1.668173149434006408e+00	4.290740581824423086e-05
7.000000000000000000e+00	1.668173149434006408e+00	6.436110872736634629e-05
8.000000000000000000e+00	1.668173149434006408e+00	6.436110872736634629e-05
9.000000000000000000e+00	1.668173149434006408e+00	8.581481163648846172e-05
1.000000000000000000e+01	1.668173149434006408e+00	1.501759203638547945e-04
1.100000000000000000e+01	1.668173149434006408e+00	2.145370290912211543e-04
1.200000000000000000e+01	1.668173149434006408e+00	1.137046254183472077e-03
1.300000000000000000e+01	1.668173149434006408e+00	8.366944134557624882e-04
1.400000000000000000e+01	1.668173149434006408e+00	1.437398094911181666e-03
1.500000000000000000e+01	1.668173149434006408e+00	2.574444349094653852e-04
1.600000000000000000e+01	1.668173149434006408e+00	4.290740581824423086e-05
1.700000000000000000e+01	1.668173149434006408e+00	1.287222174547326926e-04
1.800000000000000000e+01	1.668173149434006408e+00	4.290740581824423086e-05
1.900000000000000000e+01	1.668173149434006408e+00	1.501759203638547945e-04
2.000000000000000000e+01	1.668173149434006408e+00	8.581481163648846172e-05
2.100000000000000000e+01	1.668173149434006408e+00	1.072685145456105771e-04
2.200000000000000000e+01	1.668173149434006408e+00	1.501759203638547945e-04
2.300000000000000000e+01	1.668173149434006408e+00	1.501759203638547945e-04
2.400000000000000000e+01	1.668173149434006408e+00	3.861666523641980506e-04
2.500000000000000000e+01	1.668173149434006408e+00	5.577962756371750283e-04
2.600000000000000000e+01	1.668173149434006408e+00	1.179953660001716335e-03
2.700000000000000000e+01	1.668173149434006408e+00	2.810435081094997053e-03
2.800000000000000000e+01	1.668173149434006408e+00	1.525358276838582362e-02
2.900000000000000000e+01	1.668173149434006408e+00	7.798421007465888843e-02
3.000000000000000000e+01	1.668173149434006408e+00	1.392345318802025271e-02
3.100000000000000000e+01	1.668173149434006408e+00	2.831888784004119291e-03
3.200000000000000000e+01	1.668173149434006408e+00	1.115592551274350057e-03
3.300000000000000000e+01	1.668173149434006408e+00	6.221573843645413068e-04
3.400000000000000000e+01	1.668173149434006408e+00	3.861666523641980506e-04
3.500000000000000000e+01	1.668173149434006408e+00	3.861666523641980506e-04
3.600000000000000000e+01	1.668173149434006408e+00	3.861666523641980506e-04
3.700000000000000000e+01	1.668173149434006408e+00	2.359907320003432562e-04
3.800000000000000000e+01	1.668173149434006408e+00	1.072685145456105771e-04
3.900000000000000000e+01	1.668173149434006408e+00	1.501759203638547945e-04
4.000000000000000000e+01	1.668173149434006408e+00	6.436110872736634629e-05
0.000000000000000000e+00	1.668111174874344682e+00	5.792499785462970488e-04
1.000000000000000000e+00	1.668111174874344682e+00	5.148888698189307703e-04
2.000000000000000000e+00	1.668111174874344682e+00	4.505277610915643834e-04
3.000000000000000000e+00	1.668111174874344682e+00	2.788981378185875141e-04
4.000000000000000000e+00	1.668111174874344682e+00	2.145370290912211543e-04
5.000000000000000000e+00	1.668111174874344682e+00	1.072685145456105771e-04
6.000000000000000000e+00	1.668111174874344682e+00	8.581481163648846172e-05
7.000000000000000000e+00	1.668111174874344682e+00	0.000000000000000000e+00
8.000000000000000000e+00	1.668111174874344682e+00	4.290740581824423086e-05
9.000000000000000000e+00	1.668111174874344682e+00	8.581481163648846172e-05
1.000000000000000000e+01	1.668111174874344682e+00	8.581481163648846172e-05
1.100000000000000000e+01	1.668111174874344682e+00	2.359907320003432562e-04
1.200000000000000000e+01	1.668111174874344682e+00	1.051231442546983561e-03
1.300000000000000000e+01	1.668111174874344682e+00	7.508796018192739723e-04
1.400000000000000000e+01	1.668111174874344682e+00	1.523212906547670182e-03
1.500000000000000000e+01	1.668111174874344682e+00	3.432592465459538469e-04
1.600000000000000000e+01	1.668111174874344682e+00	6.436110872736634629e-05
1.700000000000000000e+01	1.668111174874344682e+00	6.436110872736634629e-05
1.800000000000000000e+01	1.668111174874344682e+00	4.290740581824423086e-05
1.900000000000000000e+01	1.668111174874344682e+00	8.581481163648846172e-05
2.000000000000000000e+01	1.668111174874344682e+00	1.072685145456105771e-04
2.100000000000000000e+01	1.668111174874344682e+00	1.287222174547326926e-04
2.200000000000000000e+01	1.668111174874344682e+00	1.930833261820990253e-04
2.300000000000000000e+01	1.668111174874344682e+00	2.574444349094653852e-04
2.400000000000000000e+01	1.668111174874344682e+00	2.574444349094653852e-04
2.500000000000000000e+01	1.668111174874344682e+00	5.363425727280528993e-04
2.600000000000000000e+01	1.668111174874344682e+00	1.094138848365227819e-03
2.700000000000000000e+01	1.668111174874344682e+00	2.960611001458851848e-03
2.800000000000000000e+01	1.668111174874344682e+00	1.613318458765982885e-02
2.900000000000000000e+01	1.668111174874344682e+00	7.500214537029091522e-02
3.000000000000000000e+01	1.668111174874344682e+00	1.295803655710975680e-02
3.100000000000000000e+01	1.668111174874344682e+00	2.424268428730798949e-03
3.200000000000000000e+01	1.668111174874344682e+00	1.008324036728739303e-03
3.300000000000000000e+01	1.668111174874344682e+00	6.007036814554191778e-04
3.400000000000000000e+01	1.668111174874344682e+00	3.861666523641980506e-04
3.500000000000000000e+01	1.668111174874344682e+00	2.574444349094653852e-04
3.600000000000000000e+01	1.668111174874344682e+00	2.788981378185875141e-04
3.700000000000000000e+01	1.668111174874344682e+00	2.359907320003432562e-04
3.800000000000000000e+01	1.668111174874344682e+00	1.287222174547326926e-04
3.900000000000000000e+01	1.668111174874344682e+00	1.501759203638547945e-04
4.000000000000000000e+01	1.668111174874344682e+00	1.072685145456105771e-04
0.000000000000000000e+00	1.668049206658615669e+00	6.221573843645413068e-04
1.000000000000000000e+00	1.668049206658615669e+00	3.861666523641980506e-04
2.000000000000000000e+00	1.668049206658615669e+00	4.290740581824423086e-04
3.000000000000000000e+00	1.668049206658615669e+00	3.861666523641980506e-04
4.000000000000000000e+00	1.668049206658615669e+00	1.716296232729769234e-04
5.000000000000000000e+00	1.668049206658615669e+00	1.287222174547326926e-04
6.000000000000000000e+00	1.668049206658615669e+00	8.581481163648846172e-05
7.000000000000000000e+00	1.668049206658615669e+00	4.290740581824423086e-05
8.000000000000000000e+00	1.668049206658615669e+00	4.290740581824423086e-05
9.000000000000000000e+00	1.668049206658615669e+00	8.581481163648846172e-05
1.000000000000000000e+01	1.668049206658615669e+00	1.072685145456105771e-04
1.100000000000000000e+01	1.668049206658615669e+00	2.788981378185875141e-04
1.200000000000000000e+01	1.668049206658615669e+00	1.008324036728739303e-03
1.300000000000000000e+01	1.668049206658615669e+00	8.152407105466403592e-04
1.400000000000000000e+01	1.668049206658615669e+00	1.544666609456792203e-03
1.500000000000000000e+01	1.668049206658615669e+00	2.788981378185875141e-04
1.600000000000000000e+01	1.668049206658615669e+00	2.145370290912211543e-05
1.700000000000000000e+01	1.668049206658615669e+00	1.072685145456105771e-04
1.800000000000000000e+01	1.668049206658615669e+00	8.581481163648846172e-05
1.900000000000000000e+01	1.668049206658615669e+00	8.581481163648846172e-05
2.000000000000000000e+01	1.668049206658615669e+00	1.501759203638547945e-04
2.100000000000000000e+01	1.668049206658615669e+00	1.287222174547326926e-04
2.200000000000000000e+01	1.668049206658615669e+00	2.359907320003432562e-04
2.300000000000000000e+01	1.668049206658615669e+00	2.574444349094653852e-04
2.400000000000000000e+01	1.668049206658615669e+00	4.076203552733201796e-04
2.500000000000000000e+01	1.668049206658615669e+00	6.221573843645413068e-04
2.600000000000000000e+01	1.668049206658615669e+00	9.868703338196172827e-04
2.700000000000000000e+01	1.668049206658615669e+00	2.939157298549729611e-03
2.800000000000000000e+01	1.668049206658615669e+00	1.763494379129837766e-02
2.900000000000000000e+01	1.668049206658615669e+00	7.285677507937869668e-02
3.000000000000000000e+01	1.668049206658615669e+00	1.265768471638204808e-02
[truncated: 30,227 more rows]
