# Supplementary material for: Cavity-mediated exciton hopping in a dielectrically engineered polariton system
Source: Nat Commun. 2026 Apr 24;17:3779. doi: 10.1038/s41467-026-72043-1 (PMC13106776; doi:10.1038/s41467-026-72043-1)
Supplement: Supplementary file 3 — Source Data [file 41467_2026_72043_MOESM3_ESM.zip › SourceData_Husel_Polaritons/1e.csv]

# Cavity energy (eV)	Energy (eV)	Cavity transmission (arb. u.)
1.610100780000000009e+00	1.671030852587160886e+00	2.726918582002337433e-03
1.612102110000000144e+00	1.671030852587160886e+00	5.064277366575769580e-03
1.614103440000000056e+00	1.671030852587160886e+00	5.843396961433580152e-03
1.616104770000000190e+00	1.671030852587160886e+00	7.791195948578106580e-03
1.618106100000000103e+00	1.671030852587160886e+00	6.622516556291390723e-03
1.620107430000000015e+00	1.671030852587160886e+00	4.674717569146864295e-03
1.622108760000000149e+00	1.671030852587160886e+00	1.558239189715621359e-03
1.624110090000000062e+00	1.671030852587160886e+00	1.558239189715621359e-03
1.626111419999999974e+00	1.671030852587160886e+00	2.337358784573432147e-03
1.628112750000000108e+00	1.671030852587160886e+00	2.726918582002337433e-03
1.630114080000000021e+00	1.671030852587160886e+00	2.337358784573432147e-03
1.632115410000000155e+00	1.671030852587160886e+00	5.064277366575769580e-03
1.634116740000000068e+00	1.671030852587160886e+00	4.285157771717959009e-03
1.636118069999999980e+00	1.671030852587160886e+00	4.674717569146864295e-03
1.638119400000000114e+00	1.671030852587160886e+00	1.168679392286716074e-03
1.640120730000000027e+00	1.671030852587160886e+00	0.000000000000000000e+00
1.642122060000000161e+00	1.671030852587160886e+00	1.168679392286716074e-03
1.644123390000000073e+00	1.671030852587160886e+00	7.791195948578106796e-04
1.646124719999999986e+00	1.671030852587160886e+00	1.947798987144526645e-03
1.648126050000000120e+00	1.671030852587160886e+00	1.168679392286716074e-03
1.650127380000000032e+00	1.671030852587160886e+00	3.506038176860148004e-03
1.652128710000000167e+00	1.671030852587160886e+00	3.506038176860148004e-03
1.654130040000000079e+00	1.671030852587160886e+00	3.895597974289053290e-03
1.656131369999999992e+00	1.671030852587160886e+00	4.674717569146864295e-03
1.658132700000000126e+00	1.671030852587160886e+00	9.738994935722633875e-03
1.660134030000000038e+00	1.671030852587160886e+00	1.597195169458512018e-02
1.662135360000000173e+00	1.671030852587160886e+00	3.583950136345929322e-02
1.664136690000000085e+00	1.671030852587160886e+00	9.115699259836385071e-02
1.666138019999999997e+00	1.671030852587160886e+00	1.982859368913128251e-01
1.668139350000000132e+00	1.671030852587160886e+00	1.153097000389559784e-01
1.670140680000000044e+00	1.671030852587160886e+00	4.635761589403973593e-02
1.672142010000000178e+00	1.671030852587160886e+00	2.376314764316322589e-02
1.674143340000000091e+00	1.671030852587160886e+00	1.519283209972730787e-02
1.676144670000000003e+00	1.671030852587160886e+00	1.090767432800934973e-02
1.610100780000000009e+00	1.670968585229799297e+00	1.947798987144526645e-03
1.612102110000000144e+00	1.670968585229799297e+00	4.285157771717959009e-03
1.614103440000000056e+00	1.670968585229799297e+00	7.012076353720296008e-03
1.616104770000000190e+00	1.670968585229799297e+00	6.622516556291390723e-03
1.618106100000000103e+00	1.670968585229799297e+00	5.064277366575769580e-03
1.620107430000000015e+00	1.670968585229799297e+00	5.064277366575769580e-03
1.622108760000000149e+00	1.670968585229799297e+00	3.116478379431242719e-03
1.624110090000000062e+00	1.670968585229799297e+00	3.895597974289053398e-04
1.626111419999999974e+00	1.670968585229799297e+00	1.558239189715621359e-03
1.628112750000000108e+00	1.670968585229799297e+00	2.726918582002337433e-03
1.630114080000000021e+00	1.670968585229799297e+00	3.116478379431242719e-03
1.632115410000000155e+00	1.670968585229799297e+00	5.064277366575769580e-03
1.634116740000000068e+00	1.670968585229799297e+00	3.895597974289053290e-03
1.636118069999999980e+00	1.670968585229799297e+00	3.506038176860148004e-03
1.638119400000000114e+00	1.670968585229799297e+00	1.558239189715621359e-03
1.640120730000000027e+00	1.670968585229799297e+00	1.168679392286716074e-03
1.642122060000000161e+00	1.670968585229799297e+00	7.791195948578106796e-04
1.644123390000000073e+00	1.670968585229799297e+00	3.895597974289053398e-04
1.646124719999999986e+00	1.670968585229799297e+00	1.558239189715621359e-03
1.648126050000000120e+00	1.670968585229799297e+00	1.168679392286716074e-03
1.650127380000000032e+00	1.670968585229799297e+00	2.337358784573432147e-03
1.652128710000000167e+00	1.670968585229799297e+00	2.726918582002337433e-03
1.654130040000000079e+00	1.670968585229799297e+00	3.506038176860148004e-03
1.656131369999999992e+00	1.670968585229799297e+00	7.791195948578106580e-03
1.658132700000000126e+00	1.670968585229799297e+00	9.349435138293728589e-03
1.660134030000000038e+00	1.670968585229799297e+00	1.636151149201402547e-02
1.662135360000000173e+00	1.670968585229799297e+00	4.012465913517725136e-02
1.664136690000000085e+00	1.670968585229799297e+00	9.816906895208414585e-02
1.666138019999999997e+00	1.670968585229799297e+00	2.064666926373198153e-01
1.668139350000000132e+00	1.670968585229799297e+00	1.141410206466692695e-01
1.670140680000000044e+00	1.670968585229799297e+00	4.713673548889754650e-02
1.672142010000000178e+00	1.670968585229799297e+00	2.610050642773665761e-02
1.674143340000000091e+00	1.670968585229799297e+00	1.285547331515387616e-02
1.676144670000000003e+00	1.670968585229799297e+00	7.791195948578106580e-03
1.610100780000000009e+00	1.670906324257996456e+00	3.116478379431242719e-03
1.612102110000000144e+00	1.670906324257996456e+00	3.895597974289053290e-03
1.614103440000000056e+00	1.670906324257996456e+00	5.843396961433580152e-03
1.616104770000000190e+00	1.670906324257996456e+00	5.843396961433580152e-03
1.618106100000000103e+00	1.670906324257996456e+00	7.012076353720296008e-03
1.620107430000000015e+00	1.670906324257996456e+00	4.285157771717959009e-03
1.622108760000000149e+00	1.670906324257996456e+00	1.947798987144526645e-03
1.624110090000000062e+00	1.670906324257996456e+00	2.337358784573432147e-03
1.626111419999999974e+00	1.670906324257996456e+00	1.558239189715621359e-03
1.628112750000000108e+00	1.670906324257996456e+00	3.116478379431242719e-03
1.630114080000000021e+00	1.670906324257996456e+00	3.506038176860148004e-03
1.632115410000000155e+00	1.670906324257996456e+00	3.506038176860148004e-03
1.634116740000000068e+00	1.670906324257996456e+00	5.064277366575769580e-03
1.636118069999999980e+00	1.670906324257996456e+00	2.337358784573432147e-03
1.638119400000000114e+00	1.670906324257996456e+00	7.791195948578106796e-04
1.640120730000000027e+00	1.670906324257996456e+00	1.558239189715621359e-03
1.642122060000000161e+00	1.670906324257996456e+00	0.000000000000000000e+00
1.644123390000000073e+00	1.670906324257996456e+00	1.168679392286716074e-03
1.646124719999999986e+00	1.670906324257996456e+00	1.558239189715621359e-03
1.648126050000000120e+00	1.670906324257996456e+00	1.558239189715621359e-03
1.650127380000000032e+00	1.670906324257996456e+00	1.947798987144526645e-03
1.652128710000000167e+00	1.670906324257996456e+00	3.506038176860148004e-03
1.654130040000000079e+00	1.670906324257996456e+00	3.116478379431242719e-03
1.656131369999999992e+00	1.670906324257996456e+00	5.843396961433580152e-03
1.658132700000000126e+00	1.670906324257996456e+00	8.959875340864823304e-03
1.660134030000000038e+00	1.670906324257996456e+00	1.558239189715621316e-02
1.662135360000000173e+00	1.670906324257996456e+00	3.389170237631476679e-02
1.664136690000000085e+00	1.670906324257996456e+00	1.012855473315153881e-01
1.666138019999999997e+00	1.670906324257996456e+00	2.056875730424620186e-01
1.668139350000000132e+00	1.670906324257996456e+00	1.102454226723802166e-01
1.670140680000000044e+00	1.670906324257996456e+00	4.129333852746396721e-02
1.672142010000000178e+00	1.670906324257996456e+00	2.103622906116088889e-02
1.674143340000000091e+00	1.670906324257996456e+00	1.285547331515387616e-02
1.676144670000000003e+00	1.670906324257996456e+00	8.180755746007012733e-03
1.610100780000000009e+00	1.670844069670843091e+00	3.116478379431242719e-03
1.612102110000000144e+00	1.670844069670843091e+00	3.895597974289053290e-03
1.614103440000000056e+00	1.670844069670843091e+00	8.180755746007012733e-03
1.616104770000000190e+00	1.670844069670843091e+00	7.012076353720296008e-03
1.618106100000000103e+00	1.670844069670843091e+00	5.064277366575769580e-03
1.620107430000000015e+00	1.670844069670843091e+00	3.895597974289053290e-03
1.622108760000000149e+00	1.670844069670843091e+00	3.116478379431242719e-03
1.624110090000000062e+00	1.670844069670843091e+00	2.337358784573432147e-03
1.626111419999999974e+00	1.670844069670843091e+00	1.168679392286716074e-03
1.628112750000000108e+00	1.670844069670843091e+00	2.726918582002337433e-03
1.630114080000000021e+00	1.670844069670843091e+00	3.895597974289053290e-03
1.632115410000000155e+00	1.670844069670843091e+00	5.453837164004674866e-03
1.634116740000000068e+00	1.670844069670843091e+00	3.116478379431242719e-03
1.636118069999999980e+00	1.670844069670843091e+00	2.337358784573432147e-03
1.638119400000000114e+00	1.670844069670843091e+00	2.726918582002337433e-03
1.640120730000000027e+00	1.670844069670843091e+00	0.000000000000000000e+00
1.642122060000000161e+00	1.670844069670843091e+00	7.791195948578106796e-04
1.644123390000000073e+00	1.670844069670843091e+00	3.895597974289053398e-04
1.646124719999999986e+00	1.670844069670843091e+00	1.168679392286716074e-03
1.648126050000000120e+00	1.670844069670843091e+00	1.558239189715621359e-03
1.650127380000000032e+00	1.670844069670843091e+00	1.947798987144526645e-03
1.652128710000000167e+00	1.670844069670843091e+00	4.285157771717959009e-03
1.654130040000000079e+00	1.670844069670843091e+00	3.506038176860148004e-03
1.656131369999999992e+00	1.670844069670843091e+00	6.232956758862485437e-03
1.658132700000000126e+00	1.670844069670843091e+00	7.791195948578106580e-03
1.660134030000000038e+00	1.670844069670843091e+00	1.869887027658745718e-02
1.662135360000000173e+00	1.670844069670843091e+00	3.622906116088819850e-02
1.664136690000000085e+00	1.670844069670843091e+00	1.016751071289442865e-01
1.666138019999999997e+00	1.670844069670843091e+00	2.041293338527463974e-01
1.668139350000000132e+00	1.670844069670843091e+00	9.466303077522399134e-02
1.670140680000000044e+00	1.670844069670843091e+00	3.817686014803272493e-02
1.672142010000000178e+00	1.670844069670843091e+00	1.908843007401636246e-02
1.674143340000000091e+00	1.670844069670843091e+00	1.441371250486949730e-02
1.676144670000000003e+00	1.670844069670843091e+00	7.401636151149201294e-03
1.610100780000000009e+00	1.670781821467431039e+00	2.337358784573432147e-03
1.612102110000000144e+00	1.670781821467431039e+00	3.506038176860148004e-03
1.614103440000000056e+00	1.670781821467431039e+00	6.232956758862485437e-03
1.616104770000000190e+00	1.670781821467431039e+00	6.622516556291390723e-03
1.618106100000000103e+00	1.670781821467431039e+00	7.012076353720296008e-03
1.620107430000000015e+00	1.670781821467431039e+00	4.285157771717959009e-03
1.622108760000000149e+00	1.670781821467431039e+00	1.947798987144526645e-03
1.624110090000000062e+00	1.670781821467431039e+00	2.337358784573432147e-03
1.626111419999999974e+00	1.670781821467431039e+00	1.558239189715621359e-03
1.628112750000000108e+00	1.670781821467431039e+00	2.726918582002337433e-03
1.630114080000000021e+00	1.670781821467431039e+00	3.895597974289053290e-03
1.632115410000000155e+00	1.670781821467431039e+00	3.116478379431242719e-03
1.634116740000000068e+00	1.670781821467431039e+00	3.895597974289053290e-03
1.636118069999999980e+00	1.670781821467431039e+00	4.674717569146864295e-03
1.638119400000000114e+00	1.670781821467431039e+00	1.947798987144526645e-03
1.640120730000000027e+00	1.670781821467431039e+00	1.168679392286716074e-03
1.642122060000000161e+00	1.670781821467431039e+00	0.000000000000000000e+00
1.644123390000000073e+00	1.670781821467431039e+00	1.168679392286716074e-03
1.646124719999999986e+00	1.670781821467431039e+00	1.947798987144526645e-03
1.648126050000000120e+00	1.670781821467431039e+00	2.337358784573432147e-03
1.650127380000000032e+00	1.670781821467431039e+00	1.168679392286716074e-03
1.652128710000000167e+00	1.670781821467431039e+00	1.947798987144526645e-03
1.654130040000000079e+00	1.670781821467431039e+00	1.947798987144526645e-03
1.656131369999999992e+00	1.670781821467431039e+00	4.674717569146864295e-03
1.658132700000000126e+00	1.670781821467431039e+00	6.622516556291390723e-03
1.660134030000000038e+00	1.670781821467431039e+00	2.064666926373198361e-02
1.662135360000000173e+00	1.670781821467431039e+00	3.661862095831710379e-02
1.664136690000000085e+00	1.670781821467431039e+00	1.075185040903778727e-01
1.666138019999999997e+00	1.670781821467431039e+00	2.014024152707440674e-01
1.668139350000000132e+00	1.670781821467431039e+00	1.028437865212310093e-01
1.670140680000000044e+00	1.670781821467431039e+00	4.012465913517725136e-02
1.672142010000000178e+00	1.670781821467431039e+00	2.493182703544994175e-02
1.674143340000000091e+00	1.670781821467431039e+00	1.207635372029606559e-02
1.676144670000000003e+00	1.670781821467431039e+00	9.738994935722633875e-03
1.610100780000000009e+00	1.670719579646851249e+00	3.116478379431242719e-03
1.612102110000000144e+00	1.670719579646851249e+00	4.674717569146864295e-03
1.614103440000000056e+00	1.670719579646851249e+00	6.232956758862485437e-03
1.616104770000000190e+00	1.670719579646851249e+00	5.843396961433580152e-03
1.618106100000000103e+00	1.670719579646851249e+00	4.674717569146864295e-03
1.620107430000000015e+00	1.670719579646851249e+00	4.674717569146864295e-03
1.622108760000000149e+00	1.670719579646851249e+00	1.558239189715621359e-03
1.624110090000000062e+00	1.670719579646851249e+00	1.947798987144526645e-03
1.626111419999999974e+00	1.670719579646851249e+00	2.337358784573432147e-03
1.628112750000000108e+00	1.670719579646851249e+00	3.116478379431242719e-03
1.630114080000000021e+00	1.670719579646851249e+00	4.674717569146864295e-03
1.632115410000000155e+00	1.670719579646851249e+00	3.506038176860148004e-03
1.634116740000000068e+00	1.670719579646851249e+00	2.726918582002337433e-03
1.636118069999999980e+00	1.670719579646851249e+00	2.726918582002337433e-03
1.638119400000000114e+00	1.670719579646851249e+00	2.726918582002337433e-03
1.640120730000000027e+00	1.670719579646851249e+00	1.947798987144526645e-03
1.642122060000000161e+00	1.670719579646851249e+00	-3.895597974289053398e-04
1.644123390000000073e+00	1.670719579646851249e+00	2.337358784573432147e-03
1.646124719999999986e+00	1.670719579646851249e+00	1.558239189715621359e-03
1.648126050000000120e+00	1.670719579646851249e+00	7.791195948578106796e-04
1.650127380000000032e+00	1.670719579646851249e+00	1.558239189715621359e-03
1.652128710000000167e+00	1.670719579646851249e+00	3.506038176860148004e-03
1.654130040000000079e+00	1.670719579646851249e+00	4.285157771717959009e-03
1.656131369999999992e+00	1.670719579646851249e+00	6.622516556291390723e-03
1.658132700000000126e+00	1.670719579646851249e+00	9.349435138293728589e-03
1.660134030000000038e+00	1.670719579646851249e+00	1.869887027658745718e-02
1.662135360000000173e+00	1.670719579646851249e+00	4.129333852746396721e-02
1.664136690000000085e+00	1.670719579646851249e+00	1.102454226723802166e-01
1.666138019999999997e+00	1.670719579646851249e+00	2.029606544604596885e-01
1.668139350000000132e+00	1.670719579646851249e+00	1.028437865212310093e-01
1.670140680000000044e+00	1.670719579646851249e+00	4.012465913517725136e-02
1.672142010000000178e+00	1.670719579646851249e+00	2.376314764316322589e-02
1.674143340000000091e+00	1.670719579646851249e+00	1.324503311258278145e-02
1.676144670000000003e+00	1.670719579646851249e+00	7.401636151149201294e-03
1.610100780000000009e+00	1.670657344208196227e+00	1.168679392286716074e-03
1.612102110000000144e+00	1.670657344208196227e+00	3.506038176860148004e-03
1.614103440000000056e+00	1.670657344208196227e+00	4.285157771717959009e-03
1.616104770000000190e+00	1.670657344208196227e+00	5.843396961433580152e-03
1.618106100000000103e+00	1.670657344208196227e+00	5.064277366575769580e-03
1.620107430000000015e+00	1.670657344208196227e+00	4.674717569146864295e-03
1.622108760000000149e+00	1.670657344208196227e+00	2.726918582002337433e-03
1.624110090000000062e+00	1.670657344208196227e+00	1.947798987144526645e-03
1.626111419999999974e+00	1.670657344208196227e+00	1.168679392286716074e-03
1.628112750000000108e+00	1.670657344208196227e+00	3.116478379431242719e-03
1.630114080000000021e+00	1.670657344208196227e+00	3.506038176860148004e-03
1.632115410000000155e+00	1.670657344208196227e+00	5.843396961433580152e-03
1.634116740000000068e+00	1.670657344208196227e+00	2.726918582002337433e-03
1.636118069999999980e+00	1.670657344208196227e+00	3.895597974289053290e-03
1.638119400000000114e+00	1.670657344208196227e+00	7.791195948578106796e-04
1.640120730000000027e+00	1.670657344208196227e+00	-3.895597974289053398e-04
1.642122060000000161e+00	1.670657344208196227e+00	1.168679392286716074e-03
1.644123390000000073e+00	1.670657344208196227e+00	2.337358784573432147e-03
1.646124719999999986e+00	1.670657344208196227e+00	1.168679392286716074e-03
1.648126050000000120e+00	1.670657344208196227e+00	1.947798987144526645e-03
1.650127380000000032e+00	1.670657344208196227e+00	3.506038176860148004e-03
1.652128710000000167e+00	1.670657344208196227e+00	4.285157771717959009e-03
1.654130040000000079e+00	1.670657344208196227e+00	3.506038176860148004e-03
1.656131369999999992e+00	1.670657344208196227e+00	6.232956758862485437e-03
1.658132700000000126e+00	1.670657344208196227e+00	8.570315543435918018e-03
1.660134030000000038e+00	1.670657344208196227e+00	1.753019088430074132e-02
1.662135360000000173e+00	1.670657344208196227e+00	3.544994156603038793e-02
1.664136690000000085e+00	1.670657344208196227e+00	1.172574990261005118e-01
1.666138019999999997e+00	1.670657344208196227e+00	2.002337358784573307e-01
1.668139350000000132e+00	1.670657344208196227e+00	1.008959875340864759e-01
1.670140680000000044e+00	1.670657344208196227e+00	3.934553954031944079e-02
1.672142010000000178e+00	1.670657344208196227e+00	2.142578885858979418e-02
1.674143340000000091e+00	1.670657344208196227e+00	1.207635372029606559e-02
1.676144670000000003e+00	1.670657344208196227e+00	7.791195948578106580e-03
1.610100780000000009e+00	1.670595115150556698e+00	1.168679392286716074e-03
1.612102110000000144e+00	1.670595115150556698e+00	3.506038176860148004e-03
1.614103440000000056e+00	1.670595115150556698e+00	6.622516556291390723e-03
1.616104770000000190e+00	1.670595115150556698e+00	8.180755746007012733e-03
1.618106100000000103e+00	1.670595115150556698e+00	4.285157771717959009e-03
1.620107430000000015e+00	1.670595115150556698e+00	3.895597974289053290e-03
1.622108760000000149e+00	1.670595115150556698e+00	2.337358784573432147e-03
1.624110090000000062e+00	1.670595115150556698e+00	1.558239189715621359e-03
1.626111419999999974e+00	1.670595115150556698e+00	2.337358784573432147e-03
1.628112750000000108e+00	1.670595115150556698e+00	1.558239189715621359e-03
1.630114080000000021e+00	1.670595115150556698e+00	3.116478379431242719e-03
1.632115410000000155e+00	1.670595115150556698e+00	5.453837164004674866e-03
1.634116740000000068e+00	1.670595115150556698e+00	3.895597974289053290e-03
1.636118069999999980e+00	1.670595115150556698e+00	5.064277366575769580e-03
1.638119400000000114e+00	1.670595115150556698e+00	1.168679392286716074e-03
1.640120730000000027e+00	1.670595115150556698e+00	7.791195948578106796e-04
1.642122060000000161e+00	1.670595115150556698e+00	3.895597974289053398e-04
1.644123390000000073e+00	1.670595115150556698e+00	1.168679392286716074e-03
1.646124719999999986e+00	1.670595115150556698e+00	1.947798987144526645e-03
1.648126050000000120e+00	1.670595115150556698e+00	1.947798987144526645e-03
1.650127380000000032e+00	1.670595115150556698e+00	2.726918582002337433e-03
1.652128710000000167e+00	1.670595115150556698e+00	1.558239189715621359e-03
1.654130040000000079e+00	1.670595115150556698e+00	3.506038176860148004e-03
1.656131369999999992e+00	1.670595115150556698e+00	3.506038176860148004e-03
1.658132700000000126e+00	1.670595115150556698e+00	1.012855473315153916e-02
1.660134030000000038e+00	1.670595115150556698e+00	1.675107128944293075e-02
1.662135360000000173e+00	1.670595115150556698e+00	3.934553954031944079e-02
1.664136690000000085e+00	1.670595115150556698e+00	1.145305804440981678e-01
1.666138019999999997e+00	1.670595115150556698e+00	1.846513439813011193e-01
1.668139350000000132e+00	1.670595115150556698e+00	9.232567199065055963e-02
1.670140680000000044e+00	1.670595115150556698e+00	3.428126217374367207e-02
1.672142010000000178e+00	1.670595115150556698e+00	2.142578885858979418e-02
1.674143340000000091e+00	1.670595115150556698e+00	1.324503311258278145e-02
1.676144670000000003e+00	1.670595115150556698e+00	9.738994935722633875e-03
1.610100780000000009e+00	1.670532892473025832e+00	2.726918582002337433e-03
1.612102110000000144e+00	1.670532892473025832e+00	6.622516556291390723e-03
1.614103440000000056e+00	1.670532892473025832e+00	4.674717569146864295e-03
1.616104770000000190e+00	1.670532892473025832e+00	7.401636151149201294e-03
1.618106100000000103e+00	1.670532892473025832e+00	4.285157771717959009e-03
1.620107430000000015e+00	1.670532892473025832e+00	4.674717569146864295e-03
1.622108760000000149e+00	1.670532892473025832e+00	2.726918582002337433e-03
1.624110090000000062e+00	1.670532892473025832e+00	1.558239189715621359e-03
1.626111419999999974e+00	1.670532892473025832e+00	2.337358784573432147e-03
1.628112750000000108e+00	1.670532892473025832e+00	3.895597974289053290e-03
1.630114080000000021e+00	1.670532892473025832e+00	5.843396961433580152e-03
1.632115410000000155e+00	1.670532892473025832e+00	4.285157771717959009e-03
1.634116740000000068e+00	1.670532892473025832e+00	4.285157771717959009e-03
1.636118069999999980e+00	1.670532892473025832e+00	3.895597974289053290e-03
1.638119400000000114e+00	1.670532892473025832e+00	3.895597974289053398e-04
1.640120730000000027e+00	1.670532892473025832e+00	7.791195948578106796e-04
1.642122060000000161e+00	1.670532892473025832e+00	1.558239189715621359e-03
1.644123390000000073e+00	1.670532892473025832e+00	1.558239189715621359e-03
1.646124719999999986e+00	1.670532892473025832e+00	1.168679392286716074e-03
1.648126050000000120e+00	1.670532892473025832e+00	1.558239189715621359e-03
1.650127380000000032e+00	1.670532892473025832e+00	3.506038176860148004e-03
1.652128710000000167e+00	1.670532892473025832e+00	3.895597974289053290e-03
1.654130040000000079e+00	1.670532892473025832e+00	3.506038176860148004e-03
1.656131369999999992e+00	1.670532892473025832e+00	5.453837164004674866e-03
1.658132700000000126e+00	1.670532892473025832e+00	9.738994935722633875e-03
1.660134030000000038e+00	1.670532892473025832e+00	2.220490845344760475e-02
1.662135360000000173e+00	1.670532892473025832e+00	4.207245812232177778e-02
1.664136690000000085e+00	1.670532892473025832e+00	1.231008959875340841e-01
1.666138019999999997e+00	1.670532892473025832e+00	1.897156213478768949e-01
1.668139350000000132e+00	1.670532892473025832e+00	9.037787300350604014e-02
1.670140680000000044e+00	1.670532892473025832e+00	3.194390338917024036e-02
1.672142010000000178e+00	1.670532892473025832e+00	2.064666926373198361e-02
1.674143340000000091e+00	1.670532892473025832e+00	1.324503311258278145e-02
1.676144670000000003e+00	1.670532892473025832e+00	8.180755746007012733e-03
1.610100780000000009e+00	1.670470676174695024e+00	1.947798987144526645e-03
1.612102110000000144e+00	1.670470676174695024e+00	5.453837164004674866e-03
1.614103440000000056e+00	1.670470676174695024e+00	4.285157771717959009e-03
1.616104770000000190e+00	1.670470676174695024e+00	7.012076353720296008e-03
1.618106100000000103e+00	1.670470676174695024e+00	3.895597974289053290e-03
1.620107430000000015e+00	1.670470676174695024e+00	3.506038176860148004e-03
1.622108760000000149e+00	1.670470676174695024e+00	2.726918582002337433e-03
1.624110090000000062e+00	1.670470676174695024e+00	1.558239189715621359e-03
1.626111419999999974e+00	1.670470676174695024e+00	3.895597974289053290e-03
1.628112750000000108e+00	1.670470676174695024e+00	1.947798987144526645e-03
1.630114080000000021e+00	1.670470676174695024e+00	3.116478379431242719e-03
1.632115410000000155e+00	1.670470676174695024e+00	4.674717569146864295e-03
1.634116740000000068e+00	1.670470676174695024e+00	3.895597974289053290e-03
1.636118069999999980e+00	1.670470676174695024e+00	3.895597974289053290e-03
1.638119400000000114e+00	1.670470676174695024e+00	1.558239189715621359e-03
1.640120730000000027e+00	1.670470676174695024e+00	3.895597974289053398e-04
1.642122060000000161e+00	1.670470676174695024e+00	1.168679392286716074e-03
1.644123390000000073e+00	1.670470676174695024e+00	1.558239189715621359e-03
1.646124719999999986e+00	1.670470676174695024e+00	1.168679392286716074e-03
1.648126050000000120e+00	1.670470676174695024e+00	7.791195948578106796e-04
1.650127380000000032e+00	1.670470676174695024e+00	1.947798987144526645e-03
1.652128710000000167e+00	1.670470676174695024e+00	1.947798987144526645e-03
1.654130040000000079e+00	1.670470676174695024e+00	4.285157771717959009e-03
1.656131369999999992e+00	1.670470676174695024e+00	6.232956758862485437e-03
1.658132700000000126e+00	1.670470676174695024e+00	1.207635372029606559e-02
1.660134030000000038e+00	1.670470676174695024e+00	1.830931047915855189e-02
1.662135360000000173e+00	1.670470676174695024e+00	4.752629528632645178e-02
1.664136690000000085e+00	1.670470676174695024e+00	1.305025321386832915e-01
1.666138019999999997e+00	1.670470676174695024e+00	2.002337358784573307e-01
1.668139350000000132e+00	1.670470676174695024e+00	8.609271523178807506e-02
1.670140680000000044e+00	1.670470676174695024e+00	3.467082197117257736e-02
1.672142010000000178e+00	1.670470676174695024e+00	1.908843007401636246e-02
1.674143340000000091e+00	1.670470676174695024e+00	1.207635372029606559e-02
1.676144670000000003e+00	1.670470676174695024e+00	7.012076353720296008e-03
1.610100780000000009e+00	1.670408466254657220e+00	1.947798987144526645e-03
1.612102110000000144e+00	1.670408466254657220e+00	5.453837164004674866e-03
1.614103440000000056e+00	1.670408466254657220e+00	5.843396961433580152e-03
1.616104770000000190e+00	1.670408466254657220e+00	7.791195948578106580e-03
1.618106100000000103e+00	1.670408466254657220e+00	4.285157771717959009e-03
1.620107430000000015e+00	1.670408466254657220e+00	3.116478379431242719e-03
1.622108760000000149e+00	1.670408466254657220e+00	2.726918582002337433e-03
1.624110090000000062e+00	1.670408466254657220e+00	1.558239189715621359e-03
1.626111419999999974e+00	1.670408466254657220e+00	3.116478379431242719e-03
1.628112750000000108e+00	1.670408466254657220e+00	2.337358784573432147e-03
1.630114080000000021e+00	1.670408466254657220e+00	4.674717569146864295e-03
1.632115410000000155e+00	1.670408466254657220e+00	4.285157771717959009e-03
1.634116740000000068e+00	1.670408466254657220e+00	3.116478379431242719e-03
1.636118069999999980e+00	1.670408466254657220e+00	2.726918582002337433e-03
1.638119400000000114e+00	1.670408466254657220e+00	1.558239189715621359e-03
1.640120730000000027e+00	1.670408466254657220e+00	1.947798987144526645e-03
1.642122060000000161e+00	1.670408466254657220e+00	1.558239189715621359e-03
1.644123390000000073e+00	1.670408466254657220e+00	1.168679392286716074e-03
1.646124719999999986e+00	1.670408466254657220e+00	1.947798987144526645e-03
1.648126050000000120e+00	1.670408466254657220e+00	2.337358784573432147e-03
1.650127380000000032e+00	1.670408466254657220e+00	1.947798987144526645e-03
1.652128710000000167e+00	1.670408466254657220e+00	3.506038176860148004e-03
1.654130040000000079e+00	1.670408466254657220e+00	5.064277366575769580e-03
1.656131369999999992e+00	1.670408466254657220e+00	4.285157771717959009e-03
1.658132700000000126e+00	1.670408466254657220e+00	1.090767432800934973e-02
1.660134030000000038e+00	1.670408466254657220e+00	1.791975068172964661e-02
1.662135360000000173e+00	1.670408466254657220e+00	4.518893650175302007e-02
1.664136690000000085e+00	1.670408466254657220e+00	1.258278145695364281e-01
1.666138019999999997e+00	1.670408466254657220e+00	1.920529801324503405e-01
1.668139350000000132e+00	1.670408466254657220e+00	8.531359563693026449e-02
1.670140680000000044e+00	1.670408466254657220e+00	3.428126217374367207e-02
1.672142010000000178e+00	1.670408466254657220e+00	2.103622906116088889e-02
1.674143340000000091e+00	1.670408466254657220e+00	1.207635372029606559e-02
1.676144670000000003e+00	1.670408466254657220e+00	7.401636151149201294e-03
1.610100780000000009e+00	1.670346262712004259e+00	1.947798987144526645e-03
1.612102110000000144e+00	1.670346262712004259e+00	4.285157771717959009e-03
1.614103440000000056e+00	1.670346262712004259e+00	6.232956758862485437e-03
1.616104770000000190e+00	1.670346262712004259e+00	5.453837164004674866e-03
1.618106100000000103e+00	1.670346262712004259e+00	3.116478379431242719e-03
1.620107430000000015e+00	1.670346262712004259e+00	3.116478379431242719e-03
1.622108760000000149e+00	1.670346262712004259e+00	3.116478379431242719e-03
1.624110090000000062e+00	1.670346262712004259e+00	2.337358784573432147e-03
1.626111419999999974e+00	1.670346262712004259e+00	3.116478379431242719e-03
1.628112750000000108e+00	1.670346262712004259e+00	2.726918582002337433e-03
1.630114080000000021e+00	1.670346262712004259e+00	5.064277366575769580e-03
1.632115410000000155e+00	1.670346262712004259e+00	5.064277366575769580e-03
1.634116740000000068e+00	1.670346262712004259e+00	3.895597974289053290e-03
1.636118069999999980e+00	1.670346262712004259e+00	3.895597974289053290e-03
1.638119400000000114e+00	1.670346262712004259e+00	7.791195948578106796e-04
1.640120730000000027e+00	1.670346262712004259e+00	3.895597974289053398e-04
1.642122060000000161e+00	1.670346262712004259e+00	7.791195948578106796e-04
1.644123390000000073e+00	1.670346262712004259e+00	1.558239189715621359e-03
1.646124719999999986e+00	1.670346262712004259e+00	3.116478379431242719e-03
1.648126050000000120e+00	1.670346262712004259e+00	7.791195948578106796e-04
1.650127380000000032e+00	1.670346262712004259e+00	3.506038176860148004e-03
1.652128710000000167e+00	1.670346262712004259e+00	3.895597974289053290e-03
1.654130040000000079e+00	1.670346262712004259e+00	4.285157771717959009e-03
1.656131369999999992e+00	1.670346262712004259e+00	6.232956758862485437e-03
1.658132700000000126e+00	1.670346262712004259e+00	8.570315543435918018e-03
1.660134030000000038e+00	1.670346262712004259e+00	2.415270744059213118e-02
1.662135360000000173e+00	1.670346262712004259e+00	5.336969224776003107e-02
1.664136690000000085e+00	1.670346262712004259e+00	1.359563693026879516e-01
1.666138019999999997e+00	1.670346262712004259e+00	1.830931047915854981e-01
1.668139350000000132e+00	1.670346262712004259e+00	8.453447604207245392e-02
1.670140680000000044e+00	1.670346262712004259e+00	3.506038176860148264e-02
1.672142010000000178e+00	1.670346262712004259e+00	1.830931047915855189e-02
1.674143340000000091e+00	1.670346262712004259e+00	1.051811453058044445e-02
1.676144670000000003e+00	1.670346262712004259e+00	8.570315543435918018e-03
1.610100780000000009e+00	1.670284065545829533e+00	3.116478379431242719e-03
1.612102110000000144e+00	1.670284065545829533e+00	5.064277366575769580e-03
1.614103440000000056e+00	1.670284065545829533e+00	5.843396961433580152e-03
1.616104770000000190e+00	1.670284065545829533e+00	5.843396961433580152e-03
1.618106100000000103e+00	1.670284065545829533e+00	4.285157771717959009e-03
1.620107430000000015e+00	1.670284065545829533e+00	2.726918582002337433e-03
1.622108760000000149e+00	1.670284065545829533e+00	3.506038176860148004e-03
1.624110090000000062e+00	1.670284065545829533e+00	2.726918582002337433e-03
1.626111419999999974e+00	1.670284065545829533e+00	2.726918582002337433e-03
1.628112750000000108e+00	1.670284065545829533e+00	2.337358784573432147e-03
1.630114080000000021e+00	1.670284065545829533e+00	3.895597974289053290e-03
1.632115410000000155e+00	1.670284065545829533e+00	4.285157771717959009e-03
1.634116740000000068e+00	1.670284065545829533e+00	2.726918582002337433e-03
1.636118069999999980e+00	1.670284065545829533e+00	3.895597974289053290e-03
1.638119400000000114e+00	1.670284065545829533e+00	3.895597974289053398e-04
1.640120730000000027e+00	1.670284065545829533e+00	7.791195948578106796e-04
1.642122060000000161e+00	1.670284065545829533e+00	3.895597974289053398e-04
1.644123390000000073e+00	1.670284065545829533e+00	1.168679392286716074e-03
1.646124719999999986e+00	1.670284065545829533e+00	7.791195948578106796e-04
1.648126050000000120e+00	1.670284065545829533e+00	1.168679392286716074e-03
1.650127380000000032e+00	1.670284065545829533e+00	2.726918582002337433e-03
1.652128710000000167e+00	1.670284065545829533e+00	3.895597974289053290e-03
1.654130040000000079e+00	1.670284065545829533e+00	2.726918582002337433e-03
1.656131369999999992e+00	1.670284065545829533e+00	7.012076353720296008e-03
1.658132700000000126e+00	1.670284065545829533e+00	1.051811453058044445e-02
1.660134030000000038e+00	1.670284065545829533e+00	1.830931047915855189e-02
1.662135360000000173e+00	1.670284065545829533e+00	4.830541488118426235e-02
1.664136690000000085e+00	1.670284065545829533e+00	1.386832878846903094e-01
1.666138019999999997e+00	1.670284065545829533e+00	1.756914686404363046e-01
1.668139350000000132e+00	1.670284065545829533e+00	8.141799766264121163e-02
1.670140680000000044e+00	1.670284065545829533e+00	3.583950136345929322e-02
1.672142010000000178e+00	1.670284065545829533e+00	1.753019088430074132e-02
1.674143340000000091e+00	1.670284065545829533e+00	1.051811453058044445e-02
1.676144670000000003e+00	1.670284065545829533e+00	8.570315543435918018e-03
1.610100780000000009e+00	1.670221874755225988e+00	3.116478379431242719e-03
1.612102110000000144e+00	1.670221874755225988e+00	3.506038176860148004e-03
1.614103440000000056e+00	1.670221874755225988e+00	6.232956758862485437e-03
1.616104770000000190e+00	1.670221874755225988e+00	5.453837164004674866e-03
1.618106100000000103e+00	1.670221874755225988e+00	5.064277366575769580e-03
1.620107430000000015e+00	1.670221874755225988e+00	1.558239189715621359e-03
1.622108760000000149e+00	1.670221874755225988e+00	3.116478379431242719e-03
1.624110090000000062e+00	1.670221874755225988e+00	2.726918582002337433e-03
1.626111419999999974e+00	1.670221874755225988e+00	3.506038176860148004e-03
1.628112750000000108e+00	1.670221874755225988e+00	4.285157771717959009e-03
1.630114080000000021e+00	1.670221874755225988e+00	4.285157771717959009e-03
1.632115410000000155e+00	1.670221874755225988e+00	3.506038176860148004e-03
1.634116740000000068e+00	1.670221874755225988e+00	3.506038176860148004e-03
1.636118069999999980e+00	1.670221874755225988e+00	3.895597974289053290e-03
1.638119400000000114e+00	1.670221874755225988e+00	1.558239189715621359e-03
1.640120730000000027e+00	1.670221874755225988e+00	1.168679392286716074e-03
1.642122060000000161e+00	1.670221874755225988e+00	7.791195948578106796e-04
1.644123390000000073e+00	1.670221874755225988e+00	1.947798987144526645e-03
1.646124719999999986e+00	1.670221874755225988e+00	1.947798987144526645e-03
1.648126050000000120e+00	1.670221874755225988e+00	1.947798987144526645e-03
1.650127380000000032e+00	1.670221874755225988e+00	7.791195948578106796e-04
1.652128710000000167e+00	1.670221874755225988e+00	3.895597974289053290e-03
1.654130040000000079e+00	1.670221874755225988e+00	4.285157771717959009e-03
1.656131369999999992e+00	1.670221874755225988e+00	6.622516556291390723e-03
1.658132700000000126e+00	1.670221874755225988e+00	7.012076353720296008e-03
1.660134030000000038e+00	1.670221874755225988e+00	2.064666926373198361e-02
1.662135360000000173e+00	1.670221874755225988e+00	5.103233346318659935e-02
1.664136690000000085e+00	1.670221874755225988e+00	1.406310868718348150e-01
1.666138019999999997e+00	1.670221874755225988e+00	1.733541098558628868e-01
1.668139350000000132e+00	1.670221874755225988e+00	7.440592130892091649e-02
1.670140680000000044e+00	1.670221874755225988e+00	3.233346318659914564e-02
1.672142010000000178e+00	1.670221874755225988e+00	1.714063108687183604e-02
1.674143340000000091e+00	1.670221874755225988e+00	1.051811453058044445e-02
1.676144670000000003e+00	1.670221874755225988e+00	5.843396961433580152e-03
1.610100780000000009e+00	1.670159690339286351e+00	2.337358784573432147e-03
1.612102110000000144e+00	1.670159690339286351e+00	5.453837164004674866e-03
1.614103440000000056e+00	1.670159690339286351e+00	6.232956758862485437e-03
1.616104770000000190e+00	1.670159690339286351e+00	4.674717569146864295e-03
1.618106100000000103e+00	1.670159690339286351e+00	6.232956758862485437e-03
1.620107430000000015e+00	1.670159690339286351e+00	3.116478379431242719e-03
1.622108760000000149e+00	1.670159690339286351e+00	3.116478379431242719e-03
1.624110090000000062e+00	1.670159690339286351e+00	3.116478379431242719e-03
1.626111419999999974e+00	1.670159690339286351e+00	1.947798987144526645e-03
1.628112750000000108e+00	1.670159690339286351e+00	1.947798987144526645e-03
1.630114080000000021e+00	1.670159690339286351e+00	5.453837164004674866e-03
1.632115410000000155e+00	1.670159690339286351e+00	3.506038176860148004e-03
1.634116740000000068e+00	1.670159690339286351e+00	3.895597974289053290e-03
1.636118069999999980e+00	1.670159690339286351e+00	3.116478379431242719e-03
1.638119400000000114e+00	1.670159690339286351e+00	1.168679392286716074e-03
1.640120730000000027e+00	1.670159690339286351e+00	7.791195948578106796e-04
1.642122060000000161e+00	1.670159690339286351e+00	1.168679392286716074e-03
1.644123390000000073e+00	1.670159690339286351e+00	1.558239189715621359e-03
1.646124719999999986e+00	1.670159690339286351e+00	1.558239189715621359e-03
1.648126050000000120e+00	1.670159690339286351e+00	2.337358784573432147e-03
1.650127380000000032e+00	1.670159690339286351e+00	2.337358784573432147e-03
1.652128710000000167e+00	1.670159690339286351e+00	3.116478379431242719e-03
1.654130040000000079e+00	1.670159690339286351e+00	2.726918582002337433e-03
1.656131369999999992e+00	1.670159690339286351e+00	9.349435138293728589e-03
1.658132700000000126e+00	1.670159690339286351e+00	1.012855473315153916e-02
1.660134030000000038e+00	1.670159690339286351e+00	2.025710946630307832e-02
1.662135360000000173e+00	1.670159690339286351e+00	5.336969224776003107e-02
1.664136690000000085e+00	1.670159690339286351e+00	1.554343591741332298e-01
1.666138019999999997e+00	1.670159690339286351e+00	1.881573821581612738e-01
1.668139350000000132e+00	1.670159690339286351e+00	6.505648617062718964e-02
1.670140680000000044e+00	1.670159690339286351e+00	3.116478379431242632e-02
1.672142010000000178e+00	1.670159690339286351e+00	1.597195169458512018e-02
1.674143340000000091e+00	1.670159690339286351e+00	8.570315543435918018e-03
1.676144670000000003e+00	1.670159690339286351e+00	8.959875340864823304e-03
1.610100780000000009e+00	1.670097512297103792e+00	2.726918582002337433e-03
1.612102110000000144e+00	1.670097512297103792e+00	4.674717569146864295e-03
1.614103440000000056e+00	1.670097512297103792e+00	5.064277366575769580e-03
1.616104770000000190e+00	1.670097512297103792e+00	5.453837164004674866e-03
1.618106100000000103e+00	1.670097512297103792e+00	6.622516556291390723e-03
1.620107430000000015e+00	1.670097512297103792e+00	3.506038176860148004e-03
1.622108760000000149e+00	1.670097512297103792e+00	3.116478379431242719e-03
1.624110090000000062e+00	1.670097512297103792e+00	2.337358784573432147e-03
1.626111419999999974e+00	1.670097512297103792e+00	1.558239189715621359e-03
1.628112750000000108e+00	1.670097512297103792e+00	7.791195948578106796e-04
1.630114080000000021e+00	1.670097512297103792e+00	3.506038176860148004e-03
1.632115410000000155e+00	1.670097512297103792e+00	3.116478379431242719e-03
1.634116740000000068e+00	1.670097512297103792e+00	3.506038176860148004e-03
1.636118069999999980e+00	1.670097512297103792e+00	3.895597974289053290e-03
1.638119400000000114e+00	1.670097512297103792e+00	2.337358784573432147e-03
1.640120730000000027e+00	1.670097512297103792e+00	1.558239189715621359e-03
1.642122060000000161e+00	1.670097512297103792e+00	1.168679392286716074e-03
1.644123390000000073e+00	1.670097512297103792e+00	1.168679392286716074e-03
1.646124719999999986e+00	1.670097512297103792e+00	1.947798987144526645e-03
1.648126050000000120e+00	1.670097512297103792e+00	2.337358784573432147e-03
1.650127380000000032e+00	1.670097512297103792e+00	2.726918582002337433e-03
1.652128710000000167e+00	1.670097512297103792e+00	2.337358784573432147e-03
1.654130040000000079e+00	1.670097512297103792e+00	5.453837164004674866e-03
1.656131369999999992e+00	1.670097512297103792e+00	6.622516556291390723e-03
1.658132700000000126e+00	1.670097512297103792e+00	1.324503311258278145e-02
1.660134030000000038e+00	1.670097512297103792e+00	2.493182703544994175e-02
1.662135360000000173e+00	1.670097512297103792e+00	5.765485001947798921e-02
1.664136690000000085e+00	1.670097512297103792e+00	1.612777561355668021e-01
1.666138019999999997e+00	1.670097512297103792e+00	1.799766264121542558e-01
1.668139350000000132e+00	1.670097512297103792e+00	6.856252434748734415e-02
1.670140680000000044e+00	1.670097512297103792e+00	3.233346318659914564e-02
1.672142010000000178e+00	1.670097512297103792e+00	1.675107128944293075e-02
1.674143340000000091e+00	1.670097512297103792e+00	1.168679392286716030e-02
1.676144670000000003e+00	1.670097512297103792e+00	7.012076353720296008e-03
1.610100780000000009e+00	1.670035340627772369e+00	2.337358784573432147e-03
1.612102110000000144e+00	1.670035340627772369e+00	4.674717569146864295e-03
1.614103440000000056e+00	1.670035340627772369e+00	7.401636151149201294e-03
1.616104770000000190e+00	1.670035340627772369e+00	5.064277366575769580e-03
1.618106100000000103e+00	1.670035340627772369e+00	5.453837164004674866e-03
1.620107430000000015e+00	1.670035340627772369e+00	5.064277366575769580e-03
1.622108760000000149e+00	1.670035340627772369e+00	1.947798987144526645e-03
1.624110090000000062e+00	1.670035340627772369e+00	2.337358784573432147e-03
1.626111419999999974e+00	1.670035340627772369e+00	3.116478379431242719e-03
1.628112750000000108e+00	1.670035340627772369e+00	2.726918582002337433e-03
1.630114080000000021e+00	1.670035340627772369e+00	3.895597974289053290e-03
1.632115410000000155e+00	1.670035340627772369e+00	3.506038176860148004e-03
1.634116740000000068e+00	1.670035340627772369e+00	2.726918582002337433e-03
1.636118069999999980e+00	1.670035340627772369e+00	1.947798987144526645e-03
1.638119400000000114e+00	1.670035340627772369e+00	3.895597974289053398e-04
1.640120730000000027e+00	1.670035340627772369e+00	1.558239189715621359e-03
1.642122060000000161e+00	1.670035340627772369e+00	1.947798987144526645e-03
1.644123390000000073e+00	1.670035340627772369e+00	2.726918582002337433e-03
1.646124719999999986e+00	1.670035340627772369e+00	3.895597974289053398e-04
1.648126050000000120e+00	1.670035340627772369e+00	2.726918582002337433e-03
1.650127380000000032e+00	1.670035340627772369e+00	3.895597974289053290e-03
1.652128710000000167e+00	1.670035340627772369e+00	2.337358784573432147e-03
1.654130040000000079e+00	1.670035340627772369e+00	3.895597974289053290e-03
1.656131369999999992e+00	1.670035340627772369e+00	6.232956758862485437e-03
1.658132700000000126e+00	1.670035340627772369e+00	1.051811453058044445e-02
1.660134030000000038e+00	1.670035340627772369e+00	2.532138683287884703e-02
1.662135360000000173e+00	1.670035340627772369e+00	5.259057265290222050e-02
1.664136690000000085e+00	1.670035340627772369e+00	1.515387611998441630e-01
1.666138019999999997e+00	1.670035340627772369e+00	1.760810284378652169e-01
1.668139350000000132e+00	1.670035340627772369e+00	6.739384495520062135e-02
1.670140680000000044e+00	1.670035340627772369e+00	3.467082197117257736e-02
1.672142010000000178e+00	1.670035340627772369e+00	1.675107128944293075e-02
1.674143340000000091e+00	1.670035340627772369e+00	8.959875340864823304e-03
1.676144670000000003e+00	1.670035340627772369e+00	7.401636151149201294e-03
1.610100780000000009e+00	1.669973175330385029e+00	1.947798987144526645e-03
1.612102110000000144e+00	1.669973175330385029e+00	7.791195948578106580e-03
1.614103440000000056e+00	1.669973175330385029e+00	5.843396961433580152e-03
1.616104770000000190e+00	1.669973175330385029e+00	5.064277366575769580e-03
1.618106100000000103e+00	1.669973175330385029e+00	5.064277366575769580e-03
1.620107430000000015e+00	1.669973175330385029e+00	2.726918582002337433e-03
1.622108760000000149e+00	1.669973175330385029e+00	2.337358784573432147e-03
1.624110090000000062e+00	1.669973175330385029e+00	1.168679392286716074e-03
1.626111419999999974e+00	1.669973175330385029e+00	3.506038176860148004e-03
1.628112750000000108e+00	1.669973175330385029e+00	2.337358784573432147e-03
1.630114080000000021e+00	1.669973175330385029e+00	3.506038176860148004e-03
1.632115410000000155e+00	1.669973175330385029e+00	2.726918582002337433e-03
1.634116740000000068e+00	1.669973175330385029e+00	3.895597974289053290e-03
1.636118069999999980e+00	1.669973175330385029e+00	4.674717569146864295e-03
1.638119400000000114e+00	1.669973175330385029e+00	1.168679392286716074e-03
1.640120730000000027e+00	1.669973175330385029e+00	7.791195948578106796e-04
1.642122060000000161e+00	1.669973175330385029e+00	1.168679392286716074e-03
1.644123390000000073e+00	1.669973175330385029e+00	1.168679392286716074e-03
1.646124719999999986e+00	1.669973175330385029e+00	1.558239189715621359e-03
1.648126050000000120e+00	1.669973175330385029e+00	2.337358784573432147e-03
1.650127380000000032e+00	1.669973175330385029e+00	1.947798987144526645e-03
1.652128710000000167e+00	1.669973175330385029e+00	3.116478379431242719e-03
1.654130040000000079e+00	1.669973175330385029e+00	3.506038176860148004e-03
1.656131369999999992e+00	1.669973175330385029e+00	6.622516556291390723e-03
1.658132700000000126e+00	1.669973175330385029e+00	1.207635372029606559e-02
1.660134030000000038e+00	1.669973175330385029e+00	2.532138683287884703e-02
1.662135360000000173e+00	1.669973175330385029e+00	5.492793143747565221e-02
1.664136690000000085e+00	1.669973175330385029e+00	1.499805220101285419e-01
1.666138019999999997e+00	1.669973175330385029e+00	1.675107128944292867e-01
1.668139350000000132e+00	1.669973175330385029e+00	6.583560576548500021e-02
1.670140680000000044e+00	1.669973175330385029e+00	3.233346318659914564e-02
1.672142010000000178e+00	1.669973175330385029e+00	1.597195169458512018e-02
1.674143340000000091e+00	1.669973175330385029e+00	1.090767432800934973e-02
1.676144670000000003e+00	1.669973175330385029e+00	8.570315543435918018e-03
1.610100780000000009e+00	1.669911016404035831e+00	1.947798987144526645e-03
1.612102110000000144e+00	1.669911016404035831e+00	5.843396961433580152e-03
1.614103440000000056e+00	1.669911016404035831e+00	5.064277366575769580e-03
1.616104770000000190e+00	1.669911016404035831e+00	4.674717569146864295e-03
1.618106100000000103e+00	1.669911016404035831e+00	5.843396961433580152e-03
1.620107430000000015e+00	1.669911016404035831e+00	3.895597974289053290e-03
1.622108760000000149e+00	1.669911016404035831e+00	3.116478379431242719e-03
1.624110090000000062e+00	1.669911016404035831e+00	1.947798987144526645e-03
1.626111419999999974e+00	1.669911016404035831e+00	1.947798987144526645e-03
1.628112750000000108e+00	1.669911016404035831e+00	2.726918582002337433e-03
1.630114080000000021e+00	1.669911016404035831e+00	3.895597974289053290e-03
1.632115410000000155e+00	1.669911016404035831e+00	3.895597974289053290e-03
1.634116740000000068e+00	1.669911016404035831e+00	5.453837164004674866e-03
1.636118069999999980e+00	1.669911016404035831e+00	3.506038176860148004e-03
1.638119400000000114e+00	1.669911016404035831e+00	1.558239189715621359e-03
1.640120730000000027e+00	1.669911016404035831e+00	7.791195948578106796e-04
1.642122060000000161e+00	1.669911016404035831e+00	1.558239189715621359e-03
1.644123390000000073e+00	1.669911016404035831e+00	7.791195948578106796e-04
1.646124719999999986e+00	1.669911016404035831e+00	7.791195948578106796e-04
1.648126050000000120e+00	1.669911016404035831e+00	7.791195948578106796e-04
1.650127380000000032e+00	1.669911016404035831e+00	3.116478379431242719e-03
1.652128710000000167e+00	1.669911016404035831e+00	3.116478379431242719e-03
1.654130040000000079e+00	1.669911016404035831e+00	7.012076353720296008e-03
1.656131369999999992e+00	1.669911016404035831e+00	7.401636151149201294e-03
1.658132700000000126e+00	1.669911016404035831e+00	1.324503311258278145e-02
1.660134030000000038e+00	1.669911016404035831e+00	2.649006622516556289e-02
1.662135360000000173e+00	1.669911016404035831e+00	6.232956758862485264e-02
1.664136690000000085e+00	1.669911016404035831e+00	1.647837943124269566e-01
1.666138019999999997e+00	1.669911016404035831e+00	1.659524737047136655e-01
1.668139350000000132e+00	1.669911016404035831e+00	6.349824698091156849e-02
1.670140680000000044e+00	1.669911016404035831e+00	3.116478379431242632e-02
1.672142010000000178e+00	1.669911016404035831e+00	1.636151149201402547e-02
1.674143340000000091e+00	1.669911016404035831e+00	1.090767432800934973e-02
1.676144670000000003e+00	1.669911016404035831e+00	7.012076353720296008e-03
1.610100780000000009e+00	1.669848863847818610e+00	3.895597974289053290e-03
1.612102110000000144e+00	1.669848863847818610e+00	6.232956758862485437e-03
1.614103440000000056e+00	1.669848863847818610e+00	6.232956758862485437e-03
1.616104770000000190e+00	1.669848863847818610e+00	4.285157771717959009e-03
1.618106100000000103e+00	1.669848863847818610e+00	5.453837164004674866e-03
1.620107430000000015e+00	1.669848863847818610e+00	3.895597974289053290e-03
1.622108760000000149e+00	1.669848863847818610e+00	2.726918582002337433e-03
1.624110090000000062e+00	1.669848863847818610e+00	1.558239189715621359e-03
1.626111419999999974e+00	1.669848863847818610e+00	2.337358784573432147e-03
1.628112750000000108e+00	1.669848863847818610e+00	4.674717569146864295e-03
1.630114080000000021e+00	1.669848863847818610e+00	5.064277366575769580e-03
1.632115410000000155e+00	1.669848863847818610e+00	3.116478379431242719e-03
1.634116740000000068e+00	1.669848863847818610e+00	3.506038176860148004e-03
1.636118069999999980e+00	1.669848863847818610e+00	2.726918582002337433e-03
1.638119400000000114e+00	1.669848863847818610e+00	1.558239189715621359e-03
1.640120730000000027e+00	1.669848863847818610e+00	7.791195948578106796e-04
1.642122060000000161e+00	1.669848863847818610e+00	1.168679392286716074e-03
1.644123390000000073e+00	1.669848863847818610e+00	1.558239189715621359e-03
1.646124719999999986e+00	1.669848863847818610e+00	1.947798987144526645e-03
1.648126050000000120e+00	1.669848863847818610e+00	1.168679392286716074e-03
1.650127380000000032e+00	1.669848863847818610e+00	1.947798987144526645e-03
1.652128710000000167e+00	1.669848863847818610e+00	2.337358784573432147e-03
1.654130040000000079e+00	1.669848863847818610e+00	3.895597974289053290e-03
1.656131369999999992e+00	1.669848863847818610e+00	7.791195948578106580e-03
1.658132700000000126e+00	1.669848863847818610e+00	1.324503311258278145e-02
1.660134030000000038e+00	1.669848863847818610e+00	2.726918582002337346e-02
1.662135360000000173e+00	1.669848863847818610e+00	6.817296455005843192e-02
1.664136690000000085e+00	1.669848863847818610e+00	1.799766264121542558e-01
1.666138019999999997e+00	1.669848863847818610e+00	1.616673159329957143e-01
1.668139350000000132e+00	1.669848863847818610e+00	6.271912738605375792e-02
1.670140680000000044e+00	1.669848863847818610e+00	2.960654460459680518e-02
1.672142010000000178e+00	1.669848863847818610e+00	1.558239189715621316e-02
1.674143340000000091e+00	1.669848863847818610e+00	9.738994935722633875e-03
1.676144670000000003e+00	1.669848863847818610e+00	7.401636151149201294e-03
1.610100780000000009e+00	1.669786717660828090e+00	2.726918582002337433e-03
1.612102110000000144e+00	1.669786717660828090e+00	3.895597974289053290e-03
1.614103440000000056e+00	1.669786717660828090e+00	5.064277366575769580e-03
1.616104770000000190e+00	1.669786717660828090e+00	8.180755746007012733e-03
1.618106100000000103e+00	1.669786717660828090e+00	5.064277366575769580e-03
1.620107430000000015e+00	1.669786717660828090e+00	3.116478379431242719e-03
1.622108760000000149e+00	1.669786717660828090e+00	1.168679392286716074e-03
1.624110090000000062e+00	1.669786717660828090e+00	1.558239189715621359e-03
1.626111419999999974e+00	1.669786717660828090e+00	1.558239189715621359e-03
1.628112750000000108e+00	1.669786717660828090e+00	3.116478379431242719e-03
1.630114080000000021e+00	1.669786717660828090e+00	5.064277366575769580e-03
1.632115410000000155e+00	1.669786717660828090e+00	3.895597974289053290e-03
1.634116740000000068e+00	1.669786717660828090e+00	5.453837164004674866e-03
1.636118069999999980e+00	1.669786717660828090e+00	1.947798987144526645e-03
1.638119400000000114e+00	1.669786717660828090e+00	3.895597974289053398e-04
1.640120730000000027e+00	1.669786717660828090e+00	7.791195948578106796e-04
1.642122060000000161e+00	1.669786717660828090e+00	3.895597974289053398e-04
1.644123390000000073e+00	1.669786717660828090e+00	1.558239189715621359e-03
1.646124719999999986e+00	1.669786717660828090e+00	2.337358784573432147e-03
1.648126050000000120e+00	1.669786717660828090e+00	1.558239189715621359e-03
1.650127380000000032e+00	1.669786717660828090e+00	3.506038176860148004e-03
1.652128710000000167e+00	1.669786717660828090e+00	2.337358784573432147e-03
1.654130040000000079e+00	1.669786717660828090e+00	5.453837164004674866e-03
1.656131369999999992e+00	1.669786717660828090e+00	8.570315543435918018e-03
1.658132700000000126e+00	1.669786717660828090e+00	1.441371250486949730e-02
1.660134030000000038e+00	1.669786717660828090e+00	2.337358784573432061e-02
1.662135360000000173e+00	1.669786717660828090e+00	6.427736657576937906e-02
1.664136690000000085e+00	1.669786717660828090e+00	1.585508375535644721e-01
1.666138019999999997e+00	1.669786717660828090e+00	1.515387611998441630e-01
1.668139350000000132e+00	1.669786717660828090e+00	5.609661082976236807e-02
1.670140680000000044e+00	1.669786717660828090e+00	2.649006622516556289e-02
1.672142010000000178e+00	1.669786717660828090e+00	1.597195169458512018e-02
1.674143340000000091e+00	1.669786717660828090e+00	8.570315543435918018e-03
1.676144670000000003e+00	1.669786717660828090e+00	6.232956758862485437e-03
1.610100780000000009e+00	1.669724577842157665e+00	3.116478379431242719e-03
1.612102110000000144e+00	1.669724577842157665e+00	5.453837164004674866e-03
1.614103440000000056e+00	1.669724577842157665e+00	6.622516556291390723e-03
1.616104770000000190e+00	1.669724577842157665e+00	5.453837164004674866e-03
1.618106100000000103e+00	1.669724577842157665e+00	4.285157771717959009e-03
1.620107430000000015e+00	1.669724577842157665e+00	3.895597974289053290e-03
1.622108760000000149e+00	1.669724577842157665e+00	1.947798987144526645e-03
1.624110090000000062e+00	1.669724577842157665e+00	1.168679392286716074e-03
1.626111419999999974e+00	1.669724577842157665e+00	2.726918582002337433e-03
1.628112750000000108e+00	1.669724577842157665e+00	3.116478379431242719e-03
1.630114080000000021e+00	1.669724577842157665e+00	5.064277366575769580e-03
1.632115410000000155e+00	1.669724577842157665e+00	4.674717569146864295e-03
1.634116740000000068e+00	1.669724577842157665e+00	4.285157771717959009e-03
1.636118069999999980e+00	1.669724577842157665e+00	3.116478379431242719e-03
1.638119400000000114e+00	1.669724577842157665e+00	1.168679392286716074e-03
1.640120730000000027e+00	1.669724577842157665e+00	1.558239189715621359e-03
1.642122060000000161e+00	1.669724577842157665e+00	3.895597974289053398e-04
1.644123390000000073e+00	1.669724577842157665e+00	1.168679392286716074e-03
1.646124719999999986e+00	1.669724577842157665e+00	1.558239189715621359e-03
1.648126050000000120e+00	1.669724577842157665e+00	3.895597974289053398e-04
1.650127380000000032e+00	1.669724577842157665e+00	2.726918582002337433e-03
1.652128710000000167e+00	1.669724577842157665e+00	3.506038176860148004e-03
1.654130040000000079e+00	1.669724577842157665e+00	3.506038176860148004e-03
1.656131369999999992e+00	1.669724577842157665e+00	6.622516556291390723e-03
1.658132700000000126e+00	1.669724577842157665e+00	1.051811453058044445e-02
1.660134030000000038e+00	1.669724577842157665e+00	2.726918582002337346e-02
1.662135360000000173e+00	1.669724577842157665e+00	7.245812232177639700e-02
1.664136690000000085e+00	1.669724577842157665e+00	1.690689520841449078e-01
1.666138019999999997e+00	1.669724577842157665e+00	1.488118426178418330e-01
1.668139350000000132e+00	1.669724577842157665e+00	5.726529022204908392e-02
1.670140680000000044e+00	1.669724577842157665e+00	2.649006622516556289e-02
1.672142010000000178e+00	1.669724577842157665e+00	1.441371250486949730e-02
1.674143340000000091e+00	1.669724577842157665e+00	1.012855473315153916e-02
1.676144670000000003e+00	1.669724577842157665e+00	7.401636151149201294e-03
1.610100780000000009e+00	1.669662444390902278e+00	2.726918582002337433e-03
1.612102110000000144e+00	1.669662444390902278e+00	5.064277366575769580e-03
1.614103440000000056e+00	1.669662444390902278e+00	7.012076353720296008e-03
1.616104770000000190e+00	1.669662444390902278e+00	3.895597974289053290e-03
1.618106100000000103e+00	1.669662444390902278e+00	3.506038176860148004e-03
1.620107430000000015e+00	1.669662444390902278e+00	1.947798987144526645e-03
1.622108760000000149e+00	1.669662444390902278e+00	3.506038176860148004e-03
1.624110090000000062e+00	1.669662444390902278e+00	1.558239189715621359e-03
1.626111419999999974e+00	1.669662444390902278e+00	3.116478379431242719e-03
1.628112750000000108e+00	1.669662444390902278e+00	3.116478379431242719e-03
1.630114080000000021e+00	1.669662444390902278e+00	3.895597974289053290e-03
1.632115410000000155e+00	1.669662444390902278e+00	4.285157771717959009e-03
1.634116740000000068e+00	1.669662444390902278e+00	3.506038176860148004e-03
1.636118069999999980e+00	1.669662444390902278e+00	1.947798987144526645e-03
1.638119400000000114e+00	1.669662444390902278e+00	1.168679392286716074e-03
1.640120730000000027e+00	1.669662444390902278e+00	2.337358784573432147e-03
1.642122060000000161e+00	1.669662444390902278e+00	2.337358784573432147e-03
1.644123390000000073e+00	1.669662444390902278e+00	7.791195948578106796e-04
1.646124719999999986e+00	1.669662444390902278e+00	2.337358784573432147e-03
1.648126050000000120e+00	1.669662444390902278e+00	1.947798987144526645e-03
1.650127380000000032e+00	1.669662444390902278e+00	3.895597974289053290e-03
1.652128710000000167e+00	1.669662444390902278e+00	3.116478379431242719e-03
1.654130040000000079e+00	1.669662444390902278e+00	5.064277366575769580e-03
1.656131369999999992e+00	1.669662444390902278e+00	7.401636151149201294e-03
1.658132700000000126e+00	1.669662444390902278e+00	1.285547331515387616e-02
1.660134030000000038e+00	1.669662444390902278e+00	2.960654460459680518e-02
1.662135360000000173e+00	1.669662444390902278e+00	6.778340475262953357e-02
1.664136690000000085e+00	1.669662444390902278e+00	1.760810284378652169e-01
1.666138019999999997e+00	1.669662444390902278e+00	1.495909622126996574e-01
1.668139350000000132e+00	1.669662444390902278e+00	5.804440981690689449e-02
1.670140680000000044e+00	1.669662444390902278e+00	2.843786521231008932e-02
1.672142010000000178e+00	1.669662444390902278e+00	1.402415270744059202e-02
1.674143340000000091e+00	1.669662444390902278e+00	8.570315543435918018e-03
1.676144670000000003e+00	1.669662444390902278e+00	4.674717569146864295e-03
1.610100780000000009e+00	1.669600317306156656e+00	3.506038176860148004e-03
1.612102110000000144e+00	1.669600317306156656e+00	6.622516556291390723e-03
1.614103440000000056e+00	1.669600317306156656e+00	7.012076353720296008e-03
1.616104770000000190e+00	1.669600317306156656e+00	6.232956758862485437e-03
1.618106100000000103e+00	1.669600317306156656e+00	5.843396961433580152e-03
1.620107430000000015e+00	1.669600317306156656e+00	3.895597974289053290e-03
1.622108760000000149e+00	1.669600317306156656e+00	2.337358784573432147e-03
1.624110090000000062e+00	1.669600317306156656e+00	1.947798987144526645e-03
1.626111419999999974e+00	1.669600317306156656e+00	1.558239189715621359e-03
1.628112750000000108e+00	1.669600317306156656e+00	4.285157771717959009e-03
1.630114080000000021e+00	1.669600317306156656e+00	4.285157771717959009e-03
1.632115410000000155e+00	1.669600317306156656e+00	5.064277366575769580e-03
1.634116740000000068e+00	1.669600317306156656e+00	1.947798987144526645e-03
1.636118069999999980e+00	1.669600317306156656e+00	3.116478379431242719e-03
1.638119400000000114e+00	1.669600317306156656e+00	7.791195948578106796e-04
1.640120730000000027e+00	1.669600317306156656e+00	7.791195948578106796e-04
1.642122060000000161e+00	1.669600317306156656e+00	3.895597974289053398e-04
1.644123390000000073e+00	1.669600317306156656e+00	1.168679392286716074e-03
1.646124719999999986e+00	1.669600317306156656e+00	1.558239189715621359e-03
1.648126050000000120e+00	1.669600317306156656e+00	1.947798987144526645e-03
1.650127380000000032e+00	1.669600317306156656e+00	2.337358784573432147e-03
1.652128710000000167e+00	1.669600317306156656e+00	3.116478379431242719e-03
1.654130040000000079e+00	1.669600317306156656e+00	4.674717569146864295e-03
1.656131369999999992e+00	1.669600317306156656e+00	7.012076353720296008e-03
1.658132700000000126e+00	1.669600317306156656e+00	1.363459291001168673e-02
1.660134030000000038e+00	1.669600317306156656e+00	2.804830541488118403e-02
1.662135360000000173e+00	1.669600317306156656e+00	8.219711725749902220e-02
1.664136690000000085e+00	1.669600317306156656e+00	1.885469419555901860e-01
1.666138019999999997e+00	1.669600317306156656e+00	1.429684456564082606e-01
1.668139350000000132e+00	1.669600317306156656e+00	5.609661082976236807e-02
1.670140680000000044e+00	1.669600317306156656e+00	2.843786521231008932e-02
1.672142010000000178e+00	1.669600317306156656e+00	1.753019088430074132e-02
1.674143340000000091e+00	1.669600317306156656e+00	8.570315543435918018e-03
1.676144670000000003e+00	1.669600317306156656e+00	5.453837164004674866e-03
1.610100780000000009e+00	1.669538196587015522e+00	1.947798987144526645e-03
1.612102110000000144e+00	1.669538196587015522e+00	5.843396961433580152e-03
1.614103440000000056e+00	1.669538196587015522e+00	4.674717569146864295e-03
1.616104770000000190e+00	1.669538196587015522e+00	7.401636151149201294e-03
1.618106100000000103e+00	1.669538196587015522e+00	3.895597974289053290e-03
1.620107430000000015e+00	1.669538196587015522e+00	3.506038176860148004e-03
1.622108760000000149e+00	1.669538196587015522e+00	3.116478379431242719e-03
1.624110090000000062e+00	1.669538196587015522e+00	2.337358784573432147e-03
1.626111419999999974e+00	1.669538196587015522e+00	2.726918582002337433e-03
1.628112750000000108e+00	1.669538196587015522e+00	4.285157771717959009e-03
1.630114080000000021e+00	1.669538196587015522e+00	3.895597974289053290e-03
1.632115410000000155e+00	1.669538196587015522e+00	3.895597974289053290e-03
1.634116740000000068e+00	1.669538196587015522e+00	2.726918582002337433e-03
1.636118069999999980e+00	1.669538196587015522e+00	7.791195948578106796e-04
1.638119400000000114e+00	1.669538196587015522e+00	1.558239189715621359e-03
1.640120730000000027e+00	1.669538196587015522e+00	1.168679392286716074e-03
1.642122060000000161e+00	1.669538196587015522e+00	1.558239189715621359e-03
1.644123390000000073e+00	1.669538196587015522e+00	1.558239189715621359e-03
1.646124719999999986e+00	1.669538196587015522e+00	1.947798987144526645e-03
1.648126050000000120e+00	1.669538196587015522e+00	2.726918582002337433e-03
1.650127380000000032e+00	1.669538196587015522e+00	2.337358784573432147e-03
1.652128710000000167e+00	1.669538196587015522e+00	3.506038176860148004e-03
1.654130040000000079e+00	1.669538196587015522e+00	4.285157771717959009e-03
1.656131369999999992e+00	1.669538196587015522e+00	6.622516556291390723e-03
1.658132700000000126e+00	1.669538196587015522e+00	1.675107128944293075e-02
1.660134030000000038e+00	1.669538196587015522e+00	3.389170237631476679e-02
1.662135360000000173e+00	1.669538196587015522e+00	7.362680171406310592e-02
1.664136690000000085e+00	1.669538196587015522e+00	1.827035449941566136e-01
1.666138019999999997e+00	1.669538196587015522e+00	1.238800155823918947e-01
1.668139350000000132e+00	1.669538196587015522e+00	5.220101285547331521e-02
1.670140680000000044e+00	1.669538196587015522e+00	2.804830541488118403e-02
1.672142010000000178e+00	1.669538196587015522e+00	1.441371250486949730e-02
1.674143340000000091e+00	1.669538196587015522e+00	1.012855473315153916e-02
1.676144670000000003e+00	1.669538196587015522e+00	5.843396961433580152e-03
1.610100780000000009e+00	1.669476082232574266e+00	3.116478379431242719e-03
1.612102110000000144e+00	1.669476082232574266e+00	5.843396961433580152e-03
1.614103440000000056e+00	1.669476082232574266e+00	5.843396961433580152e-03
1.616104770000000190e+00	1.669476082232574266e+00	7.401636151149201294e-03
1.618106100000000103e+00	1.669476082232574266e+00	4.674717569146864295e-03
1.620107430000000015e+00	1.669476082232574266e+00	3.895597974289053290e-03
1.622108760000000149e+00	1.669476082232574266e+00	7.791195948578106796e-04
1.624110090000000062e+00	1.669476082232574266e+00	2.726918582002337433e-03
1.626111419999999974e+00	1.669476082232574266e+00	1.558239189715621359e-03
1.628112750000000108e+00	1.669476082232574266e+00	3.506038176860148004e-03
1.630114080000000021e+00	1.669476082232574266e+00	3.506038176860148004e-03
1.632115410000000155e+00	1.669476082232574266e+00	3.895597974289053290e-03
1.634116740000000068e+00	1.669476082232574266e+00	4.674717569146864295e-03
1.636118069999999980e+00	1.669476082232574266e+00	1.558239189715621359e-03
1.638119400000000114e+00	1.669476082232574266e+00	7.791195948578106796e-04
1.640120730000000027e+00	1.669476082232574266e+00	7.791195948578106796e-04
1.642122060000000161e+00	1.669476082232574266e+00	1.558239189715621359e-03
1.644123390000000073e+00	1.669476082232574266e+00	1.168679392286716074e-03
1.646124719999999986e+00	1.669476082232574266e+00	7.791195948578106796e-04
1.648126050000000120e+00	1.669476082232574266e+00	2.337358784573432147e-03
1.650127380000000032e+00	1.669476082232574266e+00	2.337358784573432147e-03
1.652128710000000167e+00	1.669476082232574266e+00	3.506038176860148004e-03
1.654130040000000079e+00	1.669476082232574266e+00	7.012076353720296008e-03
1.656131369999999992e+00	1.669476082232574266e+00	9.349435138293728589e-03
1.658132700000000126e+00	1.669476082232574266e+00	1.324503311258278145e-02
1.660134030000000038e+00	1.669476082232574266e+00	3.155434359174133507e-02
1.662135360000000173e+00	1.669476082232574266e+00	7.479548110634982871e-02
1.664136690000000085e+00	1.669476082232574266e+00	1.967276977015972039e-01
1.666138019999999997e+00	1.669476082232574266e+00	1.343981301129723305e-01
1.668139350000000132e+00	1.669476082232574266e+00	5.375925204518893635e-02
1.670140680000000044e+00	1.669476082232574266e+00	2.765874561745227875e-02
1.672142010000000178e+00	1.669476082232574266e+00	1.402415270744059202e-02
1.674143340000000091e+00	1.669476082232574266e+00	1.090767432800934973e-02
1.676144670000000003e+00	1.669476082232574266e+00	5.843396961433580152e-03
1.610100780000000009e+00	1.669413974241927390e+00	2.726918582002337433e-03
1.612102110000000144e+00	1.669413974241927390e+00	5.453837164004674866e-03
1.614103440000000056e+00	1.669413974241927390e+00	6.232956758862485437e-03
1.616104770000000190e+00	1.669413974241927390e+00	3.895597974289053290e-03
1.618106100000000103e+00	1.669413974241927390e+00	3.506038176860148004e-03
1.620107430000000015e+00	1.669413974241927390e+00	1.168679392286716074e-03
1.622108760000000149e+00	1.669413974241927390e+00	2.726918582002337433e-03
1.624110090000000062e+00	1.669413974241927390e+00	3.116478379431242719e-03
1.626111419999999974e+00	1.669413974241927390e+00	1.558239189715621359e-03
1.628112750000000108e+00	1.669413974241927390e+00	3.506038176860148004e-03
1.630114080000000021e+00	1.669413974241927390e+00	2.726918582002337433e-03
1.632115410000000155e+00	1.669413974241927390e+00	4.674717569146864295e-03
1.634116740000000068e+00	1.669413974241927390e+00	3.116478379431242719e-03
1.636118069999999980e+00	1.669413974241927390e+00	2.726918582002337433e-03
1.638119400000000114e+00	1.669413974241927390e+00	7.791195948578106796e-04
1.640120730000000027e+00	1.669413974241927390e+00	1.168679392286716074e-03
1.642122060000000161e+00	1.669413974241927390e+00	1.168679392286716074e-03
1.644123390000000073e+00	1.669413974241927390e+00	1.168679392286716074e-03
1.646124719999999986e+00	1.669413974241927390e+00	1.558239189715621359e-03
1.648126050000000120e+00	1.669413974241927390e+00	1.558239189715621359e-03
1.650127380000000032e+00	1.669413974241927390e+00	1.947798987144526645e-03
1.652128710000000167e+00	1.669413974241927390e+00	2.726918582002337433e-03
1.654130040000000079e+00	1.669413974241927390e+00	4.674717569146864295e-03
1.656131369999999992e+00	1.669413974241927390e+00	8.570315543435918018e-03
1.658132700000000126e+00	1.669413974241927390e+00	1.090767432800934973e-02
1.660134030000000038e+00	1.669413974241927390e+00	2.804830541488118403e-02
1.662135360000000173e+00	1.669413974241927390e+00	8.024931827035450271e-02
1.664136690000000085e+00	1.669413974241927390e+00	1.846513439813011193e-01
1.666138019999999997e+00	1.669413974241927390e+00	1.258278145695364281e-01
1.668139350000000132e+00	1.669413974241927390e+00	5.453837164004674692e-02
1.670140680000000044e+00	1.669413974241927390e+00	2.454226723802103646e-02
1.672142010000000178e+00	1.669413974241927390e+00	1.519283209972730787e-02
1.674143340000000091e+00	1.669413974241927390e+00	6.622516556291390723e-03
1.676144670000000003e+00	1.669413974241927390e+00	4.285157771717959009e-03
1.610100780000000009e+00	1.669351872614170507e+00	3.506038176860148004e-03
1.612102110000000144e+00	1.669351872614170507e+00	6.622516556291390723e-03
1.614103440000000056e+00	1.669351872614170507e+00	7.791195948578106580e-03
1.616104770000000190e+00	1.669351872614170507e+00	5.843396961433580152e-03
1.618106100000000103e+00	1.669351872614170507e+00	3.116478379431242719e-03
1.620107430000000015e+00	1.669351872614170507e+00	2.726918582002337433e-03
1.622108760000000149e+00	1.669351872614170507e+00	1.947798987144526645e-03
1.624110090000000062e+00	1.669351872614170507e+00	7.791195948578106796e-04
1.626111419999999974e+00	1.669351872614170507e+00	3.116478379431242719e-03
1.628112750000000108e+00	1.669351872614170507e+00	3.506038176860148004e-03
1.630114080000000021e+00	1.669351872614170507e+00	3.506038176860148004e-03
1.632115410000000155e+00	1.669351872614170507e+00	4.285157771717959009e-03
1.634116740000000068e+00	1.669351872614170507e+00	3.506038176860148004e-03
1.636118069999999980e+00	1.669351872614170507e+00	2.726918582002337433e-03
1.638119400000000114e+00	1.669351872614170507e+00	1.168679392286716074e-03
1.640120730000000027e+00	1.669351872614170507e+00	1.558239189715621359e-03
1.642122060000000161e+00	1.669351872614170507e+00	1.947798987144526645e-03
1.644123390000000073e+00	1.669351872614170507e+00	7.791195948578106796e-04
1.646124719999999986e+00	1.669351872614170507e+00	3.895597974289053398e-04
1.648126050000000120e+00	1.669351872614170507e+00	2.337358784573432147e-03
1.650127380000000032e+00	1.669351872614170507e+00	2.337358784573432147e-03
1.652128710000000167e+00	1.669351872614170507e+00	5.453837164004674866e-03
1.654130040000000079e+00	1.669351872614170507e+00	5.843396961433580152e-03
1.656131369999999992e+00	1.669351872614170507e+00	7.791195948578106580e-03
1.658132700000000126e+00	1.669351872614170507e+00	1.402415270744059202e-02
1.660134030000000038e+00	1.669351872614170507e+00	2.843786521231008932e-02
1.662135360000000173e+00	1.669351872614170507e+00	8.492403583950136614e-02
1.664136690000000085e+00	1.669351872614170507e+00	1.885469419555901860e-01
1.666138019999999997e+00	1.669351872614170507e+00	1.301129723412543793e-01
1.668139350000000132e+00	1.669351872614170507e+00	4.674717569146864121e-02
1.670140680000000044e+00	1.669351872614170507e+00	2.103622906116088889e-02
1.672142010000000178e+00	1.669351872614170507e+00	1.090767432800934973e-02
1.674143340000000091e+00	1.669351872614170507e+00	9.349435138293728589e-03
1.676144670000000003e+00	1.669351872614170507e+00	5.843396961433580152e-03
1.610100780000000009e+00	1.669289777348399451e+00	3.116478379431242719e-03
1.612102110000000144e+00	1.669289777348399451e+00	5.453837164004674866e-03
1.614103440000000056e+00	1.669289777348399451e+00	8.180755746007012733e-03
1.616104770000000190e+00	1.669289777348399451e+00	5.843396961433580152e-03
1.618106100000000103e+00	1.669289777348399451e+00	4.674717569146864295e-03
1.620107430000000015e+00	1.669289777348399451e+00	1.558239189715621359e-03
1.622108760000000149e+00	1.669289777348399451e+00	1.947798987144526645e-03
1.624110090000000062e+00	1.669289777348399451e+00	1.558239189715621359e-03
1.626111419999999974e+00	1.669289777348399451e+00	1.947798987144526645e-03
1.628112750000000108e+00	1.669289777348399451e+00	4.674717569146864295e-03
1.630114080000000021e+00	1.669289777348399451e+00	3.116478379431242719e-03
1.632115410000000155e+00	1.669289777348399451e+00	3.506038176860148004e-03
1.634116740000000068e+00	1.669289777348399451e+00	2.337358784573432147e-03
1.636118069999999980e+00	1.669289777348399451e+00	1.558239189715621359e-03
1.638119400000000114e+00	1.669289777348399451e+00	3.895597974289053398e-04
1.640120730000000027e+00	1.669289777348399451e+00	1.168679392286716074e-03
1.642122060000000161e+00	1.669289777348399451e+00	1.168679392286716074e-03
1.644123390000000073e+00	1.669289777348399451e+00	1.947798987144526645e-03
1.646124719999999986e+00	1.669289777348399451e+00	1.558239189715621359e-03
1.648126050000000120e+00	1.669289777348399451e+00	1.168679392286716074e-03
1.650127380000000032e+00	1.669289777348399451e+00	3.895597974289053290e-03
1.652128710000000167e+00	1.669289777348399451e+00	2.726918582002337433e-03
1.654130040000000079e+00	1.669289777348399451e+00	4.674717569146864295e-03
1.656131369999999992e+00	1.669289777348399451e+00	1.012855473315153916e-02
1.658132700000000126e+00	1.669289777348399451e+00	1.675107128944293075e-02
1.660134030000000038e+00	1.669289777348399451e+00	3.155434359174133507e-02
1.662135360000000173e+00	1.669289777348399451e+00	9.154655239579274906e-02
1.664136690000000085e+00	1.669289777348399451e+00	1.951694585118815828e-01
1.666138019999999997e+00	1.669289777348399451e+00	1.269964939618231370e-01
1.668139350000000132e+00	1.669289777348399451e+00	5.181145305804440993e-02
1.670140680000000044e+00	1.669289777348399451e+00	2.064666926373198361e-02
1.672142010000000178e+00	1.669289777348399451e+00	1.675107128944293075e-02
1.674143340000000091e+00	1.669289777348399451e+00	1.051811453058044445e-02
1.676144670000000003e+00	1.669289777348399451e+00	4.674717569146864295e-03
1.610100780000000009e+00	1.669227688443709612e+00	3.506038176860148004e-03
1.612102110000000144e+00	1.669227688443709612e+00	4.674717569146864295e-03
1.614103440000000056e+00	1.669227688443709612e+00	5.843396961433580152e-03
1.616104770000000190e+00	1.669227688443709612e+00	6.622516556291390723e-03
1.618106100000000103e+00	1.669227688443709612e+00	3.506038176860148004e-03
1.620107430000000015e+00	1.669227688443709612e+00	2.726918582002337433e-03
1.622108760000000149e+00	1.669227688443709612e+00	2.337358784573432147e-03
1.624110090000000062e+00	1.669227688443709612e+00	1.558239189715621359e-03
1.626111419999999974e+00	1.669227688443709612e+00	1.558239189715621359e-03
1.628112750000000108e+00	1.669227688443709612e+00	3.506038176860148004e-03
1.630114080000000021e+00	1.669227688443709612e+00	4.674717569146864295e-03
1.632115410000000155e+00	1.669227688443709612e+00	4.674717569146864295e-03
1.634116740000000068e+00	1.669227688443709612e+00	3.116478379431242719e-03
1.636118069999999980e+00	1.669227688443709612e+00	1.558239189715621359e-03
1.638119400000000114e+00	1.669227688443709612e+00	1.168679392286716074e-03
1.640120730000000027e+00	1.669227688443709612e+00	1.558239189715621359e-03
1.642122060000000161e+00	1.669227688443709612e+00	1.558239189715621359e-03
1.644123390000000073e+00	1.669227688443709612e+00	2.337358784573432147e-03
1.646124719999999986e+00	1.669227688443709612e+00	1.168679392286716074e-03
1.648126050000000120e+00	1.669227688443709612e+00	7.791195948578106796e-04
1.650127380000000032e+00	1.669227688443709612e+00	4.285157771717959009e-03
1.652128710000000167e+00	1.669227688443709612e+00	4.674717569146864295e-03
1.654130040000000079e+00	1.669227688443709612e+00	7.012076353720296008e-03
1.656131369999999992e+00	1.669227688443709612e+00	1.129723412543825502e-02
1.658132700000000126e+00	1.669227688443709612e+00	1.753019088430074132e-02
1.660134030000000038e+00	1.669227688443709612e+00	3.467082197117257736e-02
1.662135360000000173e+00	1.669227688443709612e+00	9.544215037008180191e-02
1.664136690000000085e+00	1.669227688443709612e+00	1.897156213478768949e-01
1.666138019999999997e+00	1.669227688443709612e+00	1.184261784183872207e-01
1.668139350000000132e+00	1.669227688443709612e+00	4.791585508375535707e-02
1.670140680000000044e+00	1.669227688443709612e+00	2.376314764316322589e-02
1.672142010000000178e+00	1.669227688443709612e+00	1.246591351772497087e-02
1.674143340000000091e+00	1.669227688443709612e+00	7.012076353720296008e-03
1.676144670000000003e+00	1.669227688443709612e+00	6.622516556291390723e-03
1.610100780000000009e+00	1.669165605899196825e+00	3.116478379431242719e-03
1.612102110000000144e+00	1.669165605899196825e+00	6.232956758862485437e-03
1.614103440000000056e+00	1.669165605899196825e+00	5.843396961433580152e-03
1.616104770000000190e+00	1.669165605899196825e+00	5.064277366575769580e-03
1.618106100000000103e+00	1.669165605899196825e+00	5.064277366575769580e-03
1.620107430000000015e+00	1.669165605899196825e+00	3.116478379431242719e-03
1.622108760000000149e+00	1.669165605899196825e+00	1.558239189715621359e-03
1.624110090000000062e+00	1.669165605899196825e+00	2.337358784573432147e-03
1.626111419999999974e+00	1.669165605899196825e+00	2.726918582002337433e-03
1.628112750000000108e+00	1.669165605899196825e+00	3.895597974289053290e-03
1.630114080000000021e+00	1.669165605899196825e+00	4.285157771717959009e-03
1.632115410000000155e+00	1.669165605899196825e+00	4.674717569146864295e-03
1.634116740000000068e+00	1.669165605899196825e+00	3.506038176860148004e-03
1.636118069999999980e+00	1.669165605899196825e+00	2.726918582002337433e-03
1.638119400000000114e+00	1.669165605899196825e+00	3.895597974289053398e-04
1.640120730000000027e+00	1.669165605899196825e+00	7.791195948578106796e-04
1.642122060000000161e+00	1.669165605899196825e+00	1.947798987144526645e-03
1.644123390000000073e+00	1.669165605899196825e+00	1.558239189715621359e-03
1.646124719999999986e+00	1.669165605899196825e+00	1.558239189715621359e-03
1.648126050000000120e+00	1.669165605899196825e+00	1.558239189715621359e-03
1.650127380000000032e+00	1.669165605899196825e+00	2.337358784573432147e-03
1.652128710000000167e+00	1.669165605899196825e+00	3.895597974289053290e-03
1.654130040000000079e+00	1.669165605899196825e+00	4.285157771717959009e-03
1.656131369999999992e+00	1.669165605899196825e+00	9.738994935722633875e-03
1.658132700000000126e+00	1.669165605899196825e+00	1.753019088430074132e-02
1.660134030000000038e+00	1.669165605899196825e+00	3.350214257888586150e-02
1.662135360000000173e+00	1.669165605899196825e+00	9.700038955979742306e-02
1.664136690000000085e+00	1.669165605899196825e+00	1.842617841838722348e-01
1.666138019999999997e+00	1.669165605899196825e+00	1.110245422672380272e-01
1.668139350000000132e+00	1.669165605899196825e+00	4.440981690689520950e-02
1.670140680000000044e+00	1.669165605899196825e+00	2.376314764316322589e-02
1.672142010000000178e+00	1.669165605899196825e+00	1.558239189715621316e-02
1.674143340000000091e+00	1.669165605899196825e+00	9.349435138293728589e-03
1.676144670000000003e+00	1.669165605899196825e+00	6.232956758862485437e-03
1.610100780000000009e+00	1.669103529713957368e+00	3.506038176860148004e-03
1.612102110000000144e+00	1.669103529713957368e+00	7.401636151149201294e-03
1.614103440000000056e+00	1.669103529713957368e+00	5.843396961433580152e-03
1.616104770000000190e+00	1.669103529713957368e+00	5.843396961433580152e-03
1.618106100000000103e+00	1.669103529713957368e+00	5.453837164004674866e-03
1.620107430000000015e+00	1.669103529713957368e+00	2.337358784573432147e-03
1.622108760000000149e+00	1.669103529713957368e+00	7.791195948578106796e-04
1.624110090000000062e+00	1.669103529713957368e+00	1.558239189715621359e-03
1.626111419999999974e+00	1.669103529713957368e+00	4.674717569146864295e-03
1.628112750000000108e+00	1.669103529713957368e+00	2.726918582002337433e-03
1.630114080000000021e+00	1.669103529713957368e+00	3.895597974289053290e-03
1.632115410000000155e+00	1.669103529713957368e+00	2.726918582002337433e-03
1.634116740000000068e+00	1.669103529713957368e+00	4.285157771717959009e-03
1.636118069999999980e+00	1.669103529713957368e+00	1.168679392286716074e-03
1.638119400000000114e+00	1.669103529713957368e+00	1.168679392286716074e-03
1.640120730000000027e+00	1.669103529713957368e+00	1.558239189715621359e-03
1.642122060000000161e+00	1.669103529713957368e+00	1.168679392286716074e-03
1.644123390000000073e+00	1.669103529713957368e+00	1.168679392286716074e-03
1.646124719999999986e+00	1.669103529713957368e+00	2.726918582002337433e-03
1.648126050000000120e+00	1.669103529713957368e+00	2.726918582002337433e-03
1.650127380000000032e+00	1.669103529713957368e+00	3.116478379431242719e-03
1.652128710000000167e+00	1.669103529713957368e+00	3.895597974289053290e-03
1.654130040000000079e+00	1.669103529713957368e+00	5.453837164004674866e-03
1.656131369999999992e+00	1.669103529713957368e+00	8.959875340864823304e-03
1.658132700000000126e+00	1.669103529713957368e+00	1.597195169458512018e-02
1.660134030000000038e+00	1.669103529713957368e+00	3.739774055317491436e-02
1.662135360000000173e+00	1.669103529713957368e+00	9.427347097779509300e-02
1.664136690000000085e+00	1.669103529713957368e+00	1.967276977015972039e-01
1.666138019999999997e+00	1.669103529713957368e+00	1.133619010518114589e-01
1.668139350000000132e+00	1.669103529713957368e+00	4.285157771717958836e-02
1.670140680000000044e+00	1.669103529713957368e+00	2.181534865601869946e-02
1.672142010000000178e+00	1.669103529713957368e+00	1.714063108687183604e-02
1.674143340000000091e+00	1.669103529713957368e+00	9.738994935722633875e-03
1.676144670000000003e+00	1.669103529713957368e+00	5.064277366575769580e-03
1.610100780000000009e+00	1.669041459887087520e+00	3.506038176860148004e-03
1.612102110000000144e+00	1.669041459887087520e+00	5.453837164004674866e-03
1.614103440000000056e+00	1.669041459887087520e+00	6.232956758862485437e-03
1.616104770000000190e+00	1.669041459887087520e+00	6.622516556291390723e-03
1.618106100000000103e+00	1.669041459887087520e+00	3.116478379431242719e-03
1.620107430000000015e+00	1.669041459887087520e+00	2.726918582002337433e-03
1.622108760000000149e+00	1.669041459887087520e+00	3.506038176860148004e-03
1.624110090000000062e+00	1.669041459887087520e+00	1.947798987144526645e-03
1.626111419999999974e+00	1.669041459887087520e+00	4.285157771717959009e-03
1.628112750000000108e+00	1.669041459887087520e+00	3.116478379431242719e-03
1.630114080000000021e+00	1.669041459887087520e+00	4.285157771717959009e-03
1.632115410000000155e+00	1.669041459887087520e+00	3.506038176860148004e-03
1.634116740000000068e+00	1.669041459887087520e+00	3.116478379431242719e-03
1.636118069999999980e+00	1.669041459887087520e+00	1.947798987144526645e-03
1.638119400000000114e+00	1.669041459887087520e+00	0.000000000000000000e+00
1.640120730000000027e+00	1.669041459887087520e+00	1.558239189715621359e-03
1.642122060000000161e+00	1.669041459887087520e+00	1.168679392286716074e-03
1.644123390000000073e+00	1.669041459887087520e+00	7.791195948578106796e-04
1.646124719999999986e+00	1.669041459887087520e+00	1.558239189715621359e-03
1.648126050000000120e+00	1.669041459887087520e+00	1.168679392286716074e-03
1.650127380000000032e+00	1.669041459887087520e+00	1.947798987144526645e-03
1.652128710000000167e+00	1.669041459887087520e+00	5.064277366575769580e-03
1.654130040000000079e+00	1.669041459887087520e+00	5.453837164004674866e-03
1.656131369999999992e+00	1.669041459887087520e+00	8.570315543435918018e-03
1.658132700000000126e+00	1.669041459887087520e+00	1.675107128944293075e-02
1.660134030000000038e+00	1.669041459887087520e+00	3.934553954031944079e-02
1.662135360000000173e+00	1.669041459887087520e+00	1.102454226723802166e-01
1.664136690000000085e+00	1.669041459887087520e+00	1.936112193221659616e-01
1.666138019999999997e+00	1.669041459887087520e+00	1.071289442929489744e-01
1.668139350000000132e+00	1.669041459887087520e+00	4.402025710946630421e-02
1.670140680000000044e+00	1.669041459887087520e+00	2.181534865601869946e-02
1.672142010000000178e+00	1.669041459887087520e+00	1.558239189715621316e-02
1.674143340000000091e+00	1.669041459887087520e+00	9.738994935722633875e-03
1.676144670000000003e+00	1.669041459887087520e+00	4.674717569146864295e-03
1.610100780000000009e+00	1.668979396417683336e+00	3.116478379431242719e-03
1.612102110000000144e+00	1.668979396417683336e+00	6.232956758862485437e-03
1.614103440000000056e+00	1.668979396417683336e+00	5.843396961433580152e-03
1.616104770000000190e+00	1.668979396417683336e+00	3.506038176860148004e-03
1.618106100000000103e+00	1.668979396417683336e+00	2.726918582002337433e-03
1.620107430000000015e+00	1.668979396417683336e+00	1.947798987144526645e-03
1.622108760000000149e+00	1.668979396417683336e+00	2.726918582002337433e-03
1.624110090000000062e+00	1.668979396417683336e+00	2.337358784573432147e-03
1.626111419999999974e+00	1.668979396417683336e+00	1.558239189715621359e-03
1.628112750000000108e+00	1.668979396417683336e+00	4.674717569146864295e-03
1.630114080000000021e+00	1.668979396417683336e+00	4.285157771717959009e-03
1.632115410000000155e+00	1.668979396417683336e+00	4.674717569146864295e-03
1.634116740000000068e+00	1.668979396417683336e+00	3.116478379431242719e-03
1.636118069999999980e+00	1.668979396417683336e+00	1.168679392286716074e-03
1.638119400000000114e+00	1.668979396417683336e+00	3.895597974289053398e-04
1.640120730000000027e+00	1.668979396417683336e+00	7.791195948578106796e-04
1.642122060000000161e+00	1.668979396417683336e+00	0.000000000000000000e+00
1.644123390000000073e+00	1.668979396417683336e+00	1.168679392286716074e-03
1.646124719999999986e+00	1.668979396417683336e+00	2.337358784573432147e-03
1.648126050000000120e+00	1.668979396417683336e+00	2.337358784573432147e-03
1.650127380000000032e+00	1.668979396417683336e+00	4.285157771717959009e-03
1.652128710000000167e+00	1.668979396417683336e+00	4.674717569146864295e-03
1.654130040000000079e+00	1.668979396417683336e+00	7.401636151149201294e-03
1.656131369999999992e+00	1.668979396417683336e+00	7.791195948578106580e-03
1.658132700000000126e+00	1.668979396417683336e+00	1.675107128944293075e-02
1.660134030000000038e+00	1.668979396417683336e+00	3.895597974289053550e-02
1.662135360000000173e+00	1.668979396417683336e+00	1.082976236852356833e-01
1.664136690000000085e+00	1.668979396417683336e+00	1.842617841838722348e-01
1.666138019999999997e+00	1.668979396417683336e+00	1.051811453058044410e-01
1.668139350000000132e+00	1.668979396417683336e+00	4.479937670432411478e-02
1.670140680000000044e+00	1.668979396417683336e+00	1.791975068172964661e-02
1.672142010000000178e+00	1.668979396417683336e+00	1.597195169458512018e-02
1.674143340000000091e+00	1.668979396417683336e+00	8.180755746007012733e-03
1.676144670000000003e+00	1.668979396417683336e+00	5.453837164004674866e-03
1.610100780000000009e+00	1.668917339304841763e+00	2.726918582002337433e-03
1.612102110000000144e+00	1.668917339304841763e+00	4.674717569146864295e-03
1.614103440000000056e+00	1.668917339304841763e+00	6.232956758862485437e-03
1.616104770000000190e+00	1.668917339304841763e+00	6.622516556291390723e-03
1.618106100000000103e+00	1.668917339304841763e+00	2.337358784573432147e-03
1.620107430000000015e+00	1.668917339304841763e+00	3.116478379431242719e-03
1.622108760000000149e+00	1.668917339304841763e+00	2.726918582002337433e-03
1.624110090000000062e+00	1.668917339304841763e+00	1.168679392286716074e-03
1.626111419999999974e+00	1.668917339304841763e+00	1.558239189715621359e-03
1.628112750000000108e+00	1.668917339304841763e+00	3.895597974289053290e-03
1.630114080000000021e+00	1.668917339304841763e+00	3.895597974289053290e-03
1.632115410000000155e+00	1.668917339304841763e+00	3.506038176860148004e-03
1.634116740000000068e+00	1.668917339304841763e+00	2.726918582002337433e-03
1.636118069999999980e+00	1.668917339304841763e+00	2.726918582002337433e-03
1.638119400000000114e+00	1.668917339304841763e+00	1.168679392286716074e-03
1.640120730000000027e+00	1.668917339304841763e+00	7.791195948578106796e-04
1.642122060000000161e+00	1.668917339304841763e+00	2.337358784573432147e-03
1.644123390000000073e+00	1.668917339304841763e+00	3.895597974289053398e-04
1.646124719999999986e+00	1.668917339304841763e+00	1.947798987144526645e-03
1.648126050000000120e+00	1.668917339304841763e+00	1.558239189715621359e-03
1.650127380000000032e+00	1.668917339304841763e+00	2.726918582002337433e-03
1.652128710000000167e+00	1.668917339304841763e+00	2.726918582002337433e-03
1.654130040000000079e+00	1.668917339304841763e+00	5.843396961433580152e-03
1.656131369999999992e+00	1.668917339304841763e+00	1.012855473315153916e-02
1.658132700000000126e+00	1.668917339304841763e+00	1.753019088430074132e-02
1.660134030000000038e+00	1.668917339304841763e+00	3.661862095831710379e-02
1.662135360000000173e+00	1.668917339304841763e+00	1.079080638878067849e-01
1.664136690000000085e+00	1.668917339304841763e+00	1.943903389170237583e-01
1.666138019999999997e+00	1.668917339304841763e+00	9.661082976236852471e-02
1.668139350000000132e+00	1.668917339304841763e+00	3.895597974289053550e-02
1.670140680000000044e+00	1.668917339304841763e+00	2.064666926373198361e-02
1.672142010000000178e+00	1.668917339304841763e+00	1.324503311258278145e-02
1.674143340000000091e+00	1.668917339304841763e+00	8.570315543435918018e-03
1.676144670000000003e+00	1.668917339304841763e+00	7.401636151149201294e-03
1.610100780000000009e+00	1.668855288547659521e+00	3.506038176860148004e-03
1.612102110000000144e+00	1.668855288547659521e+00	8.570315543435918018e-03
1.614103440000000056e+00	1.668855288547659521e+00	6.622516556291390723e-03
1.616104770000000190e+00	1.668855288547659521e+00	4.674717569146864295e-03
1.618106100000000103e+00	1.668855288547659521e+00	4.285157771717959009e-03
1.620107430000000015e+00	1.668855288547659521e+00	1.947798987144526645e-03
1.622108760000000149e+00	1.668855288547659521e+00	2.337358784573432147e-03
1.624110090000000062e+00	1.668855288547659521e+00	1.558239189715621359e-03
1.626111419999999974e+00	1.668855288547659521e+00	3.506038176860148004e-03
1.628112750000000108e+00	1.668855288547659521e+00	3.895597974289053290e-03
1.630114080000000021e+00	1.668855288547659521e+00	2.726918582002337433e-03
1.632115410000000155e+00	1.668855288547659521e+00	3.895597974289053290e-03
1.634116740000000068e+00	1.668855288547659521e+00	3.506038176860148004e-03
1.636118069999999980e+00	1.668855288547659521e+00	1.558239189715621359e-03
1.638119400000000114e+00	1.668855288547659521e+00	3.895597974289053398e-04
1.640120730000000027e+00	1.668855288547659521e+00	3.895597974289053398e-04
1.642122060000000161e+00	1.668855288547659521e+00	1.168679392286716074e-03
1.644123390000000073e+00	1.668855288547659521e+00	1.168679392286716074e-03
1.646124719999999986e+00	1.668855288547659521e+00	1.168679392286716074e-03
1.648126050000000120e+00	1.668855288547659521e+00	2.337358784573432147e-03
1.650127380000000032e+00	1.668855288547659521e+00	3.895597974289053290e-03
1.652128710000000167e+00	1.668855288547659521e+00	4.285157771717959009e-03
1.654130040000000079e+00	1.668855288547659521e+00	3.506038176860148004e-03
1.656131369999999992e+00	1.668855288547659521e+00	1.051811453058044445e-02
1.658132700000000126e+00	1.668855288547659521e+00	1.714063108687183604e-02
1.660134030000000038e+00	1.668855288547659521e+00	3.739774055317491436e-02
1.662135360000000173e+00	1.668855288547659521e+00	1.102454226723802166e-01
1.664136690000000085e+00	1.668855288547659521e+00	1.963381379041682917e-01
1.666138019999999997e+00	1.668855288547659521e+00	8.920919361121931734e-02
1.668139350000000132e+00	1.668855288547659521e+00	4.207245812232177778e-02
1.670140680000000044e+00	1.668855288547659521e+00	1.791975068172964661e-02
1.672142010000000178e+00	1.668855288547659521e+00	1.207635372029606559e-02
1.674143340000000091e+00	1.668855288547659521e+00	8.959875340864823304e-03
1.676144670000000003e+00	1.668855288547659521e+00	5.843396961433580152e-03
1.610100780000000009e+00	1.668793244145233112e+00	4.674717569146864295e-03
1.612102110000000144e+00	1.668793244145233112e+00	4.285157771717959009e-03
1.614103440000000056e+00	1.668793244145233112e+00	6.622516556291390723e-03
1.616104770000000190e+00	1.668793244145233112e+00	4.285157771717959009e-03
1.618106100000000103e+00	1.668793244145233112e+00	3.895597974289053290e-03
1.620107430000000015e+00	1.668793244145233112e+00	2.337358784573432147e-03
1.622108760000000149e+00	1.668793244145233112e+00	1.558239189715621359e-03
1.624110090000000062e+00	1.668793244145233112e+00	3.116478379431242719e-03
1.626111419999999974e+00	1.668793244145233112e+00	2.726918582002337433e-03
1.628112750000000108e+00	1.668793244145233112e+00	4.674717569146864295e-03
1.630114080000000021e+00	1.668793244145233112e+00	3.506038176860148004e-03
1.632115410000000155e+00	1.668793244145233112e+00	3.506038176860148004e-03
1.634116740000000068e+00	1.668793244145233112e+00	4.285157771717959009e-03
1.636118069999999980e+00	1.668793244145233112e+00	1.558239189715621359e-03
1.638119400000000114e+00	1.668793244145233112e+00	3.895597974289053398e-04
1.640120730000000027e+00	1.668793244145233112e+00	1.168679392286716074e-03
1.642122060000000161e+00	1.668793244145233112e+00	1.168679392286716074e-03
1.644123390000000073e+00	1.668793244145233112e+00	1.168679392286716074e-03
1.646124719999999986e+00	1.668793244145233112e+00	7.791195948578106796e-04
1.648126050000000120e+00	1.668793244145233112e+00	2.337358784573432147e-03
1.650127380000000032e+00	1.668793244145233112e+00	2.726918582002337433e-03
1.652128710000000167e+00	1.668793244145233112e+00	4.285157771717959009e-03
1.654130040000000079e+00	1.668793244145233112e+00	5.064277366575769580e-03
1.656131369999999992e+00	1.668793244145233112e+00	1.051811453058044445e-02
1.658132700000000126e+00	1.668793244145233112e+00	2.220490845344760475e-02
1.660134030000000038e+00	1.668793244145233112e+00	4.791585508375535707e-02
1.662135360000000173e+00	1.668793244145233112e+00	1.269964939618231370e-01
1.664136690000000085e+00	1.668793244145233112e+00	1.893260615504479827e-01
1.666138019999999997e+00	1.668793244145233112e+00	9.349435138293728242e-02
1.668139350000000132e+00	1.668793244145233112e+00	3.544994156603038793e-02
1.670140680000000044e+00	1.668793244145233112e+00	1.986754966887417304e-02
1.672142010000000178e+00	1.668793244145233112e+00	1.285547331515387616e-02
1.674143340000000091e+00	1.668793244145233112e+00	8.570315543435918018e-03
1.676144670000000003e+00	1.668793244145233112e+00	7.012076353720296008e-03
1.610100780000000009e+00	1.668731206096660147e+00	3.506038176860148004e-03
1.612102110000000144e+00	1.668731206096660147e+00	5.843396961433580152e-03
1.614103440000000056e+00	1.668731206096660147e+00	5.453837164004674866e-03
1.616104770000000190e+00	1.668731206096660147e+00	4.285157771717959009e-03
1.618106100000000103e+00	1.668731206096660147e+00	3.116478379431242719e-03
1.620107430000000015e+00	1.668731206096660147e+00	2.726918582002337433e-03
1.622108760000000149e+00	1.668731206096660147e+00	3.116478379431242719e-03
1.624110090000000062e+00	1.668731206096660147e+00	2.726918582002337433e-03
1.626111419999999974e+00	1.668731206096660147e+00	1.947798987144526645e-03
1.628112750000000108e+00	1.668731206096660147e+00	4.285157771717959009e-03
1.630114080000000021e+00	1.668731206096660147e+00	3.506038176860148004e-03
1.632115410000000155e+00	1.668731206096660147e+00	4.674717569146864295e-03
1.634116740000000068e+00	1.668731206096660147e+00	1.947798987144526645e-03
1.636118069999999980e+00	1.668731206096660147e+00	1.558239189715621359e-03
1.638119400000000114e+00	1.668731206096660147e+00	0.000000000000000000e+00
1.640120730000000027e+00	1.668731206096660147e+00	3.895597974289053398e-04
1.642122060000000161e+00	1.668731206096660147e+00	1.558239189715621359e-03
1.644123390000000073e+00	1.668731206096660147e+00	1.168679392286716074e-03
1.646124719999999986e+00	1.668731206096660147e+00	1.168679392286716074e-03
1.648126050000000120e+00	1.668731206096660147e+00	2.337358784573432147e-03
1.650127380000000032e+00	1.668731206096660147e+00	2.726918582002337433e-03
1.652128710000000167e+00	1.668731206096660147e+00	3.506038176860148004e-03
1.654130040000000079e+00	1.668731206096660147e+00	5.843396961433580152e-03
1.656131369999999992e+00	1.668731206096660147e+00	1.012855473315153916e-02
1.658132700000000126e+00	1.668731206096660147e+00	1.791975068172964661e-02
1.660134030000000038e+00	1.668731206096660147e+00	4.479937670432411478e-02
1.662135360000000173e+00	1.668731206096660147e+00	1.145305804440981678e-01
1.664136690000000085e+00	1.668731206096660147e+00	1.897156213478768949e-01
1.666138019999999997e+00	1.668731206096660147e+00	8.609271523178807506e-02
1.668139350000000132e+00	1.668731206096660147e+00	3.817686014803272493e-02
1.670140680000000044e+00	1.668731206096660147e+00	2.064666926373198361e-02
1.672142010000000178e+00	1.668731206096660147e+00	1.051811453058044445e-02
1.674143340000000091e+00	1.668731206096660147e+00	6.622516556291390723e-03
1.676144670000000003e+00	1.668731206096660147e+00	5.453837164004674866e-03
1.610100780000000009e+00	1.668669174401037791e+00	2.726918582002337433e-03
1.612102110000000144e+00	1.668669174401037791e+00	7.401636151149201294e-03
1.614103440000000056e+00	1.668669174401037791e+00	5.064277366575769580e-03
1.616104770000000190e+00	1.668669174401037791e+00	3.895597974289053290e-03
1.618106100000000103e+00	1.668669174401037791e+00	2.726918582002337433e-03
1.620107430000000015e+00	1.668669174401037791e+00	1.558239189715621359e-03
1.622108760000000149e+00	1.668669174401037791e+00	7.791195948578106796e-04
1.624110090000000062e+00	1.668669174401037791e+00	1.558239189715621359e-03
1.626111419999999974e+00	1.668669174401037791e+00	7.791195948578106796e-04
1.628112750000000108e+00	1.668669174401037791e+00	4.285157771717959009e-03
1.630114080000000021e+00	1.668669174401037791e+00	5.064277366575769580e-03
1.632115410000000155e+00	1.668669174401037791e+00	2.337358784573432147e-03
1.634116740000000068e+00	1.668669174401037791e+00	4.285157771717959009e-03
1.636118069999999980e+00	1.668669174401037791e+00	0.000000000000000000e+00
1.638119400000000114e+00	1.668669174401037791e+00	3.895597974289053398e-04
1.640120730000000027e+00	1.668669174401037791e+00	1.168679392286716074e-03
1.642122060000000161e+00	1.668669174401037791e+00	1.168679392286716074e-03
1.644123390000000073e+00	1.668669174401037791e+00	1.947798987144526645e-03
1.646124719999999986e+00	1.668669174401037791e+00	1.168679392286716074e-03
1.648126050000000120e+00	1.668669174401037791e+00	2.337358784573432147e-03
1.650127380000000032e+00	1.668669174401037791e+00	2.726918582002337433e-03
1.652128710000000167e+00	1.668669174401037791e+00	5.064277366575769580e-03
1.654130040000000079e+00	1.668669174401037791e+00	6.622516556291390723e-03
1.656131369999999992e+00	1.668669174401037791e+00	9.349435138293728589e-03
1.658132700000000126e+00	1.668669174401037791e+00	1.986754966887417304e-02
1.660134030000000038e+00	1.668669174401037791e+00	3.817686014803272493e-02
1.662135360000000173e+00	1.668669174401037791e+00	1.231008959875340841e-01
1.664136690000000085e+00	1.668669174401037791e+00	1.881573821581612738e-01
1.666138019999999997e+00	1.668669174401037791e+00	8.920919361121931734e-02
1.668139350000000132e+00	1.668669174401037791e+00	3.583950136345929322e-02
1.670140680000000044e+00	1.668669174401037791e+00	1.869887027658745718e-02
1.672142010000000178e+00	1.668669174401037791e+00	1.363459291001168673e-02
1.674143340000000091e+00	1.668669174401037791e+00	7.791195948578106580e-03
1.676144670000000003e+00	1.668669174401037791e+00	5.064277366575769580e-03
1.610100780000000009e+00	1.668607149057463213e+00	3.506038176860148004e-03
1.612102110000000144e+00	1.668607149057463213e+00	6.232956758862485437e-03
1.614103440000000056e+00	1.668607149057463213e+00	3.506038176860148004e-03
1.616104770000000190e+00	1.668607149057463213e+00	5.064277366575769580e-03
1.618106100000000103e+00	1.668607149057463213e+00	3.895597974289053290e-03
1.620107430000000015e+00	1.668607149057463213e+00	2.337358784573432147e-03
1.622108760000000149e+00	1.668607149057463213e+00	1.558239189715621359e-03
1.624110090000000062e+00	1.668607149057463213e+00	2.337358784573432147e-03
1.626111419999999974e+00	1.668607149057463213e+00	2.337358784573432147e-03
1.628112750000000108e+00	1.668607149057463213e+00	5.064277366575769580e-03
1.630114080000000021e+00	1.668607149057463213e+00	3.506038176860148004e-03
1.632115410000000155e+00	1.668607149057463213e+00	3.506038176860148004e-03
1.634116740000000068e+00	1.668607149057463213e+00	2.337358784573432147e-03
1.636118069999999980e+00	1.668607149057463213e+00	1.947798987144526645e-03
1.638119400000000114e+00	1.668607149057463213e+00	7.791195948578106796e-04
1.640120730000000027e+00	1.668607149057463213e+00	1.558239189715621359e-03
1.642122060000000161e+00	1.668607149057463213e+00	1.168679392286716074e-03
1.644123390000000073e+00	1.668607149057463213e+00	7.791195948578106796e-04
1.646124719999999986e+00	1.668607149057463213e+00	1.168679392286716074e-03
1.648126050000000120e+00	1.668607149057463213e+00	2.337358784573432147e-03
1.650127380000000032e+00	1.668607149057463213e+00	3.506038176860148004e-03
1.652128710000000167e+00	1.668607149057463213e+00	4.674717569146864295e-03
1.654130040000000079e+00	1.668607149057463213e+00	6.622516556291390723e-03
1.656131369999999992e+00	1.668607149057463213e+00	1.090767432800934973e-02
1.658132700000000126e+00	1.668607149057463213e+00	1.947798987144526775e-02
1.660134030000000038e+00	1.668607149057463213e+00	4.947409427347097821e-02
1.662135360000000173e+00	1.668607149057463213e+00	1.285547331515387581e-01
1.664136690000000085e+00	1.668607149057463213e+00	1.784183872224386347e-01
1.666138019999999997e+00	1.668607149057463213e+00	8.414491624464355557e-02
1.668139350000000132e+00	1.668607149057463213e+00	3.389170237631476679e-02
1.670140680000000044e+00	1.668607149057463213e+00	1.675107128944293075e-02
1.672142010000000178e+00	1.668607149057463213e+00	1.324503311258278145e-02
1.674143340000000091e+00	1.668607149057463213e+00	6.622516556291390723e-03
1.676144670000000003e+00	1.668607149057463213e+00	5.064277366575769580e-03
1.610100780000000009e+00	1.668545130065034243e+00	3.506038176860148004e-03
1.612102110000000144e+00	1.668545130065034243e+00	5.843396961433580152e-03
1.614103440000000056e+00	1.668545130065034243e+00	5.843396961433580152e-03
1.616104770000000190e+00	1.668545130065034243e+00	4.674717569146864295e-03
1.618106100000000103e+00	1.668545130065034243e+00	3.895597974289053290e-03
1.620107430000000015e+00	1.668545130065034243e+00	2.337358784573432147e-03
1.622108760000000149e+00	1.668545130065034243e+00	1.168679392286716074e-03
1.624110090000000062e+00	1.668545130065034243e+00	2.337358784573432147e-03
1.626111419999999974e+00	1.668545130065034243e+00	1.558239189715621359e-03
1.628112750000000108e+00	1.668545130065034243e+00	3.506038176860148004e-03
1.630114080000000021e+00	1.668545130065034243e+00	3.116478379431242719e-03
1.632115410000000155e+00	1.668545130065034243e+00	4.674717569146864295e-03
1.634116740000000068e+00	1.668545130065034243e+00	1.947798987144526645e-03
1.636118069999999980e+00	1.668545130065034243e+00	1.947798987144526645e-03
1.638119400000000114e+00	1.668545130065034243e+00	7.791195948578106796e-04
1.640120730000000027e+00	1.668545130065034243e+00	7.791195948578106796e-04
1.642122060000000161e+00	1.668545130065034243e+00	7.791195948578106796e-04
1.644123390000000073e+00	1.668545130065034243e+00	1.168679392286716074e-03
1.646124719999999986e+00	1.668545130065034243e+00	1.947798987144526645e-03
1.648126050000000120e+00	1.668545130065034243e+00	2.337358784573432147e-03
1.650127380000000032e+00	1.668545130065034243e+00	3.116478379431242719e-03
1.652128710000000167e+00	1.668545130065034243e+00	3.116478379431242719e-03
1.654130040000000079e+00	1.668545130065034243e+00	8.180755746007012733e-03
1.656131369999999992e+00	1.668545130065034243e+00	1.090767432800934973e-02
1.658132700000000126e+00	1.668545130065034243e+00	2.259446825087651003e-02
1.660134030000000038e+00	1.668545130065034243e+00	4.791585508375535707e-02
1.662135360000000173e+00	1.668545130065034243e+00	1.386832878846903094e-01
1.664136690000000085e+00	1.668545130065034243e+00	1.889365017530190982e-01
1.666138019999999997e+00	1.668545130065034243e+00	7.752239968835215878e-02
1.668139350000000132e+00	1.668545130065034243e+00	2.960654460459680518e-02
1.670140680000000044e+00	1.668545130065034243e+00	2.103622906116088889e-02
1.672142010000000178e+00	1.668545130065034243e+00	1.129723412543825502e-02
1.674143340000000091e+00	1.668545130065034243e+00	7.401636151149201294e-03
1.676144670000000003e+00	1.668545130065034243e+00	4.674717569146864295e-03
1.610100780000000009e+00	1.668483117422848716e+00	4.674717569146864295e-03
1.612102110000000144e+00	1.668483117422848716e+00	6.622516556291390723e-03
1.614103440000000056e+00	1.668483117422848716e+00	5.843396961433580152e-03
1.616104770000000190e+00	1.668483117422848716e+00	6.232956758862485437e-03
1.618106100000000103e+00	1.668483117422848716e+00	3.506038176860148004e-03
1.620107430000000015e+00	1.668483117422848716e+00	3.506038176860148004e-03
1.622108760000000149e+00	1.668483117422848716e+00	2.726918582002337433e-03
1.624110090000000062e+00	1.668483117422848716e+00	3.895597974289053398e-04
1.626111419999999974e+00	1.668483117422848716e+00	3.116478379431242719e-03
1.628112750000000108e+00	1.668483117422848716e+00	1.947798987144526645e-03
1.630114080000000021e+00	1.668483117422848716e+00	3.895597974289053290e-03
1.632115410000000155e+00	1.668483117422848716e+00	3.895597974289053290e-03
1.634116740000000068e+00	1.668483117422848716e+00	3.506038176860148004e-03
1.636118069999999980e+00	1.668483117422848716e+00	3.895597974289053398e-04
1.638119400000000114e+00	1.668483117422848716e+00	0.000000000000000000e+00
1.640120730000000027e+00	1.668483117422848716e+00	1.558239189715621359e-03
1.642122060000000161e+00	1.668483117422848716e+00	1.947798987144526645e-03
1.644123390000000073e+00	1.668483117422848716e+00	1.947798987144526645e-03
1.646124719999999986e+00	1.668483117422848716e+00	1.558239189715621359e-03
1.648126050000000120e+00	1.668483117422848716e+00	1.168679392286716074e-03
1.650127380000000032e+00	1.668483117422848716e+00	4.674717569146864295e-03
1.652128710000000167e+00	1.668483117422848716e+00	3.895597974289053290e-03
1.654130040000000079e+00	1.668483117422848716e+00	6.622516556291390723e-03
1.656131369999999992e+00	1.668483117422848716e+00	1.207635372029606559e-02
1.658132700000000126e+00	1.668483117422848716e+00	2.025710946630307832e-02
1.660134030000000038e+00	1.668483117422848716e+00	5.453837164004674692e-02
1.662135360000000173e+00	1.668483117422848716e+00	1.456953642384105907e-01
1.664136690000000085e+00	1.668483117422848716e+00	1.803661862095831681e-01
1.666138019999999997e+00	1.668483117422848716e+00	8.375535644721464335e-02
1.668139350000000132e+00	1.668483117422848716e+00	3.311258278145695622e-02
1.670140680000000044e+00	1.668483117422848716e+00	1.869887027658745718e-02
1.672142010000000178e+00	1.668483117422848716e+00	1.129723412543825502e-02
1.674143340000000091e+00	1.668483117422848716e+00	8.570315543435918018e-03
1.676144670000000003e+00	1.668483117422848716e+00	5.064277366575769580e-03
1.610100780000000009e+00	1.668421111130004464e+00	5.843396961433580152e-03
1.612102110000000144e+00	1.668421111130004464e+00	6.232956758862485437e-03
1.614103440000000056e+00	1.668421111130004464e+00	4.285157771717959009e-03
1.616104770000000190e+00	1.668421111130004464e+00	5.843396961433580152e-03
1.618106100000000103e+00	1.668421111130004464e+00	3.506038176860148004e-03
1.620107430000000015e+00	1.668421111130004464e+00	1.947798987144526645e-03
1.622108760000000149e+00	1.668421111130004464e+00	1.168679392286716074e-03
1.624110090000000062e+00	1.668421111130004464e+00	3.895597974289053398e-04
1.626111419999999974e+00	1.668421111130004464e+00	1.947798987144526645e-03
1.628112750000000108e+00	1.668421111130004464e+00	5.064277366575769580e-03
1.630114080000000021e+00	1.668421111130004464e+00	3.895597974289053290e-03
1.632115410000000155e+00	1.668421111130004464e+00	4.285157771717959009e-03
1.634116740000000068e+00	1.668421111130004464e+00	3.506038176860148004e-03
1.636118069999999980e+00	1.668421111130004464e+00	7.791195948578106796e-04
1.638119400000000114e+00	1.668421111130004464e+00	3.895597974289053398e-04
1.640120730000000027e+00	1.668421111130004464e+00	3.895597974289053398e-04
1.642122060000000161e+00	1.668421111130004464e+00	1.558239189715621359e-03
1.644123390000000073e+00	1.668421111130004464e+00	1.558239189715621359e-03
1.646124719999999986e+00	1.668421111130004464e+00	1.947798987144526645e-03
1.648126050000000120e+00	1.668421111130004464e+00	3.506038176860148004e-03
1.650127380000000032e+00	1.668421111130004464e+00	3.506038176860148004e-03
1.652128710000000167e+00	1.668421111130004464e+00	4.285157771717959009e-03
1.654130040000000079e+00	1.668421111130004464e+00	3.506038176860148004e-03
1.656131369999999992e+00	1.668421111130004464e+00	1.168679392286716030e-02
1.658132700000000126e+00	1.668421111130004464e+00	2.493182703544994175e-02
1.660134030000000038e+00	1.668421111130004464e+00	5.220101285547331521e-02
1.662135360000000173e+00	1.668421111130004464e+00	1.359563693026879516e-01
1.664136690000000085e+00	1.668421111130004464e+00	1.686793922867160234e-01
1.666138019999999997e+00	1.668421111130004464e+00	7.557460070120763929e-02
1.668139350000000132e+00	1.668421111130004464e+00	3.194390338917024036e-02
1.670140680000000044e+00	1.668421111130004464e+00	1.675107128944293075e-02
1.672142010000000178e+00	1.668421111130004464e+00	1.012855473315153916e-02
1.674143340000000091e+00	1.668421111130004464e+00	4.674717569146864295e-03
1.676144670000000003e+00	1.668421111130004464e+00	4.285157771717959009e-03
1.610100780000000009e+00	1.668359111185599764e+00	6.232956758862485437e-03
1.612102110000000144e+00	1.668359111185599764e+00	5.453837164004674866e-03
1.614103440000000056e+00	1.668359111185599764e+00	5.064277366575769580e-03
1.616104770000000190e+00	1.668359111185599764e+00	4.285157771717959009e-03
1.618106100000000103e+00	1.668359111185599764e+00	3.506038176860148004e-03
1.620107430000000015e+00	1.668359111185599764e+00	2.337358784573432147e-03
1.622108760000000149e+00	1.668359111185599764e+00	3.506038176860148004e-03
1.624110090000000062e+00	1.668359111185599764e+00	1.947798987144526645e-03
1.626111419999999974e+00	1.668359111185599764e+00	3.116478379431242719e-03
1.628112750000000108e+00	1.668359111185599764e+00	3.506038176860148004e-03
1.630114080000000021e+00	1.668359111185599764e+00	4.674717569146864295e-03
1.632115410000000155e+00	1.668359111185599764e+00	5.064277366575769580e-03
1.634116740000000068e+00	1.668359111185599764e+00	3.116478379431242719e-03
1.636118069999999980e+00	1.668359111185599764e+00	1.558239189715621359e-03
1.638119400000000114e+00	1.668359111185599764e+00	3.895597974289053398e-04
1.640120730000000027e+00	1.668359111185599764e+00	3.895597974289053398e-04
1.642122060000000161e+00	1.668359111185599764e+00	1.947798987144526645e-03
1.644123390000000073e+00	1.668359111185599764e+00	1.558239189715621359e-03
1.646124719999999986e+00	1.668359111185599764e+00	2.726918582002337433e-03
1.648126050000000120e+00	1.668359111185599764e+00	1.168679392286716074e-03
1.650127380000000032e+00	1.668359111185599764e+00	2.726918582002337433e-03
1.652128710000000167e+00	1.668359111185599764e+00	5.064277366575769580e-03
1.654130040000000079e+00	1.668359111185599764e+00	6.232956758862485437e-03
1.656131369999999992e+00	1.668359111185599764e+00	1.051811453058044445e-02
1.658132700000000126e+00	1.668359111185599764e+00	1.947798987144526775e-02
1.660134030000000038e+00	1.668359111185599764e+00	5.064277366575769407e-02
1.662135360000000173e+00	1.668359111185599764e+00	1.464744838332684151e-01
1.664136690000000085e+00	1.668359111185599764e+00	1.643942345149980444e-01
1.666138019999999997e+00	1.668359111185599764e+00	7.362680171406310592e-02
1.668139350000000132e+00	1.668359111185599764e+00	3.506038176860148264e-02
1.670140680000000044e+00	1.668359111185599764e+00	2.064666926373198361e-02
1.672142010000000178e+00	1.668359111185599764e+00	9.349435138293728589e-03
1.674143340000000091e+00	1.668359111185599764e+00	8.180755746007012733e-03
1.676144670000000003e+00	1.668359111185599764e+00	8.180755746007012733e-03
1.610100780000000009e+00	1.668297117588732670e+00	3.506038176860148004e-03
1.612102110000000144e+00	1.668297117588732670e+00	5.843396961433580152e-03
1.614103440000000056e+00	1.668297117588732670e+00	5.453837164004674866e-03
1.616104770000000190e+00	1.668297117588732670e+00	6.622516556291390723e-03
1.618106100000000103e+00	1.668297117588732670e+00	3.506038176860148004e-03
1.620107430000000015e+00	1.668297117588732670e+00	1.947798987144526645e-03
1.622108760000000149e+00	1.668297117588732670e+00	2.337358784573432147e-03
1.624110090000000062e+00	1.668297117588732670e+00	1.558239189715621359e-03
1.626111419999999974e+00	1.668297117588732670e+00	1.947798987144526645e-03
1.628112750000000108e+00	1.668297117588732670e+00	3.506038176860148004e-03
1.630114080000000021e+00	1.668297117588732670e+00	3.116478379431242719e-03
1.632115410000000155e+00	1.668297117588732670e+00	3.116478379431242719e-03
1.634116740000000068e+00	1.668297117588732670e+00	3.895597974289053290e-03
1.636118069999999980e+00	1.668297117588732670e+00	1.558239189715621359e-03
1.638119400000000114e+00	1.668297117588732670e+00	3.895597974289053398e-04
1.640120730000000027e+00	1.668297117588732670e+00	3.895597974289053398e-04
1.642122060000000161e+00	1.668297117588732670e+00	3.895597974289053398e-04
1.644123390000000073e+00	1.668297117588732670e+00	2.337358784573432147e-03
1.646124719999999986e+00	1.668297117588732670e+00	3.116478379431242719e-03
1.648126050000000120e+00	1.668297117588732670e+00	2.337358784573432147e-03
1.650127380000000032e+00	1.668297117588732670e+00	1.558239189715621359e-03
1.652128710000000167e+00	1.668297117588732670e+00	7.012076353720296008e-03
1.654130040000000079e+00	1.668297117588732670e+00	5.843396961433580152e-03
1.656131369999999992e+00	1.668297117588732670e+00	1.207635372029606559e-02
1.658132700000000126e+00	1.668297117588732670e+00	2.181534865601869946e-02
1.660134030000000038e+00	1.668297117588732670e+00	5.259057265290222050e-02
1.662135360000000173e+00	1.668297117588732670e+00	1.472536034281262118e-01
1.664136690000000085e+00	1.668297117588732670e+00	1.682898324892871111e-01
1.666138019999999997e+00	1.668297117588732670e+00	7.479548110634982871e-02
1.668139350000000132e+00	1.668297117588732670e+00	2.921698480716789989e-02
1.670140680000000044e+00	1.668297117588732670e+00	1.441371250486949730e-02
1.672142010000000178e+00	1.668297117588732670e+00	1.012855473315153916e-02
1.674143340000000091e+00	1.668297117588732670e+00	7.401636151149201294e-03
1.676144670000000003e+00	1.668297117588732670e+00	4.285157771717959009e-03
1.610100780000000009e+00	1.668235130338502126e+00	4.285157771717959009e-03
1.612102110000000144e+00	1.668235130338502126e+00	6.232956758862485437e-03
1.614103440000000056e+00	1.668235130338502126e+00	5.843396961433580152e-03
1.616104770000000190e+00	1.668235130338502126e+00	3.506038176860148004e-03
1.618106100000000103e+00	1.668235130338502126e+00	3.895597974289053290e-03
1.620107430000000015e+00	1.668235130338502126e+00	1.558239189715621359e-03
1.622108760000000149e+00	1.668235130338502126e+00	1.947798987144526645e-03
1.624110090000000062e+00	1.668235130338502126e+00	2.337358784573432147e-03
1.626111419999999974e+00	1.668235130338502126e+00	3.895597974289053290e-03
1.628112750000000108e+00	1.668235130338502126e+00	1.947798987144526645e-03
1.630114080000000021e+00	1.668235130338502126e+00	4.285157771717959009e-03
1.632115410000000155e+00	1.668235130338502126e+00	3.895597974289053290e-03
1.634116740000000068e+00	1.668235130338502126e+00	4.285157771717959009e-03
1.636118069999999980e+00	1.668235130338502126e+00	1.168679392286716074e-03
1.638119400000000114e+00	1.668235130338502126e+00	0.000000000000000000e+00
1.640120730000000027e+00	1.668235130338502126e+00	1.168679392286716074e-03
1.642122060000000161e+00	1.668235130338502126e+00	1.947798987144526645e-03
1.644123390000000073e+00	1.668235130338502126e+00	-7.791195948578106796e-04
1.646124719999999986e+00	1.668235130338502126e+00	3.895597974289053398e-04
1.648126050000000120e+00	1.668235130338502126e+00	2.726918582002337433e-03
1.650127380000000032e+00	1.668235130338502126e+00	4.674717569146864295e-03
1.652128710000000167e+00	1.668235130338502126e+00	3.506038176860148004e-03
1.654130040000000079e+00	1.668235130338502126e+00	7.791195948578106580e-03
1.656131369999999992e+00	1.668235130338502126e+00	1.324503311258278145e-02
1.658132700000000126e+00	1.668235130338502126e+00	2.415270744059213118e-02
1.660134030000000038e+00	1.668235130338502126e+00	5.921308920919361035e-02
1.662135360000000173e+00	1.668235130338502126e+00	1.550447993767043176e-01
1.664136690000000085e+00	1.668235130338502126e+00	1.632255551227113355e-01
1.666138019999999997e+00	1.668235130338502126e+00	7.051032333463186363e-02
1.668139350000000132e+00	1.668235130338502126e+00	3.116478379431242632e-02
1.670140680000000044e+00	1.668235130338502126e+00	1.753019088430074132e-02
1.672142010000000178e+00	1.668235130338502126e+00	1.129723412543825502e-02
1.674143340000000091e+00	1.668235130338502126e+00	5.064277366575769580e-03
1.676144670000000003e+00	1.668235130338502126e+00	2.337358784573432147e-03
1.610100780000000009e+00	1.668173149434006408e+00	5.843396961433580152e-03
1.612102110000000144e+00	1.668173149434006408e+00	6.232956758862485437e-03
1.614103440000000056e+00	1.668173149434006408e+00	4.674717569146864295e-03
1.616104770000000190e+00	1.668173149434006408e+00	4.285157771717959009e-03
1.618106100000000103e+00	1.668173149434006408e+00	3.895597974289053290e-03
1.620107430000000015e+00	1.668173149434006408e+00	1.558239189715621359e-03
1.622108760000000149e+00	1.668173149434006408e+00	7.791195948578106796e-04
1.624110090000000062e+00	1.668173149434006408e+00	1.168679392286716074e-03
1.626111419999999974e+00	1.668173149434006408e+00	3.116478379431242719e-03
1.628112750000000108e+00	1.668173149434006408e+00	3.506038176860148004e-03
1.630114080000000021e+00	1.668173149434006408e+00	3.506038176860148004e-03
1.632115410000000155e+00	1.668173149434006408e+00	4.674717569146864295e-03
1.634116740000000068e+00	1.668173149434006408e+00	2.337358784573432147e-03
1.636118069999999980e+00	1.668173149434006408e+00	3.895597974289053398e-04
1.638119400000000114e+00	1.668173149434006408e+00	1.168679392286716074e-03
1.640120730000000027e+00	1.668173149434006408e+00	7.791195948578106796e-04
1.642122060000000161e+00	1.668173149434006408e+00	1.168679392286716074e-03
1.644123390000000073e+00	1.668173149434006408e+00	7.791195948578106796e-04
1.646124719999999986e+00	1.668173149434006408e+00	1.168679392286716074e-03
1.648126050000000120e+00	1.668173149434006408e+00	3.116478379431242719e-03
1.650127380000000032e+00	1.668173149434006408e+00	2.726918582002337433e-03
1.652128710000000167e+00	1.668173149434006408e+00	6.232956758862485437e-03
1.654130040000000079e+00	1.668173149434006408e+00	8.570315543435918018e-03
1.656131369999999992e+00	1.668173149434006408e+00	1.129723412543825502e-02
1.658132700000000126e+00	1.668173149434006408e+00	2.687962602259446818e-02
1.660134030000000038e+00	1.668173149434006408e+00	5.882352941176470507e-02
1.662135360000000173e+00	1.668173149434006408e+00	1.558239189715621420e-01
1.664136690000000085e+00	1.668173149434006408e+00	1.589403973509933843e-01
1.666138019999999997e+00	1.668173149434006408e+00	6.778340475262953357e-02
1.668139350000000132e+00	1.668173149434006408e+00	3.116478379431242632e-02
1.670140680000000044e+00	1.668173149434006408e+00	1.714063108687183604e-02
1.672142010000000178e+00	1.668173149434006408e+00	1.012855473315153916e-02
1.674143340000000091e+00	1.668173149434006408e+00	5.843396961433580152e-03
1.676144670000000003e+00	1.668173149434006408e+00	5.453837164004674866e-03
1.610100780000000009e+00	1.668111174874344682e+00	3.895597974289053290e-03
1.612102110000000144e+00	1.668111174874344682e+00	5.453837164004674866e-03
1.614103440000000056e+00	1.668111174874344682e+00	5.453837164004674866e-03
1.616104770000000190e+00	1.668111174874344682e+00	4.285157771717959009e-03
1.618106100000000103e+00	1.668111174874344682e+00	2.337358784573432147e-03
1.620107430000000015e+00	1.668111174874344682e+00	1.947798987144526645e-03
1.622108760000000149e+00	1.668111174874344682e+00	2.337358784573432147e-03
1.624110090000000062e+00	1.668111174874344682e+00	2.726918582002337433e-03
1.626111419999999974e+00	1.668111174874344682e+00	2.337358784573432147e-03
1.628112750000000108e+00	1.668111174874344682e+00	3.116478379431242719e-03
1.630114080000000021e+00	1.668111174874344682e+00	3.895597974289053290e-03
1.632115410000000155e+00	1.668111174874344682e+00	4.674717569146864295e-03
1.634116740000000068e+00	1.668111174874344682e+00	1.947798987144526645e-03
1.636118069999999980e+00	1.668111174874344682e+00	1.558239189715621359e-03
1.638119400000000114e+00	1.668111174874344682e+00	3.895597974289053398e-04
1.640120730000000027e+00	1.668111174874344682e+00	0.000000000000000000e+00
1.642122060000000161e+00	1.668111174874344682e+00	3.895597974289053398e-04
1.644123390000000073e+00	1.668111174874344682e+00	2.726918582002337433e-03
1.646124719999999986e+00	1.668111174874344682e+00	2.726918582002337433e-03
1.648126050000000120e+00	1.668111174874344682e+00	2.337358784573432147e-03
1.650127380000000032e+00	1.668111174874344682e+00	2.726918582002337433e-03
1.652128710000000167e+00	1.668111174874344682e+00	3.116478379431242719e-03
1.654130040000000079e+00	1.668111174874344682e+00	7.791195948578106580e-03
1.656131369999999992e+00	1.668111174874344682e+00	1.012855473315153916e-02
1.658132700000000126e+00	1.668111174874344682e+00	2.493182703544994175e-02
1.660134030000000038e+00	1.668111174874344682e+00	6.349824698091156849e-02
1.662135360000000173e+00	1.668111174874344682e+00	1.530970003895597842e-01
1.664136690000000085e+00	1.668111174874344682e+00	1.569925983638488509e-01
1.666138019999999997e+00	1.668111174874344682e+00	6.466692637319829129e-02
1.668139350000000132e+00	1.668111174874344682e+00	2.999610440202571046e-02
1.670140680000000044e+00	1.668111174874344682e+00	1.753019088430074132e-02
1.672142010000000178e+00	1.668111174874344682e+00	1.051811453058044445e-02
1.674143340000000091e+00	1.668111174874344682e+00	7.401636151149201294e-03
1.676144670000000003e+00	1.668111174874344682e+00	5.453837164004674866e-03
1.610100780000000009e+00	1.668049206658615669e+00	4.285157771717959009e-03
1.612102110000000144e+00	1.668049206658615669e+00	5.843396961433580152e-03
1.614103440000000056e+00	1.668049206658615669e+00	5.843396961433580152e-03
1.616104770000000190e+00	1.668049206658615669e+00	4.285157771717959009e-03
1.618106100000000103e+00	1.668049206658615669e+00	3.506038176860148004e-03
1.620107430000000015e+00	1.668049206658615669e+00	1.168679392286716074e-03
1.622108760000000149e+00	1.668049206658615669e+00	2.337358784573432147e-03
1.624110090000000062e+00	1.668049206658615669e+00	1.168679392286716074e-03
1.626111419999999974e+00	1.668049206658615669e+00	1.947798987144526645e-03
1.628112750000000108e+00	1.668049206658615669e+00	5.064277366575769580e-03
1.630114080000000021e+00	1.668049206658615669e+00	1.947798987144526645e-03
1.632115410000000155e+00	1.668049206658615669e+00	2.726918582002337433e-03
1.634116740000000068e+00	1.668049206658615669e+00	3.506038176860148004e-03
1.636118069999999980e+00	1.668049206658615669e+00	1.947798987144526645e-03
1.638119400000000114e+00	1.668049206658615669e+00	3.895597974289053398e-04
1.640120730000000027e+00	1.668049206658615669e+00	7.791195948578106796e-04
1.642122060000000161e+00	1.668049206658615669e+00	7.791195948578106796e-04
1.644123390000000073e+00	1.668049206658615669e+00	1.168679392286716074e-03
1.646124719999999986e+00	1.668049206658615669e+00	7.791195948578106796e-04
1.648126050000000120e+00	1.668049206658615669e+00	1.947798987144526645e-03
1.650127380000000032e+00	1.668049206658615669e+00	3.895597974289053290e-03
1.652128710000000167e+00	1.668049206658615669e+00	7.012076353720296008e-03
1.654130040000000079e+00	1.668049206658615669e+00	6.232956758862485437e-03
1.656131369999999992e+00	1.668049206658615669e+00	1.402415270744059202e-02
1.658132700000000126e+00	1.668049206658615669e+00	2.687962602259446818e-02
1.660134030000000038e+00	1.668049206658615669e+00	6.856252434748734415e-02
1.662135360000000173e+00	1.668049206658615669e+00	1.620568757304246266e-01
1.664136690000000085e+00	1.668049206658615669e+00	1.476431632255551241e-01
1.666138019999999997e+00	1.668049206658615669e+00	6.310868718348267015e-02
1.668139350000000132e+00	1.668049206658615669e+00	2.726918582002337346e-02
1.670140680000000044e+00	1.668049206658615669e+00	1.441371250486949730e-02
1.672142010000000178e+00	1.668049206658615669e+00	8.570315543435918018e-03
1.674143340000000091e+00	1.668049206658615669e+00	7.401636151149201294e-03
1.676144670000000003e+00	1.668049206658615669e+00	5.064277366575769580e-03
1.610100780000000009e+00	1.667987244785918532e+00	5.064277366575769580e-03
1.612102110000000144e+00	1.667987244785918532e+00	8.959875340864823304e-03
1.614103440000000056e+00	1.667987244785918532e+00	7.401636151149201294e-03
1.616104770000000190e+00	1.667987244785918532e+00	5.453837164004674866e-03
1.618106100000000103e+00	1.667987244785918532e+00	2.726918582002337433e-03
1.620107430000000015e+00	1.667987244785918532e+00	1.947798987144526645e-03
1.622108760000000149e+00	1.667987244785918532e+00	2.726918582002337433e-03
1.624110090000000062e+00	1.667987244785918532e+00	1.558239189715621359e-03
1.626111419999999974e+00	1.667987244785918532e+00	2.726918582002337433e-03
1.628112750000000108e+00	1.667987244785918532e+00	3.506038176860148004e-03
1.630114080000000021e+00	1.667987244785918532e+00	5.064277366575769580e-03
1.632115410000000155e+00	1.667987244785918532e+00	4.285157771717959009e-03
1.634116740000000068e+00	1.667987244785918532e+00	3.506038176860148004e-03
1.636118069999999980e+00	1.667987244785918532e+00	1.168679392286716074e-03
1.638119400000000114e+00	1.667987244785918532e+00	2.337358784573432147e-03
1.640120730000000027e+00	1.667987244785918532e+00	1.558239189715621359e-03
1.642122060000000161e+00	1.667987244785918532e+00	1.558239189715621359e-03
1.644123390000000073e+00	1.667987244785918532e+00	7.791195948578106796e-04
1.646124719999999986e+00	1.667987244785918532e+00	1.168679392286716074e-03
1.648126050000000120e+00	1.667987244785918532e+00	2.337358784573432147e-03
1.650127380000000032e+00	1.667987244785918532e+00	4.285157771717959009e-03
1.652128710000000167e+00	1.667987244785918532e+00	7.012076353720296008e-03
1.654130040000000079e+00	1.667987244785918532e+00	7.791195948578106580e-03
1.656131369999999992e+00	1.667987244785918532e+00	1.129723412543825502e-02
1.658132700000000126e+00	1.667987244785918532e+00	2.298402804830541532e-02
1.660134030000000038e+00	1.667987244785918532e+00	6.583560576548500021e-02
1.662135360000000173e+00	1.667987244785918532e+00	1.643942345149980444e-01
1.664136690000000085e+00	1.667987244785918532e+00	1.511492014024152786e-01
1.666138019999999997e+00	1.667987244785918532e+00	5.687573042462017864e-02
1.668139350000000132e+00	1.667987244785918532e+00	2.921698480716789989e-02
1.670140680000000044e+00	1.667987244785918532e+00	1.519283209972730787e-02
1.672142010000000178e+00	1.667987244785918532e+00	1.168679392286716030e-02
1.674143340000000091e+00	1.667987244785918532e+00	7.791195948578106580e-03
1.676144670000000003e+00	1.667987244785918532e+00	6.232956758862485437e-03
1.610100780000000009e+00	1.667925289255353105e+00	6.232956758862485437e-03
1.612102110000000144e+00	1.667925289255353105e+00	7.012076353720296008e-03
1.614103440000000056e+00	1.667925289255353105e+00	3.895597974289053290e-03
1.616104770000000190e+00	1.667925289255353105e+00	3.116478379431242719e-03
1.618106100000000103e+00	1.667925289255353105e+00	3.116478379431242719e-03
1.620107430000000015e+00	1.667925289255353105e+00	1.947798987144526645e-03
1.622108760000000149e+00	1.667925289255353105e+00	7.791195948578106796e-04
1.624110090000000062e+00	1.667925289255353105e+00	3.116478379431242719e-03
1.626111419999999974e+00	1.667925289255353105e+00	3.506038176860148004e-03
1.628112750000000108e+00	1.667925289255353105e+00	5.843396961433580152e-03
1.630114080000000021e+00	1.667925289255353105e+00	5.064277366575769580e-03
1.632115410000000155e+00	1.667925289255353105e+00	4.674717569146864295e-03
1.634116740000000068e+00	1.667925289255353105e+00	1.168679392286716074e-03
1.636118069999999980e+00	1.667925289255353105e+00	7.791195948578106796e-04
1.638119400000000114e+00	1.667925289255353105e+00	1.947798987144526645e-03
1.640120730000000027e+00	1.667925289255353105e+00	1.168679392286716074e-03
1.642122060000000161e+00	1.667925289255353105e+00	2.337358784573432147e-03
1.644123390000000073e+00	1.667925289255353105e+00	2.726918582002337433e-03
1.646124719999999986e+00	1.667925289255353105e+00	2.337358784573432147e-03
1.648126050000000120e+00	1.667925289255353105e+00	3.506038176860148004e-03
1.650127380000000032e+00	1.667925289255353105e+00	3.116478379431242719e-03
1.652128710000000167e+00	1.667925289255353105e+00	4.285157771717959009e-03
1.654130040000000079e+00	1.667925289255353105e+00	7.401636151149201294e-03
1.656131369999999992e+00	1.667925289255353105e+00	1.558239189715621316e-02
1.658132700000000126e+00	1.667925289255353105e+00	2.843786521231008932e-02
1.660134030000000038e+00	1.667925289255353105e+00	6.817296455005843192e-02
1.662135360000000173e+00	1.667925289255353105e+00	1.721854304635761501e-01
1.664136690000000085e+00	1.667925289255353105e+00	1.453058044409816785e-01
1.666138019999999997e+00	1.667925289255353105e+00	6.271912738605375792e-02
1.668139350000000132e+00	1.667925289255353105e+00	2.843786521231008932e-02
1.670140680000000044e+00	1.667925289255353105e+00	1.519283209972730787e-02
1.672142010000000178e+00	1.667925289255353105e+00	1.012855473315153916e-02
1.674143340000000091e+00	1.667925289255353105e+00	6.622516556291390723e-03
1.676144670000000003e+00	1.667925289255353105e+00	4.285157771717959009e-03
1.610100780000000009e+00	1.667863340066018329e+00	2.337358784573432147e-03
1.612102110000000144e+00	1.667863340066018329e+00	5.064277366575769580e-03
1.614103440000000056e+00	1.667863340066018329e+00	4.285157771717959009e-03
1.616104770000000190e+00	1.667863340066018329e+00	3.506038176860148004e-03
1.618106100000000103e+00	1.667863340066018329e+00	3.116478379431242719e-03
1.620107430000000015e+00	1.667863340066018329e+00	2.726918582002337433e-03
1.622108760000000149e+00	1.667863340066018329e+00	7.791195948578106796e-04
1.624110090000000062e+00	1.667863340066018329e+00	1.947798987144526645e-03
1.626111419999999974e+00	1.667863340066018329e+00	2.337358784573432147e-03
1.628112750000000108e+00	1.667863340066018329e+00	3.506038176860148004e-03
1.630114080000000021e+00	1.667863340066018329e+00	4.674717569146864295e-03
1.632115410000000155e+00	1.667863340066018329e+00	3.895597974289053290e-03
1.634116740000000068e+00	1.667863340066018329e+00	1.947798987144526645e-03
1.636118069999999980e+00	1.667863340066018329e+00	1.168679392286716074e-03
1.638119400000000114e+00	1.667863340066018329e+00	3.895597974289053398e-04
1.640120730000000027e+00	1.667863340066018329e+00	1.947798987144526645e-03
1.642122060000000161e+00	1.667863340066018329e+00	7.791195948578106796e-04
1.644123390000000073e+00	1.667863340066018329e+00	1.558239189715621359e-03
1.646124719999999986e+00	1.667863340066018329e+00	1.168679392286716074e-03
1.648126050000000120e+00	1.667863340066018329e+00	1.947798987144526645e-03
1.650127380000000032e+00	1.667863340066018329e+00	4.674717569146864295e-03
1.652128710000000167e+00	1.667863340066018329e+00	4.674717569146864295e-03
1.654130040000000079e+00	1.667863340066018329e+00	7.791195948578106580e-03
1.656131369999999992e+00	1.667863340066018329e+00	1.675107128944293075e-02
1.658132700000000126e+00	1.667863340066018329e+00	2.649006622516556289e-02
1.660134030000000038e+00	1.667863340066018329e+00	6.544604596805610186e-02
1.662135360000000173e+00	1.667863340066018329e+00	1.714063108687183534e-01
1.664136690000000085e+00	1.667863340066018329e+00	1.308920919361122037e-01
1.666138019999999997e+00	1.667863340066018329e+00	5.375925204518893635e-02
1.668139350000000132e+00	1.667863340066018329e+00	2.687962602259446818e-02
1.670140680000000044e+00	1.667863340066018329e+00	1.480327230229840259e-02
1.672142010000000178e+00	1.667863340066018329e+00	1.012855473315153916e-02
1.674143340000000091e+00	1.667863340066018329e+00	5.843396961433580152e-03
1.676144670000000003e+00	1.667863340066018329e+00	2.726918582002337433e-03
1.610100780000000009e+00	1.667801397217014259e+00	6.232956758862485437e-03
1.612102110000000144e+00	1.667801397217014259e+00	6.232956758862485437e-03
1.614103440000000056e+00	1.667801397217014259e+00	6.622516556291390723e-03
1.616104770000000190e+00	1.667801397217014259e+00	3.116478379431242719e-03
1.618106100000000103e+00	1.667801397217014259e+00	1.947798987144526645e-03
1.620107430000000015e+00	1.667801397217014259e+00	1.168679392286716074e-03
1.622108760000000149e+00	1.667801397217014259e+00	1.947798987144526645e-03
1.624110090000000062e+00	1.667801397217014259e+00	7.791195948578106796e-04
1.626111419999999974e+00	1.667801397217014259e+00	4.674717569146864295e-03
1.628112750000000108e+00	1.667801397217014259e+00	3.116478379431242719e-03
1.630114080000000021e+00	1.667801397217014259e+00	3.116478379431242719e-03
1.632115410000000155e+00	1.667801397217014259e+00	2.726918582002337433e-03
1.634116740000000068e+00	1.667801397217014259e+00	1.558239189715621359e-03
1.636118069999999980e+00	1.667801397217014259e+00	1.558239189715621359e-03
1.638119400000000114e+00	1.667801397217014259e+00	7.791195948578106796e-04
1.640120730000000027e+00	1.667801397217014259e+00	2.337358784573432147e-03
1.642122060000000161e+00	1.667801397217014259e+00	7.791195948578106796e-04
1.644123390000000073e+00	1.667801397217014259e+00	3.895597974289053398e-04
1.646124719999999986e+00	1.667801397217014259e+00	1.168679392286716074e-03
1.648126050000000120e+00	1.667801397217014259e+00	2.726918582002337433e-03
1.650127380000000032e+00	1.667801397217014259e+00	3.506038176860148004e-03
1.652128710000000167e+00	1.667801397217014259e+00	5.453837164004674866e-03
1.654130040000000079e+00	1.667801397217014259e+00	7.401636151149201294e-03
1.656131369999999992e+00	1.667801397217014259e+00	1.324503311258278145e-02
1.658132700000000126e+00	1.667801397217014259e+00	2.882742500973899460e-02
1.660134030000000038e+00	1.667801397217014259e+00	7.518504090377872706e-02
1.662135360000000173e+00	1.667801397217014259e+00	1.647837943124269566e-01
1.664136690000000085e+00	1.667801397217014259e+00	1.359563693026879516e-01
1.666138019999999997e+00	1.667801397217014259e+00	5.220101285547331521e-02
1.668139350000000132e+00	1.667801397217014259e+00	2.687962602259446818e-02
1.670140680000000044e+00	1.667801397217014259e+00	1.402415270744059202e-02
1.672142010000000178e+00	1.667801397217014259e+00	7.012076353720296008e-03
1.674143340000000091e+00	1.667801397217014259e+00	5.453837164004674866e-03
1.676144670000000003e+00	1.667801397217014259e+00	3.895597974289053290e-03
1.610100780000000009e+00	1.667739460707440502e+00	5.064277366575769580e-03
1.612102110000000144e+00	1.667739460707440502e+00	6.622516556291390723e-03
1.614103440000000056e+00	1.667739460707440502e+00	5.453837164004674866e-03
1.616104770000000190e+00	1.667739460707440502e+00	4.285157771717959009e-03
1.618106100000000103e+00	1.667739460707440502e+00	2.726918582002337433e-03
1.620107430000000015e+00	1.667739460707440502e+00	1.168679392286716074e-03
1.622108760000000149e+00	1.667739460707440502e+00	1.168679392286716074e-03
1.624110090000000062e+00	1.667739460707440502e+00	2.337358784573432147e-03
1.626111419999999974e+00	1.667739460707440502e+00	4.674717569146864295e-03
1.628112750000000108e+00	1.667739460707440502e+00	5.064277366575769580e-03
1.630114080000000021e+00	1.667739460707440502e+00	2.726918582002337433e-03
1.632115410000000155e+00	1.667739460707440502e+00	5.453837164004674866e-03
1.634116740000000068e+00	1.667739460707440502e+00	4.285157771717959009e-03
1.636118069999999980e+00	1.667739460707440502e+00	1.168679392286716074e-03
1.638119400000000114e+00	1.667739460707440502e+00	1.168679392286716074e-03
1.640120730000000027e+00	1.667739460707440502e+00	7.791195948578106796e-04
1.642122060000000161e+00	1.667739460707440502e+00	1.168679392286716074e-03
1.644123390000000073e+00	1.667739460707440502e+00	1.168679392286716074e-03
1.646124719999999986e+00	1.667739460707440502e+00	2.337358784573432147e-03
1.648126050000000120e+00	1.667739460707440502e+00	2.337358784573432147e-03
1.650127380000000032e+00	1.667739460707440502e+00	3.116478379431242719e-03
1.652128710000000167e+00	1.667739460707440502e+00	5.843396961433580152e-03
1.654130040000000079e+00	1.667739460707440502e+00	9.349435138293728589e-03
1.656131369999999992e+00	1.667739460707440502e+00	1.168679392286716030e-02
1.658132700000000126e+00	1.667739460707440502e+00	2.687962602259446818e-02
1.660134030000000038e+00	1.667739460707440502e+00	8.024931827035450271e-02
1.662135360000000173e+00	1.667739460707440502e+00	1.772497078301519258e-01
1.664136690000000085e+00	1.667739460707440502e+00	1.363459291001168638e-01
1.666138019999999997e+00	1.667739460707440502e+00	4.830541488118426235e-02
1.668139350000000132e+00	1.667739460707440502e+00	2.649006622516556289e-02
1.670140680000000044e+00	1.667739460707440502e+00	1.558239189715621316e-02
1.672142010000000178e+00	1.667739460707440502e+00	1.012855473315153916e-02
1.674143340000000091e+00	1.667739460707440502e+00	5.064277366575769580e-03
1.676144670000000003e+00	1.667739460707440502e+00	7.791195948578106580e-03
1.610100780000000009e+00	1.667677530536397335e+00	3.895597974289053290e-03
1.612102110000000144e+00	1.667677530536397335e+00	8.570315543435918018e-03
1.614103440000000056e+00	1.667677530536397335e+00	3.895597974289053290e-03
1.616104770000000190e+00	1.667677530536397335e+00	5.064277366575769580e-03
1.618106100000000103e+00	1.667677530536397335e+00	3.895597974289053290e-03
1.620107430000000015e+00	1.667677530536397335e+00	2.726918582002337433e-03
1.622108760000000149e+00	1.667677530536397335e+00	7.791195948578106796e-04
1.624110090000000062e+00	1.667677530536397335e+00	1.947798987144526645e-03
1.626111419999999974e+00	1.667677530536397335e+00	4.285157771717959009e-03
1.628112750000000108e+00	1.667677530536397335e+00	4.674717569146864295e-03
1.630114080000000021e+00	1.667677530536397335e+00	5.843396961433580152e-03
1.632115410000000155e+00	1.667677530536397335e+00	3.895597974289053290e-03
1.634116740000000068e+00	1.667677530536397335e+00	1.947798987144526645e-03
1.636118069999999980e+00	1.667677530536397335e+00	7.791195948578106796e-04
1.638119400000000114e+00	1.667677530536397335e+00	3.895597974289053398e-04
1.640120730000000027e+00	1.667677530536397335e+00	3.895597974289053398e-04
1.642122060000000161e+00	1.667677530536397335e+00	1.558239189715621359e-03
1.644123390000000073e+00	1.667677530536397335e+00	1.168679392286716074e-03
1.646124719999999986e+00	1.667677530536397335e+00	1.947798987144526645e-03
1.648126050000000120e+00	1.667677530536397335e+00	3.506038176860148004e-03
1.650127380000000032e+00	1.667677530536397335e+00	3.895597974289053290e-03
1.652128710000000167e+00	1.667677530536397335e+00	5.064277366575769580e-03
1.654130040000000079e+00	1.667677530536397335e+00	9.349435138293728589e-03
1.656131369999999992e+00	1.667677530536397335e+00	1.675107128944293075e-02
1.658132700000000126e+00	1.667677530536397335e+00	2.843786521231008932e-02
1.660134030000000038e+00	1.667677530536397335e+00	9.232567199065055963e-02
1.662135360000000173e+00	1.667677530536397335e+00	1.788079470198675469e-01
1.664136690000000085e+00	1.667677530536397335e+00	1.269964939618231370e-01
1.666138019999999997e+00	1.667677530536397335e+00	4.752629528632645178e-02
1.668139350000000132e+00	1.667677530536397335e+00	2.415270744059213118e-02
1.670140680000000044e+00	1.667677530536397335e+00	1.597195169458512018e-02
1.672142010000000178e+00	1.667677530536397335e+00	1.051811453058044445e-02
1.674143340000000091e+00	1.667677530536397335e+00	7.401636151149201294e-03
1.676144670000000003e+00	1.667677530536397335e+00	5.064277366575769580e-03
1.610100780000000009e+00	1.667615606702985254e+00	5.843396961433580152e-03
1.612102110000000144e+00	1.667615606702985254e+00	7.401636151149201294e-03
1.614103440000000056e+00	1.667615606702985254e+00	3.895597974289053290e-03
1.616104770000000190e+00	1.667615606702985254e+00	2.726918582002337433e-03
1.618106100000000103e+00	1.667615606702985254e+00	1.947798987144526645e-03
1.620107430000000015e+00	1.667615606702985254e+00	1.947798987144526645e-03
1.622108760000000149e+00	1.667615606702985254e+00	2.726918582002337433e-03
1.624110090000000062e+00	1.667615606702985254e+00	2.726918582002337433e-03
1.626111419999999974e+00	1.667615606702985254e+00	3.116478379431242719e-03
1.628112750000000108e+00	1.667615606702985254e+00	5.843396961433580152e-03
1.630114080000000021e+00	1.667615606702985254e+00	2.337358784573432147e-03
1.632115410000000155e+00	1.667615606702985254e+00	3.506038176860148004e-03
1.634116740000000068e+00	1.667615606702985254e+00	2.726918582002337433e-03
1.636118069999999980e+00	1.667615606702985254e+00	7.791195948578106796e-04
1.638119400000000114e+00	1.667615606702985254e+00	7.791195948578106796e-04
1.640120730000000027e+00	1.667615606702985254e+00	1.168679392286716074e-03
1.642122060000000161e+00	1.667615606702985254e+00	1.558239189715621359e-03
1.644123390000000073e+00	1.667615606702985254e+00	1.947798987144526645e-03
1.646124719999999986e+00	1.667615606702985254e+00	1.558239189715621359e-03
1.648126050000000120e+00	1.667615606702985254e+00	3.116478379431242719e-03
1.650127380000000032e+00	1.667615606702985254e+00	1.558239189715621359e-03
1.652128710000000167e+00	1.667615606702985254e+00	4.674717569146864295e-03
1.654130040000000079e+00	1.667615606702985254e+00	8.570315543435918018e-03
1.656131369999999992e+00	1.667615606702985254e+00	1.480327230229840259e-02
1.658132700000000126e+00	1.667615606702985254e+00	3.739774055317491436e-02
1.660134030000000038e+00	1.667615606702985254e+00	8.141799766264121163e-02
1.662135360000000173e+00	1.667615606702985254e+00	1.862095831710167404e-01
1.664136690000000085e+00	1.667615606702985254e+00	1.320607713283989126e-01
1.666138019999999997e+00	1.667615606702985254e+00	5.103233346318659935e-02
1.668139350000000132e+00	1.667615606702985254e+00	2.610050642773665761e-02
1.670140680000000044e+00	1.667615606702985254e+00	1.519283209972730787e-02
1.672142010000000178e+00	1.667615606702985254e+00	9.738994935722633875e-03
1.674143340000000091e+00	1.667615606702985254e+00	5.453837164004674866e-03
1.676144670000000003e+00	1.667615606702985254e+00	3.895597974289053290e-03
1.610100780000000009e+00	1.667553689206303869e+00	5.843396961433580152e-03
1.612102110000000144e+00	1.667553689206303869e+00	6.622516556291390723e-03
1.614103440000000056e+00	1.667553689206303869e+00	6.622516556291390723e-03
1.616104770000000190e+00	1.667553689206303869e+00	3.895597974289053290e-03
1.618106100000000103e+00	1.667553689206303869e+00	1.947798987144526645e-03
1.620107430000000015e+00	1.667553689206303869e+00	2.726918582002337433e-03
1.622108760000000149e+00	1.667553689206303869e+00	1.558239189715621359e-03
1.624110090000000062e+00	1.667553689206303869e+00	3.506038176860148004e-03
1.626111419999999974e+00	1.667553689206303869e+00	4.285157771717959009e-03
1.628112750000000108e+00	1.667553689206303869e+00	4.674717569146864295e-03
1.630114080000000021e+00	1.667553689206303869e+00	4.674717569146864295e-03
1.632115410000000155e+00	1.667553689206303869e+00	2.726918582002337433e-03
1.634116740000000068e+00	1.667553689206303869e+00	1.947798987144526645e-03
1.636118069999999980e+00	1.667553689206303869e+00	0.000000000000000000e+00
1.638119400000000114e+00	1.667553689206303869e+00	7.791195948578106796e-04
1.640120730000000027e+00	1.667553689206303869e+00	0.000000000000000000e+00
1.642122060000000161e+00	1.667553689206303869e+00	1.558239189715621359e-03
1.644123390000000073e+00	1.667553689206303869e+00	1.558239189715621359e-03
1.646124719999999986e+00	1.667553689206303869e+00	7.791195948578106796e-04
1.648126050000000120e+00	1.667553689206303869e+00	2.726918582002337433e-03
1.650127380000000032e+00	1.667553689206303869e+00	3.116478379431242719e-03
1.652128710000000167e+00	1.667553689206303869e+00	6.622516556291390723e-03
1.654130040000000079e+00	1.667553689206303869e+00	9.349435138293728589e-03
1.656131369999999992e+00	1.667553689206303869e+00	1.869887027658745718e-02
1.658132700000000126e+00	1.667553689206303869e+00	3.116478379431242632e-02
1.660134030000000038e+00	1.667553689206303869e+00	8.531359563693026449e-02
1.662135360000000173e+00	1.667553689206303869e+00	1.811453058044409925e-01
1.664136690000000085e+00	1.667553689206303869e+00	1.141410206466692695e-01
1.666138019999999997e+00	1.667553689206303869e+00	4.518893650175302007e-02
1.668139350000000132e+00	1.667553689206303869e+00	2.298402804830541532e-02
1.670140680000000044e+00	1.667553689206303869e+00	1.402415270744059202e-02
1.672142010000000178e+00	1.667553689206303869e+00	1.012855473315153916e-02
1.674143340000000091e+00	1.667553689206303869e+00	6.622516556291390723e-03
1.676144670000000003e+00	1.667553689206303869e+00	4.285157771717959009e-03
1.610100780000000009e+00	1.667491778045454565e+00	4.285157771717959009e-03
1.612102110000000144e+00	1.667491778045454565e+00	7.012076353720296008e-03
1.614103440000000056e+00	1.667491778045454565e+00	5.064277366575769580e-03
1.616104770000000190e+00	1.667491778045454565e+00	4.285157771717959009e-03
1.618106100000000103e+00	1.667491778045454565e+00	7.791195948578106796e-04
1.620107430000000015e+00	1.667491778045454565e+00	1.558239189715621359e-03
1.622108760000000149e+00	1.667491778045454565e+00	3.116478379431242719e-03
1.624110090000000062e+00	1.667491778045454565e+00	2.726918582002337433e-03
1.626111419999999974e+00	1.667491778045454565e+00	3.116478379431242719e-03
1.628112750000000108e+00	1.667491778045454565e+00	3.116478379431242719e-03
1.630114080000000021e+00	1.667491778045454565e+00	4.285157771717959009e-03
1.632115410000000155e+00	1.667491778045454565e+00	5.064277366575769580e-03
1.634116740000000068e+00	1.667491778045454565e+00	3.116478379431242719e-03
1.636118069999999980e+00	1.667491778045454565e+00	7.791195948578106796e-04
1.638119400000000114e+00	1.667491778045454565e+00	7.791195948578106796e-04
1.640120730000000027e+00	1.667491778045454565e+00	7.791195948578106796e-04
1.642122060000000161e+00	1.667491778045454565e+00	3.506038176860148004e-03
1.644123390000000073e+00	1.667491778045454565e+00	3.895597974289053398e-04
1.646124719999999986e+00	1.667491778045454565e+00	1.168679392286716074e-03
1.648126050000000120e+00	1.667491778045454565e+00	1.947798987144526645e-03
1.650127380000000032e+00	1.667491778045454565e+00	3.116478379431242719e-03
1.652128710000000167e+00	1.667491778045454565e+00	4.674717569146864295e-03
1.654130040000000079e+00	1.667491778045454565e+00	7.791195948578106580e-03
1.656131369999999992e+00	1.667491778045454565e+00	1.830931047915855189e-02
1.658132700000000126e+00	1.667491778045454565e+00	3.428126217374367207e-02
1.660134030000000038e+00	1.667491778045454565e+00	9.349435138293728242e-02
1.662135360000000173e+00	1.667491778045454565e+00	1.873782625633034771e-01
1.664136690000000085e+00	1.667491778045454565e+00	1.164783794312427012e-01
1.666138019999999997e+00	1.667491778045454565e+00	4.791585508375535707e-02
1.668139350000000132e+00	1.667491778045454565e+00	2.220490845344760475e-02
1.670140680000000044e+00	1.667491778045454565e+00	1.324503311258278145e-02
1.672142010000000178e+00	1.667491778045454565e+00	6.622516556291390723e-03
1.674143340000000091e+00	1.667491778045454565e+00	5.453837164004674866e-03
1.676144670000000003e+00	1.667491778045454565e+00	5.453837164004674866e-03
1.610100780000000009e+00	1.667429873219537395e+00	5.453837164004674866e-03
1.612102110000000144e+00	1.667429873219537395e+00	5.453837164004674866e-03
1.614103440000000056e+00	1.667429873219537395e+00	5.453837164004674866e-03
1.616104770000000190e+00	1.667429873219537395e+00	3.506038176860148004e-03
1.618106100000000103e+00	1.667429873219537395e+00	2.726918582002337433e-03
1.620107430000000015e+00	1.667429873219537395e+00	1.947798987144526645e-03
1.622108760000000149e+00	1.667429873219537395e+00	2.337358784573432147e-03
1.624110090000000062e+00	1.667429873219537395e+00	1.558239189715621359e-03
1.626111419999999974e+00	1.667429873219537395e+00	1.947798987144526645e-03
1.628112750000000108e+00	1.667429873219537395e+00	5.453837164004674866e-03
1.630114080000000021e+00	1.667429873219537395e+00	4.285157771717959009e-03
1.632115410000000155e+00	1.667429873219537395e+00	1.947798987144526645e-03
1.634116740000000068e+00	1.667429873219537395e+00	1.168679392286716074e-03
1.636118069999999980e+00	1.667429873219537395e+00	1.558239189715621359e-03
1.638119400000000114e+00	1.667429873219537395e+00	3.895597974289053398e-04
1.640120730000000027e+00	1.667429873219537395e+00	7.791195948578106796e-04
1.642122060000000161e+00	1.667429873219537395e+00	3.895597974289053398e-04
1.644123390000000073e+00	1.667429873219537395e+00	1.168679392286716074e-03
1.646124719999999986e+00	1.667429873219537395e+00	1.947798987144526645e-03
1.648126050000000120e+00	1.667429873219537395e+00	1.558239189715621359e-03
1.650127380000000032e+00	1.667429873219537395e+00	3.506038176860148004e-03
1.652128710000000167e+00	1.667429873219537395e+00	5.843396961433580152e-03
1.654130040000000079e+00	1.667429873219537395e+00	1.168679392286716030e-02
1.656131369999999992e+00	1.667429873219537395e+00	2.064666926373198361e-02
1.658132700000000126e+00	1.667429873219537395e+00	3.506038176860148264e-02
1.660134030000000038e+00	1.667429873219537395e+00	9.193611219322166128e-02
1.662135360000000173e+00	1.667429873219537395e+00	1.963381379041682917e-01
[truncated: 27,105 more rows]
