# Supplementary material for: Cavity-mediated exciton hopping in a dielectrically engineered polariton system
Source: Nat Commun. 2026 Apr 24;17:3779. doi: 10.1038/s41467-026-72043-1 (PMC13106776; doi:10.1038/s41467-026-72043-1)
Supplement: Supplementary file 3 — Source Data [file 41467_2026_72043_MOESM3_ESM.zip › SourceData_Husel_Polaritons/2a.csv]

# x (um)	Energy (eV)	Cavity transmission (arb. u.)
-1.199999999999999956e+00	1.666007808599116791e+00	2.063087596885037830e-03
-1.044000000000000039e+00	1.666007808599116791e+00	1.241829743366110270e-03
-8.879999999999999005e-01	1.666007808599116791e+00	1.832097709227735981e-03
-7.319999999999999840e-01	1.666007808599116791e+00	3.754800089418694215e-03
-5.759999999999999565e-01	1.666007808599116791e+00	5.452703608049970334e-03
-4.199999999999999289e-01	1.666007808599116791e+00	1.515013927794377907e-02
-2.640000000000000124e-01	1.666007808599116791e+00	2.668247625433402964e-02
-1.079999999999998739e-01	1.666007808599116791e+00	5.199626548613814347e-02
4.800000000000004263e-02	1.666007808599116791e+00	8.922758215134175830e-02
2.039999999999999591e-01	1.666007808599116791e+00	3.937133533318332157e-02
3.600000000000000977e-01	1.666007808599116791e+00	2.168602452080532067e-02
5.160000000000000142e-01	1.666007808599116791e+00	8.355286844332343588e-03
6.719999999999999307e-01	1.666007808599116791e+00	4.927394303600189998e-03
8.280000000000000693e-01	1.666007808599116791e+00	2.151446583739947006e-03
9.840000000000002078e-01	1.666007808599116791e+00	2.505790614693381192e-03
-1.199999999999999956e+00	1.665946055542252946e+00	6.189262790655113708e-04
-1.044000000000000039e+00	1.665946055542252946e+00	1.596638241470713267e-03
-8.879999999999999005e-01	1.665946055542252946e+00	2.061109922881203087e-03
-7.319999999999999840e-01	1.665946055542252946e+00	4.224150100596030938e-03
-5.759999999999999565e-01	1.665946055542252946e+00	6.231661266342823982e-03
-4.199999999999999289e-01	1.665946055542252946e+00	1.515013927794377907e-02
-2.640000000000000124e-01	1.665946055542252946e+00	2.287069393228630815e-02
-1.079999999999998739e-01	1.665946055542252946e+00	3.466417699075876463e-02
4.800000000000004263e-02	1.665946055542252946e+00	5.353654929080504943e-02
2.039999999999999591e-01	1.665946055542252946e+00	4.499581180935236652e-02
3.600000000000000977e-01	1.665946055542252946e+00	2.530036194093954541e-02
5.160000000000000142e-01	1.665946055542252946e+00	1.169740158206528102e-02
6.719999999999999307e-01	1.665946055542252946e+00	5.748626687533554998e-03
8.280000000000000693e-01	1.665946055542252946e+00	2.151446583739947006e-03
9.840000000000002078e-01	1.665946055542252946e+00	2.505790614693381192e-03
-1.199999999999999956e+00	1.665884308797896507e+00	1.444161317819526568e-03
-1.044000000000000039e+00	1.665884308797896507e+00	1.419233992418411769e-03
-8.879999999999999005e-01	1.665884308797896507e+00	1.145061068267334880e-03
-7.319999999999999840e-01	1.665884308797896507e+00	3.754800089418694215e-03
-5.759999999999999565e-01	1.665884308797896507e+00	6.231661266342823982e-03
-4.199999999999999289e-01	1.665884308797896507e+00	1.515013927794377907e-02
-2.640000000000000124e-01	1.665884308797896507e+00	4.192960554252490868e-02
-1.079999999999998739e-01	1.665884308797896507e+00	8.088307964510378645e-02
4.800000000000004263e-02	1.665884308797896507e+00	6.543356024431729034e-02
2.039999999999999591e-01	1.665884308797896507e+00	4.499581180935236652e-02
3.600000000000000977e-01	1.665884308797896507e+00	1.445734968053688334e-02
5.160000000000000142e-01	1.665884308797896507e+00	1.503951631979822019e-02
6.719999999999999307e-01	1.665884308797896507e+00	5.748626687533554998e-03
8.280000000000000693e-01	1.665884308797896507e+00	2.151446583739947006e-03
9.840000000000002078e-01	1.665884308797896507e+00	2.819014441530053733e-03
-1.199999999999999956e+00	1.665822568365152856e+00	2.269396356573541874e-03
-1.044000000000000039e+00	1.665822568365152856e+00	1.596638241470713267e-03
-8.879999999999999005e-01	1.665822568365152856e+00	9.160488546138679904e-04
-7.319999999999999840e-01	1.665822568365152856e+00	3.754800089418694215e-03
-5.759999999999999565e-01	1.665822568365152856e+00	7.789576582928530411e-03
-4.199999999999999289e-01	1.665822568365152856e+00	1.515013927794377907e-02
-2.640000000000000124e-01	1.665822568365152856e+00	3.811782322047718718e-02
-1.079999999999998739e-01	1.665822568365152856e+00	6.932835398151752926e-02
4.800000000000004263e-02	1.665822568365152856e+00	4.758804381404893591e-02
2.039999999999999591e-01	1.665822568365152856e+00	2.812238238084522821e-02
3.600000000000000977e-01	1.665822568365152856e+00	2.530036194093954541e-02
5.160000000000000142e-01	1.665822568365152856e+00	1.336845895093174974e-02
6.719999999999999307e-01	1.665822568365152856e+00	6.569859071466919130e-03
8.280000000000000693e-01	1.665822568365152856e+00	3.872603850731905131e-03
9.840000000000002078e-01	1.665822568365152856e+00	1.879342961020035677e-03
-1.199999999999999956e+00	1.665760834243126709e+00	1.444161317819526568e-03
-1.044000000000000039e+00	1.665760834243126709e+00	1.064425494313808772e-03
-8.879999999999999005e-01	1.665760834243126709e+00	1.374073281920801986e-03
-7.319999999999999840e-01	1.665760834243126709e+00	3.754800089418694215e-03
-5.759999999999999565e-01	1.665760834243126709e+00	3.894788291464265206e-03
-4.199999999999999289e-01	1.665760834243126709e+00	1.515013927794377907e-02
-2.640000000000000124e-01	1.665760834243126709e+00	3.049425857638174767e-02
-1.079999999999998739e-01	1.665760834243126709e+00	5.777362831793127207e-02
4.800000000000004263e-02	1.665760834243126709e+00	4.758804381404893591e-02
2.039999999999999591e-01	1.665760834243126709e+00	5.624476476169045641e-02
3.600000000000000977e-01	1.665760834243126709e+00	2.530036194093954541e-02
5.160000000000000142e-01	1.665760834243126709e+00	5.013172106599407020e-03
6.719999999999999307e-01	1.665760834243126709e+00	6.569859071466919130e-03
8.280000000000000693e-01	1.665760834243126709e+00	3.872603850731905131e-03
9.840000000000002078e-01	1.665760834243126709e+00	4.071909748876744763e-03
-1.199999999999999956e+00	1.665699106430924337e+00	1.856778837196534221e-03
-1.044000000000000039e+00	1.665699106430924337e+00	1.951446739575316046e-03
-8.879999999999999005e-01	1.665699106430924337e+00	2.519134350188136865e-03
-7.319999999999999840e-01	1.665699106430924337e+00	3.754800089418694215e-03
-5.759999999999999565e-01	1.665699106430924337e+00	7.010618924635676763e-03
-4.199999999999999289e-01	1.665699106430924337e+00	2.083144150717269535e-02
-2.640000000000000124e-01	1.665699106430924337e+00	4.574138786457261630e-02
-1.079999999999998739e-01	1.665699106430924337e+00	8.666044247689690116e-02
4.800000000000004263e-02	1.665699106430924337e+00	5.353654929080504943e-02
2.039999999999999591e-01	1.665699106430924337e+00	4.499581180935236652e-02
3.600000000000000977e-01	1.665699106430924337e+00	1.807168710067110287e-02
5.160000000000000142e-01	1.665699106430924337e+00	1.503951631979822019e-02
6.719999999999999307e-01	1.665699106430924337e+00	7.391091455400284130e-03
8.280000000000000693e-01	1.665699106430924337e+00	4.302893167479894011e-03
9.840000000000002078e-01	1.665699106430924337e+00	2.505790614693381192e-03
-1.199999999999999956e+00	1.665637384927651121e+00	4.126175193770075986e-04
-1.044000000000000039e+00	1.665637384927651121e+00	1.951446739575316046e-03
-8.879999999999999005e-01	1.665637384927651121e+00	1.374073281920801986e-03
-7.319999999999999840e-01	1.665637384927651121e+00	3.285450078241357492e-03
-5.759999999999999565e-01	1.665637384927651121e+00	7.010618924635676763e-03
-4.199999999999999289e-01	1.665637384927651121e+00	1.515013927794377907e-02
-2.640000000000000124e-01	1.665637384927651121e+00	3.811782322047718718e-02
-1.079999999999998739e-01	1.665637384927651121e+00	4.621890265434501488e-02
4.800000000000004263e-02	1.665637384927651121e+00	4.758804381404893591e-02
2.039999999999999591e-01	1.665637384927651121e+00	4.499581180935236652e-02
3.600000000000000977e-01	1.665637384927651121e+00	2.168602452080532067e-02
5.160000000000000142e-01	1.665637384927651121e+00	6.684229475465874870e-03
6.719999999999999307e-01	1.665637384927651121e+00	8.212323839333649997e-03
8.280000000000000693e-01	1.665637384927651121e+00	5.163471800975873507e-03
9.840000000000002078e-01	1.665637384927651121e+00	3.132238268366726273e-03
-1.199999999999999956e+00	1.665575669732413111e+00	1.237852558131022742e-03
-1.044000000000000039e+00	1.665575669732413111e+00	1.241829743366110270e-03
-8.879999999999999005e-01	1.665575669732413111e+00	1.145061068267334880e-03
-7.319999999999999840e-01	1.665575669732413111e+00	5.162850122950704383e-03
-5.759999999999999565e-01	1.665575669732413111e+00	7.789576582928530411e-03
-4.199999999999999289e-01	1.665575669732413111e+00	1.704390668768675232e-02
-2.640000000000000124e-01	1.665575669732413111e+00	3.430604089842946569e-02
-1.079999999999998739e-01	1.665575669732413111e+00	1.039925309722762869e-01
4.800000000000004263e-02	1.665575669732413111e+00	7.733057119782953126e-02
2.039999999999999591e-01	1.665575669732413111e+00	4.499581180935236652e-02
3.600000000000000977e-01	1.665575669732413111e+00	3.975771162147642701e-02
5.160000000000000142e-01	1.665575669732413111e+00	8.355286844332343588e-03
6.719999999999999307e-01	1.665575669732413111e+00	7.391091455400284130e-03
8.280000000000000693e-01	1.665575669732413111e+00	3.872603850731905131e-03
9.840000000000002078e-01	1.665575669732413111e+00	3.758685922040071355e-03
-1.199999999999999956e+00	1.665513960844316577e+00	1.444161317819526568e-03
-1.044000000000000039e+00	1.665513960844316577e+00	1.774042490523014765e-03
-8.879999999999999005e-01	1.665513960844316577e+00	1.832097709227735981e-03
-7.319999999999999840e-01	1.665513960844316577e+00	2.816100067064020770e-03
-5.759999999999999565e-01	1.665513960844316577e+00	5.452703608049970334e-03
-4.199999999999999289e-01	1.665513960844316577e+00	1.704390668768675232e-02
-2.640000000000000124e-01	1.665513960844316577e+00	3.049425857638174767e-02
-1.079999999999998739e-01	1.665513960844316577e+00	8.666044247689690116e-02
4.800000000000004263e-02	1.665513960844316577e+00	5.948505476756117683e-02
2.039999999999999591e-01	1.665513960844316577e+00	5.062028828552141146e-02
3.600000000000000977e-01	1.665513960844316577e+00	1.807168710067110287e-02
5.160000000000000142e-01	1.665513960844316577e+00	1.002634421319881404e-02
6.719999999999999307e-01	1.665513960844316577e+00	8.212323839333649997e-03
8.280000000000000693e-01	1.665513960844316577e+00	3.872603850731905131e-03
9.840000000000002078e-01	1.665513960844316577e+00	4.385133575713416436e-03
-1.199999999999999956e+00	1.665452258262467344e+00	1.237852558131022742e-03
-1.044000000000000039e+00	1.665452258262467344e+00	1.774042490523014765e-03
-8.879999999999999005e-01	1.665452258262467344e+00	1.374073281920801986e-03
-7.319999999999999840e-01	1.665452258262467344e+00	3.285450078241357492e-03
-5.759999999999999565e-01	1.665452258262467344e+00	7.789576582928530411e-03
-4.199999999999999289e-01	1.665452258262467344e+00	1.704390668768675232e-02
-2.640000000000000124e-01	1.665452258262467344e+00	3.811782322047718718e-02
-1.079999999999998739e-01	1.665452258262467344e+00	6.355099114972440066e-02
4.800000000000004263e-02	1.665452258262467344e+00	4.163953833729282239e-02
2.039999999999999591e-01	1.665452258262467344e+00	4.499581180935236652e-02
3.600000000000000977e-01	1.665452258262467344e+00	3.975771162147642701e-02
5.160000000000000142e-01	1.665452258262467344e+00	1.169740158206528102e-02
6.719999999999999307e-01	1.665452258262467344e+00	6.569859071466919130e-03
8.280000000000000693e-01	1.665452258262467344e+00	3.442314533983915816e-03
9.840000000000002078e-01	1.665452258262467344e+00	9.396714805100178387e-04
-1.199999999999999956e+00	1.665390561985972351e+00	8.252350387540151972e-04
-1.044000000000000039e+00	1.665390561985972351e+00	1.419233992418411769e-03
-8.879999999999999005e-01	1.665390561985972351e+00	1.832097709227735981e-03
-7.319999999999999840e-01	1.665390561985972351e+00	3.754800089418694215e-03
-5.759999999999999565e-01	1.665390561985972351e+00	4.673745949757117553e-03
-4.199999999999999289e-01	1.665390561985972351e+00	2.272520891691567207e-02
-2.640000000000000124e-01	1.665390561985972351e+00	4.955317018662033779e-02
-1.079999999999998739e-01	1.665390561985972351e+00	4.044153982255189322e-02
4.800000000000004263e-02	1.665390561985972351e+00	4.758804381404893591e-02
2.039999999999999591e-01	1.665390561985972351e+00	4.499581180935236652e-02
3.600000000000000977e-01	1.665390561985972351e+00	2.530036194093954541e-02
5.160000000000000142e-01	1.665390561985972351e+00	5.013172106599407020e-03
6.719999999999999307e-01	1.665390561985972351e+00	5.748626687533554998e-03
8.280000000000000693e-01	1.665390561985972351e+00	3.872603850731905131e-03
9.840000000000002078e-01	1.665390561985972351e+00	3.758685922040071355e-03
-1.199999999999999956e+00	1.665328872013937866e+00	1.444161317819526568e-03
-1.044000000000000039e+00	1.665328872013937866e+00	2.128850988627617544e-03
-8.879999999999999005e-01	1.665328872013937866e+00	1.374073281920801986e-03
-7.319999999999999840e-01	1.665328872013937866e+00	4.224150100596030938e-03
-5.759999999999999565e-01	1.665328872013937866e+00	5.452703608049970334e-03
-4.199999999999999289e-01	1.665328872013937866e+00	2.083144150717269535e-02
-2.640000000000000124e-01	1.665328872013937866e+00	4.192960554252490868e-02
-1.079999999999998739e-01	1.665328872013937866e+00	6.355099114972440066e-02
4.800000000000004263e-02	1.665328872013937866e+00	7.138206572107340386e-02
2.039999999999999591e-01	1.665328872013937866e+00	6.186924123785950136e-02
3.600000000000000977e-01	1.665328872013937866e+00	2.891469936107376668e-02
5.160000000000000142e-01	1.665328872013937866e+00	1.336845895093174974e-02
6.719999999999999307e-01	1.665328872013937866e+00	1.149725337506711000e-02
8.280000000000000693e-01	1.665328872013937866e+00	2.581735900487936754e-03
9.840000000000002078e-01	1.665328872013937866e+00	1.879342961020035677e-03
-1.199999999999999956e+00	1.665267188345470828e+00	2.475705116262045483e-03
-1.044000000000000039e+00	1.665267188345470828e+00	1.419233992418411769e-03
-8.879999999999999005e-01	1.665267188345470828e+00	2.290122136534669759e-03
-7.319999999999999840e-01	1.665267188345470828e+00	2.816100067064020770e-03
-5.759999999999999565e-01	1.665267188345470828e+00	5.452703608049970334e-03
-4.199999999999999289e-01	1.665267188345470828e+00	1.893767409742972557e-02
-2.640000000000000124e-01	1.665267188345470828e+00	3.811782322047718718e-02
-1.079999999999998739e-01	1.665267188345470828e+00	5.199626548613814347e-02
4.800000000000004263e-02	1.665267188345470828e+00	5.948505476756117683e-02
2.039999999999999591e-01	1.665267188345470828e+00	5.062028828552141146e-02
3.600000000000000977e-01	1.665267188345470828e+00	2.891469936107376668e-02
5.160000000000000142e-01	1.665267188345470828e+00	6.684229475465874870e-03
6.719999999999999307e-01	1.665267188345470828e+00	5.748626687533554998e-03
8.280000000000000693e-01	1.665267188345470828e+00	2.151446583739947006e-03
9.840000000000002078e-01	1.665267188345470828e+00	2.819014441530053733e-03
-1.199999999999999956e+00	1.665205510979678172e+00	2.269396356573541874e-03
-1.044000000000000039e+00	1.665205510979678172e+00	8.870212452615073824e-04
-8.879999999999999005e-01	1.665205510979678172e+00	2.290122136534669759e-03
-7.319999999999999840e-01	1.665205510979678172e+00	5.632200134128041540e-03
-5.759999999999999565e-01	1.665205510979678172e+00	1.090540721609994067e-02
-4.199999999999999289e-01	1.665205510979678172e+00	1.515013927794377907e-02
-2.640000000000000124e-01	1.665205510979678172e+00	3.430604089842946569e-02
-1.079999999999998739e-01	1.665205510979678172e+00	8.666044247689690116e-02
4.800000000000004263e-02	1.665205510979678172e+00	9.517608762809787182e-02
2.039999999999999591e-01	1.665205510979678172e+00	5.624476476169045641e-02
3.600000000000000977e-01	1.665205510979678172e+00	3.975771162147642701e-02
5.160000000000000142e-01	1.665205510979678172e+00	1.002634421319881404e-02
6.719999999999999307e-01	1.665205510979678172e+00	5.748626687533554998e-03
8.280000000000000693e-01	1.665205510979678172e+00	3.442314533983915816e-03
9.840000000000002078e-01	1.665205510979678172e+00	4.385133575713416436e-03
-1.199999999999999956e+00	1.665143839915667057e+00	1.444161317819526568e-03
-1.044000000000000039e+00	1.665143839915667057e+00	1.419233992418411769e-03
-8.879999999999999005e-01	1.665143839915667057e+00	2.290122136534669759e-03
-7.319999999999999840e-01	1.665143839915667057e+00	4.224150100596030938e-03
-5.759999999999999565e-01	1.665143839915667057e+00	4.673745949757117553e-03
-4.199999999999999289e-01	1.665143839915667057e+00	1.325637186820080755e-02
-2.640000000000000124e-01	1.665143839915667057e+00	4.955317018662033779e-02
-1.079999999999998739e-01	1.665143839915667057e+00	8.666044247689690116e-02
4.800000000000004263e-02	1.665143839915667057e+00	4.163953833729282239e-02
2.039999999999999591e-01	1.665143839915667057e+00	6.749371771402855325e-02
3.600000000000000977e-01	1.665143839915667057e+00	2.891469936107376668e-02
5.160000000000000142e-01	1.665143839915667057e+00	1.169740158206528102e-02
6.719999999999999307e-01	1.665143839915667057e+00	8.212323839333649997e-03
8.280000000000000693e-01	1.665143839915667057e+00	4.302893167479894011e-03
9.840000000000002078e-01	1.665143839915667057e+00	3.758685922040071355e-03
-1.199999999999999956e+00	1.665082175152544641e+00	2.269396356573541874e-03
-1.044000000000000039e+00	1.665082175152544641e+00	1.774042490523014765e-03
-8.879999999999999005e-01	1.665082175152544641e+00	1.832097709227735981e-03
-7.319999999999999840e-01	1.665082175152544641e+00	3.285450078241357492e-03
-5.759999999999999565e-01	1.665082175152544641e+00	7.010618924635676763e-03
-4.199999999999999289e-01	1.665082175152544641e+00	1.704390668768675232e-02
-2.640000000000000124e-01	1.665082175152544641e+00	4.955317018662033779e-02
-1.079999999999998739e-01	1.665082175152544641e+00	9.243780530869002976e-02
4.800000000000004263e-02	1.665082175152544641e+00	6.543356024431729034e-02
2.039999999999999591e-01	1.665082175152544641e+00	4.499581180935236652e-02
3.600000000000000977e-01	1.665082175152544641e+00	2.891469936107376668e-02
5.160000000000000142e-01	1.665082175152544641e+00	1.671057368866468718e-02
6.719999999999999307e-01	1.665082175152544641e+00	9.033556223267014129e-03
8.280000000000000693e-01	1.665082175152544641e+00	3.012025217235926068e-03
9.840000000000002078e-01	1.665082175152544641e+00	2.819014441530053733e-03
-1.199999999999999956e+00	1.665020516689418306e+00	3.094631395327557179e-03
-1.044000000000000039e+00	1.665020516689418306e+00	1.241829743366110270e-03
-8.879999999999999005e-01	1.665020516689418306e+00	2.519134350188136865e-03
-7.319999999999999840e-01	1.665020516689418306e+00	4.693500111773368094e-03
-5.759999999999999565e-01	1.665020516689418306e+00	4.673745949757117553e-03
-4.199999999999999289e-01	1.665020516689418306e+00	2.272520891691567207e-02
-2.640000000000000124e-01	1.665020516689418306e+00	3.430604089842946569e-02
-1.079999999999998739e-01	1.665020516689418306e+00	6.932835398151752926e-02
4.800000000000004263e-02	1.665020516689418306e+00	5.353654929080504943e-02
2.039999999999999591e-01	1.665020516689418306e+00	5.624476476169045641e-02
3.600000000000000977e-01	1.665020516689418306e+00	2.530036194093954541e-02
5.160000000000000142e-01	1.665020516689418306e+00	1.336845895093174974e-02
6.719999999999999307e-01	1.665020516689418306e+00	7.391091455400284130e-03
8.280000000000000693e-01	1.665020516689418306e+00	2.581735900487936754e-03
9.840000000000002078e-01	1.665020516689418306e+00	3.132238268366726273e-03
-1.199999999999999956e+00	1.664958864525396098e+00	1.650470077508030394e-03
-1.044000000000000039e+00	1.664958864525396098e+00	1.951446739575316046e-03
-8.879999999999999005e-01	1.664958864525396098e+00	2.061109922881203087e-03
-7.319999999999999840e-01	1.664958864525396098e+00	5.162850122950704383e-03
-5.759999999999999565e-01	1.664958864525396098e+00	5.452703608049970334e-03
-4.199999999999999289e-01	1.664958864525396098e+00	2.272520891691567207e-02
-2.640000000000000124e-01	1.664958864525396098e+00	4.192960554252490868e-02
-1.079999999999998739e-01	1.664958864525396098e+00	6.355099114972440066e-02
4.800000000000004263e-02	1.664958864525396098e+00	4.758804381404893591e-02
2.039999999999999591e-01	1.664958864525396098e+00	6.186924123785950136e-02
3.600000000000000977e-01	1.664958864525396098e+00	2.891469936107376668e-02
5.160000000000000142e-01	1.664958864525396098e+00	1.002634421319881404e-02
6.719999999999999307e-01	1.664958864525396098e+00	8.212323839333649997e-03
8.280000000000000693e-01	1.664958864525396098e+00	4.302893167479894011e-03
9.840000000000002078e-01	1.664958864525396098e+00	3.132238268366726273e-03
-1.199999999999999956e+00	1.664897218659585398e+00	2.269396356573541874e-03
-1.044000000000000039e+00	1.664897218659585398e+00	1.596638241470713267e-03
-8.879999999999999005e-01	1.664897218659585398e+00	9.160488546138679904e-04
-7.319999999999999840e-01	1.664897218659585398e+00	4.693500111773368094e-03
-5.759999999999999565e-01	1.664897218659585398e+00	6.231661266342823982e-03
-4.199999999999999289e-01	1.664897218659585398e+00	1.515013927794377907e-02
-2.640000000000000124e-01	1.664897218659585398e+00	5.336495250866805928e-02
-1.079999999999998739e-01	1.664897218659585398e+00	9.243780530869002976e-02
4.800000000000004263e-02	1.664897218659585398e+00	7.138206572107340386e-02
2.039999999999999591e-01	1.664897218659585398e+00	5.624476476169045641e-02
3.600000000000000977e-01	1.664897218659585398e+00	2.530036194093954541e-02
5.160000000000000142e-01	1.664897218659585398e+00	1.838163105753115589e-02
6.719999999999999307e-01	1.664897218659585398e+00	6.569859071466919130e-03
8.280000000000000693e-01	1.664897218659585398e+00	2.581735900487936754e-03
9.840000000000002078e-01	1.664897218659585398e+00	3.758685922040071355e-03
-1.199999999999999956e+00	1.664835579091094475e+00	1.444161317819526568e-03
-1.044000000000000039e+00	1.664835579091094475e+00	2.306255237679919259e-03
-8.879999999999999005e-01	1.664835579091094475e+00	1.832097709227735981e-03
-7.319999999999999840e-01	1.664835579091094475e+00	4.224150100596030938e-03
-5.759999999999999565e-01	1.664835579091094475e+00	6.231661266342823982e-03
-4.199999999999999289e-01	1.664835579091094475e+00	1.704390668768675232e-02
-2.640000000000000124e-01	1.664835579091094475e+00	4.574138786457261630e-02
-1.079999999999998739e-01	1.664835579091094475e+00	8.088307964510378645e-02
4.800000000000004263e-02	1.664835579091094475e+00	5.948505476756117683e-02
2.039999999999999591e-01	1.664835579091094475e+00	4.499581180935236652e-02
3.600000000000000977e-01	1.664835579091094475e+00	2.168602452080532067e-02
5.160000000000000142e-01	1.664835579091094475e+00	1.671057368866468718e-02
6.719999999999999307e-01	1.664835579091094475e+00	7.391091455400284130e-03
8.280000000000000693e-01	1.664835579091094475e+00	5.593761117723862822e-03
9.840000000000002078e-01	1.664835579091094475e+00	2.192566787856708218e-03
-1.199999999999999956e+00	1.664773945819031598e+00	2.063087596885037830e-03
-1.044000000000000039e+00	1.664773945819031598e+00	1.419233992418411769e-03
-8.879999999999999005e-01	1.664773945819031598e+00	1.145061068267334880e-03
-7.319999999999999840e-01	1.664773945819031598e+00	2.346750055886684047e-03
-5.759999999999999565e-01	1.664773945819031598e+00	7.010618924635676763e-03
-4.199999999999999289e-01	1.664773945819031598e+00	1.704390668768675232e-02
-2.640000000000000124e-01	1.664773945819031598e+00	6.098851715276349533e-02
-1.079999999999998739e-01	1.664773945819031598e+00	8.666044247689690116e-02
4.800000000000004263e-02	1.664773945819031598e+00	6.543356024431729034e-02
2.039999999999999591e-01	1.664773945819031598e+00	4.499581180935236652e-02
3.600000000000000977e-01	1.664773945819031598e+00	4.698638646174486955e-02
5.160000000000000142e-01	1.664773945819031598e+00	2.005268842639762808e-02
6.719999999999999307e-01	1.664773945819031598e+00	6.569859071466919130e-03
8.280000000000000693e-01	1.664773945819031598e+00	6.454339751219841451e-03
9.840000000000002078e-01	1.664773945819031598e+00	4.071909748876744763e-03
-1.199999999999999956e+00	1.664712318842504590e+00	2.269396356573541874e-03
-1.044000000000000039e+00	1.664712318842504590e+00	1.419233992418411769e-03
-8.879999999999999005e-01	1.664712318842504590e+00	2.290122136534669759e-03
-7.319999999999999840e-01	1.664712318842504590e+00	5.162850122950704383e-03
-5.759999999999999565e-01	1.664712318842504590e+00	8.568534241221382325e-03
-4.199999999999999289e-01	1.664712318842504590e+00	2.272520891691567207e-02
-2.640000000000000124e-01	1.664712318842504590e+00	5.336495250866805928e-02
-1.079999999999998739e-01	1.664712318842504590e+00	7.510571681331064398e-02
4.800000000000004263e-02	1.664712318842504590e+00	7.138206572107340386e-02
2.039999999999999591e-01	1.664712318842504590e+00	6.749371771402855325e-02
3.600000000000000977e-01	1.664712318842504590e+00	3.614337420134220574e-02
5.160000000000000142e-01	1.664712318842504590e+00	1.838163105753115589e-02
6.719999999999999307e-01	1.664712318842504590e+00	8.212323839333649997e-03
8.280000000000000693e-01	1.664712318842504590e+00	3.442314533983915816e-03
9.840000000000002078e-01	1.664712318842504590e+00	3.758685922040071355e-03
-1.199999999999999956e+00	1.664650698160622388e+00	1.237852558131022742e-03
-1.044000000000000039e+00	1.664650698160622388e+00	1.419233992418411769e-03
-8.879999999999999005e-01	1.664650698160622388e+00	2.061109922881203087e-03
-7.319999999999999840e-01	1.664650698160622388e+00	4.693500111773368094e-03
-5.759999999999999565e-01	1.664650698160622388e+00	6.231661266342823982e-03
-4.199999999999999289e-01	1.664650698160622388e+00	2.461897632665864186e-02
-2.640000000000000124e-01	1.664650698160622388e+00	4.574138786457261630e-02
-1.079999999999998739e-01	1.664650698160622388e+00	8.088307964510378645e-02
4.800000000000004263e-02	1.664650698160622388e+00	7.138206572107340386e-02
2.039999999999999591e-01	1.664650698160622388e+00	4.499581180935236652e-02
3.600000000000000977e-01	1.664650698160622388e+00	2.891469936107376668e-02
5.160000000000000142e-01	1.664650698160622388e+00	1.169740158206528102e-02
6.719999999999999307e-01	1.664650698160622388e+00	4.106161919666824998e-03
8.280000000000000693e-01	1.664650698160622388e+00	4.302893167479894011e-03
9.840000000000002078e-01	1.664650698160622388e+00	4.385133575713416436e-03
-1.199999999999999956e+00	1.664589083772493483e+00	1.856778837196534221e-03
-1.044000000000000039e+00	1.664589083772493483e+00	1.419233992418411769e-03
-8.879999999999999005e-01	1.664589083772493483e+00	2.290122136534669759e-03
-7.319999999999999840e-01	1.664589083772493483e+00	5.632200134128041540e-03
-5.759999999999999565e-01	1.664589083772493483e+00	7.010618924635676763e-03
-4.199999999999999289e-01	1.664589083772493483e+00	1.704390668768675232e-02
-2.640000000000000124e-01	1.664589083772493483e+00	5.717673483071577384e-02
-1.079999999999998739e-01	1.664589083772493483e+00	7.510571681331064398e-02
4.800000000000004263e-02	1.664589083772493483e+00	8.922758215134175830e-02
2.039999999999999591e-01	1.664589083772493483e+00	7.874267066636664314e-02
3.600000000000000977e-01	1.664589083772493483e+00	2.530036194093954541e-02
5.160000000000000142e-01	1.664589083772493483e+00	1.503951631979822019e-02
6.719999999999999307e-01	1.664589083772493483e+00	8.212323839333649997e-03
8.280000000000000693e-01	1.664589083772493483e+00	2.581735900487936754e-03
9.840000000000002078e-01	1.664589083772493483e+00	4.071909748876744763e-03
-1.199999999999999956e+00	1.664527475677226809e+00	1.237852558131022742e-03
-1.044000000000000039e+00	1.664527475677226809e+00	1.951446739575316046e-03
-8.879999999999999005e-01	1.664527475677226809e+00	2.290122136534669759e-03
-7.319999999999999840e-01	1.664527475677226809e+00	6.101550145305378696e-03
-5.759999999999999565e-01	1.664527475677226809e+00	7.010618924635676763e-03
-4.199999999999999289e-01	1.664527475677226809e+00	2.272520891691567207e-02
-2.640000000000000124e-01	1.664527475677226809e+00	5.717673483071577384e-02
-1.079999999999998739e-01	1.664527475677226809e+00	7.510571681331064398e-02
4.800000000000004263e-02	1.664527475677226809e+00	8.327907667458564478e-02
2.039999999999999591e-01	1.664527475677226809e+00	5.062028828552141146e-02
3.600000000000000977e-01	1.664527475677226809e+00	5.782939872214753335e-02
5.160000000000000142e-01	1.664527475677226809e+00	1.169740158206528102e-02
6.719999999999999307e-01	1.664527475677226809e+00	1.067602099113374413e-02
8.280000000000000693e-01	1.664527475677226809e+00	5.163471800975873507e-03
9.840000000000002078e-01	1.664527475677226809e+00	3.445462095203399248e-03
-1.199999999999999956e+00	1.664465873873930857e+00	1.650470077508030394e-03
-1.044000000000000039e+00	1.664465873873930857e+00	1.951446739575316046e-03
-8.879999999999999005e-01	1.664465873873930857e+00	9.160488546138679904e-04
-7.319999999999999840e-01	1.664465873873930857e+00	5.162850122950704383e-03
-5.759999999999999565e-01	1.664465873873930857e+00	8.568534241221382325e-03
-4.199999999999999289e-01	1.664465873873930857e+00	1.515013927794377907e-02
-2.640000000000000124e-01	1.664465873873930857e+00	4.574138786457261630e-02
-1.079999999999998739e-01	1.664465873873930857e+00	9.243780530869002976e-02
4.800000000000004263e-02	1.664465873873930857e+00	1.011245931048539992e-01
2.039999999999999591e-01	1.664465873873930857e+00	7.874267066636664314e-02
3.600000000000000977e-01	1.664465873873930857e+00	2.530036194093954541e-02
5.160000000000000142e-01	1.664465873873930857e+00	1.336845895093174974e-02
6.719999999999999307e-01	1.664465873873930857e+00	1.231848575900047413e-02
8.280000000000000693e-01	1.664465873873930857e+00	3.442314533983915816e-03
9.840000000000002078e-01	1.664465873873930857e+00	3.132238268366726273e-03
-1.199999999999999956e+00	1.664404278361715672e+00	3.507248914704564832e-03
-1.044000000000000039e+00	1.664404278361715672e+00	1.774042490523014765e-03
-8.879999999999999005e-01	1.664404278361715672e+00	2.748146563841603971e-03
-7.319999999999999840e-01	1.664404278361715672e+00	6.101550145305378696e-03
-5.759999999999999565e-01	1.664404278361715672e+00	5.452703608049970334e-03
-4.199999999999999289e-01	1.664404278361715672e+00	2.272520891691567207e-02
-2.640000000000000124e-01	1.664404278361715672e+00	3.811782322047718718e-02
-1.079999999999998739e-01	1.664404278361715672e+00	1.213246194676556589e-01
4.800000000000004263e-02	1.664404278361715672e+00	6.543356024431729034e-02
2.039999999999999591e-01	1.664404278361715672e+00	6.749371771402855325e-02
3.600000000000000977e-01	1.664404278361715672e+00	4.698638646174486955e-02
5.160000000000000142e-01	1.664404278361715672e+00	1.002634421319881404e-02
6.719999999999999307e-01	1.664404278361715672e+00	1.067602099113374413e-02
8.280000000000000693e-01	1.664404278361715672e+00	4.733182484227884193e-03
9.840000000000002078e-01	1.664404278361715672e+00	3.445462095203399248e-03
-1.199999999999999956e+00	1.664342689139690190e+00	2.888322635639053136e-03
-1.044000000000000039e+00	1.664342689139690190e+00	1.951446739575316046e-03
-8.879999999999999005e-01	1.664342689139690190e+00	2.290122136534669759e-03
-7.319999999999999840e-01	1.664342689139690190e+00	5.632200134128041540e-03
-5.759999999999999565e-01	1.664342689139690190e+00	1.012644955780708789e-02
-4.199999999999999289e-01	1.664342689139690190e+00	1.893767409742972557e-02
-2.640000000000000124e-01	1.664342689139690190e+00	7.242386411890665288e-02
-1.079999999999998739e-01	1.664342689139690190e+00	1.271019822994488013e-01
4.800000000000004263e-02	1.664342689139690190e+00	8.327907667458564478e-02
2.039999999999999591e-01	1.664342689139690190e+00	8.999162361870473303e-02
3.600000000000000977e-01	1.664342689139690190e+00	3.975771162147642701e-02
5.160000000000000142e-01	1.664342689139690190e+00	1.671057368866468718e-02
6.719999999999999307e-01	1.664342689139690190e+00	9.033556223267014129e-03
8.280000000000000693e-01	1.664342689139690190e+00	3.442314533983915816e-03
9.840000000000002078e-01	1.664342689139690190e+00	4.698357402550089844e-03
-1.199999999999999956e+00	1.664281106206964012e+00	1.650470077508030394e-03
-1.044000000000000039e+00	1.664281106206964012e+00	1.774042490523014765e-03
-8.879999999999999005e-01	1.664281106206964012e+00	2.977158777495071077e-03
-7.319999999999999840e-01	1.664281106206964012e+00	2.816100067064020770e-03
-5.759999999999999565e-01	1.664281106206964012e+00	5.452703608049970334e-03
-4.199999999999999289e-01	1.664281106206964012e+00	1.704390668768675232e-02
-2.640000000000000124e-01	1.664281106206964012e+00	6.861208179685893138e-02
-1.079999999999998739e-01	1.664281106206964012e+00	9.243780530869002976e-02
4.800000000000004263e-02	1.664281106206964012e+00	6.543356024431729034e-02
2.039999999999999591e-01	1.664281106206964012e+00	7.311819419019759125e-02
3.600000000000000977e-01	1.664281106206964012e+00	3.252903678120798447e-02
5.160000000000000142e-01	1.664281106206964012e+00	1.503951631979822019e-02
6.719999999999999307e-01	1.664281106206964012e+00	1.149725337506711000e-02
8.280000000000000693e-01	1.664281106206964012e+00	3.442314533983915816e-03
9.840000000000002078e-01	1.664281106206964012e+00	4.071909748876744763e-03
-1.199999999999999956e+00	1.664219529562646738e+00	2.063087596885037830e-03
-1.044000000000000039e+00	1.664219529562646738e+00	1.951446739575316046e-03
-8.879999999999999005e-01	1.664219529562646738e+00	2.519134350188136865e-03
-7.319999999999999840e-01	1.664219529562646738e+00	3.754800089418694215e-03
-5.759999999999999565e-01	1.664219529562646738e+00	3.894788291464265206e-03
-4.199999999999999289e-01	1.664219529562646738e+00	2.461897632665864186e-02
-2.640000000000000124e-01	1.664219529562646738e+00	4.574138786457261630e-02
-1.079999999999998739e-01	1.664219529562646738e+00	9.243780530869002976e-02
4.800000000000004263e-02	1.664219529562646738e+00	6.543356024431729034e-02
2.039999999999999591e-01	1.664219529562646738e+00	1.124895295233809128e-01
3.600000000000000977e-01	1.664219529562646738e+00	3.252903678120798447e-02
5.160000000000000142e-01	1.664219529562646738e+00	1.169740158206528102e-02
6.719999999999999307e-01	1.664219529562646738e+00	8.212323839333649997e-03
8.280000000000000693e-01	1.664219529562646738e+00	3.872603850731905131e-03
9.840000000000002078e-01	1.664219529562646738e+00	5.011581229386762384e-03
-1.199999999999999956e+00	1.664157959205847970e+00	2.888322635639053136e-03
-1.044000000000000039e+00	1.664157959205847970e+00	2.306255237679919259e-03
-8.879999999999999005e-01	1.664157959205847970e+00	2.290122136534669759e-03
-7.319999999999999840e-01	1.664157959205847970e+00	4.693500111773368094e-03
-5.759999999999999565e-01	1.664157959205847970e+00	1.557915316585705996e-03
-4.199999999999999289e-01	1.664157959205847970e+00	1.704390668768675232e-02
-2.640000000000000124e-01	1.664157959205847970e+00	4.192960554252490868e-02
-1.079999999999998739e-01	1.664157959205847970e+00	7.510571681331064398e-02
4.800000000000004263e-02	1.664157959205847970e+00	8.922758215134175830e-02
2.039999999999999591e-01	1.664157959205847970e+00	1.012405765710428229e-01
3.600000000000000977e-01	1.664157959205847970e+00	4.698638646174486955e-02
5.160000000000000142e-01	1.664157959205847970e+00	1.503951631979822019e-02
6.719999999999999307e-01	1.664157959205847970e+00	1.313971814293383826e-02
8.280000000000000693e-01	1.664157959205847970e+00	4.302893167479894011e-03
9.840000000000002078e-01	1.664157959205847970e+00	3.758685922040071355e-03
-1.199999999999999956e+00	1.664096395135678197e+00	2.888322635639053136e-03
-1.044000000000000039e+00	1.664096395135678197e+00	1.774042490523014765e-03
-8.879999999999999005e-01	1.664096395135678197e+00	2.977158777495071077e-03
-7.319999999999999840e-01	1.664096395135678197e+00	5.632200134128041540e-03
-5.759999999999999565e-01	1.664096395135678197e+00	8.568534241221382325e-03
-4.199999999999999289e-01	1.664096395135678197e+00	2.272520891691567207e-02
-2.640000000000000124e-01	1.664096395135678197e+00	5.717673483071577384e-02
-1.079999999999998739e-01	1.664096395135678197e+00	1.097698938040694155e-01
4.800000000000004263e-02	1.664096395135678197e+00	4.163953833729282239e-02
2.039999999999999591e-01	1.664096395135678197e+00	8.436714714253568115e-02
3.600000000000000977e-01	1.664096395135678197e+00	6.505807356241596895e-02
5.160000000000000142e-01	1.664096395135678197e+00	1.336845895093174974e-02
6.719999999999999307e-01	1.664096395135678197e+00	8.212323839333649997e-03
8.280000000000000693e-01	1.664096395135678197e+00	5.593761117723862822e-03
9.840000000000002078e-01	1.664096395135678197e+00	3.758685922040071355e-03
-1.199999999999999956e+00	1.664034837351247686e+00	2.063087596885037830e-03
-1.044000000000000039e+00	1.664034837351247686e+00	2.306255237679919259e-03
-8.879999999999999005e-01	1.664034837351247686e+00	1.603085495574269092e-03
-7.319999999999999840e-01	1.664034837351247686e+00	4.224150100596030938e-03
-5.759999999999999565e-01	1.664034837351247686e+00	3.894788291464265206e-03
-4.199999999999999289e-01	1.664034837351247686e+00	2.840651114614458836e-02
-2.640000000000000124e-01	1.664034837351247686e+00	5.336495250866805928e-02
-1.079999999999998739e-01	1.664034837351247686e+00	9.821516814048315835e-02
4.800000000000004263e-02	1.664034837351247686e+00	8.922758215134175830e-02
2.039999999999999591e-01	1.664034837351247686e+00	5.062028828552141146e-02
3.600000000000000977e-01	1.664034837351247686e+00	3.614337420134220574e-02
5.160000000000000142e-01	1.664034837351247686e+00	1.671057368866468718e-02
6.719999999999999307e-01	1.664034837351247686e+00	8.212323839333649997e-03
8.280000000000000693e-01	1.664034837351247686e+00	4.733182484227884193e-03
9.840000000000002078e-01	1.664034837351247686e+00	4.698357402550089844e-03
-1.199999999999999956e+00	1.663973285851666040e+00	3.094631395327557179e-03
-1.044000000000000039e+00	1.663973285851666040e+00	2.483659486732220541e-03
-8.879999999999999005e-01	1.663973285851666040e+00	3.893207632108939067e-03
-7.319999999999999840e-01	1.663973285851666040e+00	5.632200134128041540e-03
-5.759999999999999565e-01	1.663973285851666040e+00	1.012644955780708789e-02
-4.199999999999999289e-01	1.663973285851666040e+00	1.893767409742972557e-02
-2.640000000000000124e-01	1.663973285851666040e+00	7.242386411890665288e-02
-1.079999999999998739e-01	1.663973285851666040e+00	6.932835398151752926e-02
4.800000000000004263e-02	1.663973285851666040e+00	9.517608762809787182e-02
2.039999999999999591e-01	1.663973285851666040e+00	7.874267066636664314e-02
3.600000000000000977e-01	1.663973285851666040e+00	4.337204904161064134e-02
5.160000000000000142e-01	1.663973285851666040e+00	2.005268842639762808e-02
6.719999999999999307e-01	1.663973285851666040e+00	9.033556223267014129e-03
8.280000000000000693e-01	1.663973285851666040e+00	3.012025217235926068e-03
9.840000000000002078e-01	1.663973285851666040e+00	4.698357402550089844e-03
-1.199999999999999956e+00	1.663911740636044856e+00	2.269396356573541874e-03
-1.044000000000000039e+00	1.663911740636044856e+00	2.661063735784521822e-03
-8.879999999999999005e-01	1.663911740636044856e+00	2.519134350188136865e-03
-7.319999999999999840e-01	1.663911740636044856e+00	4.693500111773368094e-03
-5.759999999999999565e-01	1.663911740636044856e+00	6.231661266342823982e-03
-4.199999999999999289e-01	1.663911740636044856e+00	2.840651114614458836e-02
-2.640000000000000124e-01	1.663911740636044856e+00	6.480029947481120989e-02
-1.079999999999998739e-01	1.663911740636044856e+00	1.039925309722762869e-01
4.800000000000004263e-02	1.663911740636044856e+00	5.948505476756117683e-02
2.039999999999999591e-01	1.663911740636044856e+00	7.311819419019759125e-02
3.600000000000000977e-01	1.663911740636044856e+00	4.337204904161064134e-02
5.160000000000000142e-01	1.663911740636044856e+00	2.172374579526409333e-02
6.719999999999999307e-01	1.663911740636044856e+00	1.149725337506711000e-02
8.280000000000000693e-01	1.663911740636044856e+00	4.302893167479894011e-03
9.840000000000002078e-01	1.663911740636044856e+00	4.071909748876744763e-03
-1.199999999999999956e+00	1.663850201703494402e+00	2.475705116262045483e-03
-1.044000000000000039e+00	1.663850201703494402e+00	2.838467984836823537e-03
-8.879999999999999005e-01	1.663850201703494402e+00	2.748146563841603971e-03
-7.319999999999999840e-01	1.663850201703494402e+00	5.162850122950704383e-03
-5.759999999999999565e-01	1.663850201703494402e+00	4.673745949757117553e-03
-4.199999999999999289e-01	1.663850201703494402e+00	3.408781337537350464e-02
-2.640000000000000124e-01	1.663850201703494402e+00	7.242386411890665288e-02
-1.079999999999998739e-01	1.663850201703494402e+00	9.821516814048315835e-02
4.800000000000004263e-02	1.663850201703494402e+00	8.922758215134175830e-02
2.039999999999999591e-01	1.663850201703494402e+00	7.874267066636664314e-02
3.600000000000000977e-01	1.663850201703494402e+00	3.975771162147642701e-02
5.160000000000000142e-01	1.663850201703494402e+00	1.336845895093174974e-02
6.719999999999999307e-01	1.663850201703494402e+00	1.067602099113374413e-02
8.280000000000000693e-01	1.663850201703494402e+00	6.454339751219841451e-03
9.840000000000002078e-01	1.663850201703494402e+00	4.698357402550089844e-03
-1.199999999999999956e+00	1.663788669053125169e+00	3.094631395327557179e-03
-1.044000000000000039e+00	1.663788669053125169e+00	2.483659486732220541e-03
-8.879999999999999005e-01	1.663788669053125169e+00	2.061109922881203087e-03
-7.319999999999999840e-01	1.663788669053125169e+00	4.224150100596030938e-03
-5.759999999999999565e-01	1.663788669053125169e+00	7.010618924635676763e-03
-4.199999999999999289e-01	1.663788669053125169e+00	3.030027855588755814e-02
-2.640000000000000124e-01	1.663788669053125169e+00	4.955317018662033779e-02
-1.079999999999998739e-01	1.663788669053125169e+00	1.039925309722762869e-01
4.800000000000004263e-02	1.663788669053125169e+00	8.327907667458564478e-02
2.039999999999999591e-01	1.663788669053125169e+00	8.436714714253568115e-02
3.600000000000000977e-01	1.663788669053125169e+00	3.614337420134220574e-02
5.160000000000000142e-01	1.663788669053125169e+00	2.005268842639762808e-02
6.719999999999999307e-01	1.663788669053125169e+00	9.033556223267014129e-03
8.280000000000000693e-01	1.663788669053125169e+00	5.163471800975873507e-03
9.840000000000002078e-01	1.663788669053125169e+00	4.698357402550089844e-03
-1.199999999999999956e+00	1.663727142684048976e+00	2.269396356573541874e-03
-1.044000000000000039e+00	1.663727142684048976e+00	3.015872233889124818e-03
-8.879999999999999005e-01	1.663727142684048976e+00	2.519134350188136865e-03
-7.319999999999999840e-01	1.663727142684048976e+00	5.632200134128041540e-03
-5.759999999999999565e-01	1.663727142684048976e+00	6.231661266342823982e-03
-4.199999999999999289e-01	1.663727142684048976e+00	2.840651114614458836e-02
-2.640000000000000124e-01	1.663727142684048976e+00	4.955317018662033779e-02
-1.079999999999998739e-01	1.663727142684048976e+00	1.039925309722762869e-01
4.800000000000004263e-02	1.663727142684048976e+00	6.543356024431729034e-02
2.039999999999999591e-01	1.663727142684048976e+00	5.624476476169045641e-02
3.600000000000000977e-01	1.663727142684048976e+00	4.698638646174486955e-02
5.160000000000000142e-01	1.663727142684048976e+00	2.339480316413056205e-02
6.719999999999999307e-01	1.663727142684048976e+00	1.149725337506711000e-02
8.280000000000000693e-01	1.663727142684048976e+00	5.163471800975873507e-03
9.840000000000002078e-01	1.663727142684048976e+00	4.385133575713416436e-03
-1.199999999999999956e+00	1.663665622595376536e+00	2.063087596885037830e-03
-1.044000000000000039e+00	1.663665622595376536e+00	2.306255237679919259e-03
-8.879999999999999005e-01	1.663665622595376536e+00	3.206170991148538183e-03
-7.319999999999999840e-01	1.663665622595376536e+00	7.040250167660052141e-03
-5.759999999999999565e-01	1.663665622595376536e+00	5.452703608049970334e-03
-4.199999999999999289e-01	1.663665622595376536e+00	3.408781337537350464e-02
-2.640000000000000124e-01	1.663665622595376536e+00	7.242386411890665288e-02
-1.079999999999998739e-01	1.663665622595376536e+00	9.243780530869002976e-02
4.800000000000004263e-02	1.663665622595376536e+00	1.130216040583662263e-01
2.039999999999999591e-01	1.663665622595376536e+00	8.436714714253568115e-02
3.600000000000000977e-01	1.663665622595376536e+00	5.060072388187909082e-02
5.160000000000000142e-01	1.663665622595376536e+00	2.506586053299703423e-02
6.719999999999999307e-01	1.663665622595376536e+00	9.033556223267014129e-03
8.280000000000000693e-01	1.663665622595376536e+00	4.733182484227884193e-03
9.840000000000002078e-01	1.663665622595376536e+00	4.698357402550089844e-03
-1.199999999999999956e+00	1.663604108786219227e+00	2.269396356573541874e-03
-1.044000000000000039e+00	1.663604108786219227e+00	1.774042490523014765e-03
-8.879999999999999005e-01	1.663604108786219227e+00	2.748146563841603971e-03
-7.319999999999999840e-01	1.663604108786219227e+00	6.570900156482714985e-03
-5.759999999999999565e-01	1.663604108786219227e+00	1.012644955780708789e-02
-4.199999999999999289e-01	1.663604108786219227e+00	2.461897632665864186e-02
-2.640000000000000124e-01	1.663604108786219227e+00	7.242386411890665288e-02
-1.079999999999998739e-01	1.663604108786219227e+00	7.510571681331064398e-02
4.800000000000004263e-02	1.663604108786219227e+00	1.011245931048539992e-01
2.039999999999999591e-01	1.663604108786219227e+00	7.311819419019759125e-02
3.600000000000000977e-01	1.663604108786219227e+00	5.060072388187909082e-02
5.160000000000000142e-01	1.663604108786219227e+00	2.172374579526409333e-02
6.719999999999999307e-01	1.663604108786219227e+00	1.313971814293383826e-02
8.280000000000000693e-01	1.663604108786219227e+00	6.454339751219841451e-03
9.840000000000002078e-01	1.663604108786219227e+00	4.385133575713416436e-03
-1.199999999999999956e+00	1.663542601255688869e+00	1.444161317819526568e-03
-1.044000000000000039e+00	1.663542601255688869e+00	2.128850988627617544e-03
-8.879999999999999005e-01	1.663542601255688869e+00	3.893207632108939067e-03
-7.319999999999999840e-01	1.663542601255688869e+00	7.509600178837388430e-03
-5.759999999999999565e-01	1.663542601255688869e+00	1.168436487439279518e-02
-4.199999999999999289e-01	1.663542601255688869e+00	3.030027855588755814e-02
-2.640000000000000124e-01	1.663542601255688869e+00	5.717673483071577384e-02
-1.079999999999998739e-01	1.663542601255688869e+00	9.821516814048315835e-02
4.800000000000004263e-02	1.663542601255688869e+00	1.070730985816100989e-01
2.039999999999999591e-01	1.663542601255688869e+00	7.311819419019759125e-02
3.600000000000000977e-01	1.663542601255688869e+00	5.782939872214753335e-02
5.160000000000000142e-01	1.663542601255688869e+00	2.506586053299703423e-02
6.719999999999999307e-01	1.663542601255688869e+00	8.212323839333649997e-03
8.280000000000000693e-01	1.663542601255688869e+00	5.163471800975873507e-03
9.840000000000002078e-01	1.663542601255688869e+00	4.698357402550089844e-03
-1.199999999999999956e+00	1.663481100002897062e+00	3.094631395327557179e-03
-1.044000000000000039e+00	1.663481100002897062e+00	2.306255237679919259e-03
-8.879999999999999005e-01	1.663481100002897062e+00	2.748146563841603971e-03
-7.319999999999999840e-01	1.663481100002897062e+00	6.570900156482714985e-03
-5.759999999999999565e-01	1.663481100002897062e+00	9.347491899514235106e-03
-4.199999999999999289e-01	1.663481100002897062e+00	2.461897632665864186e-02
-2.640000000000000124e-01	1.663481100002897062e+00	7.242386411890665288e-02
-1.079999999999998739e-01	1.663481100002897062e+00	1.155472566358625441e-01
4.800000000000004263e-02	1.663481100002897062e+00	8.922758215134175830e-02
2.039999999999999591e-01	1.663481100002897062e+00	5.624476476169045641e-02
3.600000000000000977e-01	1.663481100002897062e+00	5.060072388187909082e-02
5.160000000000000142e-01	1.663481100002897062e+00	3.175009000846290563e-02
6.719999999999999307e-01	1.663481100002897062e+00	1.396095052686720413e-02
8.280000000000000693e-01	1.663481100002897062e+00	4.733182484227884193e-03
9.840000000000002078e-01	1.663481100002897062e+00	5.011581229386762384e-03
-1.199999999999999956e+00	1.663419605026955850e+00	1.856778837196534221e-03
-1.044000000000000039e+00	1.663419605026955850e+00	2.306255237679919259e-03
-8.879999999999999005e-01	1.663419605026955850e+00	2.290122136534669759e-03
-7.319999999999999840e-01	1.663419605026955850e+00	5.162850122950704383e-03
-5.759999999999999565e-01	1.663419605026955850e+00	8.568534241221382325e-03
-4.199999999999999289e-01	1.663419605026955850e+00	2.840651114614458836e-02
-2.640000000000000124e-01	1.663419605026955850e+00	4.955317018662033779e-02
-1.079999999999998739e-01	1.663419605026955850e+00	1.039925309722762869e-01
4.800000000000004263e-02	1.663419605026955850e+00	9.517608762809787182e-02
2.039999999999999591e-01	1.663419605026955850e+00	8.999162361870473303e-02
3.600000000000000977e-01	1.663419605026955850e+00	5.782939872214753335e-02
5.160000000000000142e-01	1.663419605026955850e+00	2.506586053299703423e-02
6.719999999999999307e-01	1.663419605026955850e+00	1.067602099113374413e-02
8.280000000000000693e-01	1.663419605026955850e+00	6.884629067967831632e-03
9.840000000000002078e-01	1.663419605026955850e+00	5.951252709896780006e-03
-1.199999999999999956e+00	1.663358116326977276e+00	3.094631395327557179e-03
-1.044000000000000039e+00	1.663358116326977276e+00	2.661063735784521822e-03
-8.879999999999999005e-01	1.663358116326977276e+00	2.519134350188136865e-03
-7.319999999999999840e-01	1.663358116326977276e+00	7.978950190014724719e-03
-5.759999999999999565e-01	1.663358116326977276e+00	1.324228019097850075e-02
-4.199999999999999289e-01	1.663358116326977276e+00	3.598158078511647789e-02
-2.640000000000000124e-01	1.663358116326977276e+00	4.192960554252490868e-02
-1.079999999999998739e-01	1.663358116326977276e+00	1.271019822994488013e-01
4.800000000000004263e-02	1.663358116326977276e+00	6.543356024431729034e-02
2.039999999999999591e-01	1.663358116326977276e+00	8.436714714253568115e-02
3.600000000000000977e-01	1.663358116326977276e+00	4.698638646174486955e-02
5.160000000000000142e-01	1.663358116326977276e+00	2.506586053299703423e-02
6.719999999999999307e-01	1.663358116326977276e+00	9.033556223267014129e-03
8.280000000000000693e-01	1.663358116326977276e+00	4.733182484227884193e-03
9.840000000000002078e-01	1.663358116326977276e+00	5.011581229386762384e-03
-1.199999999999999956e+00	1.663296633902073607e+00	3.094631395327557179e-03
-1.044000000000000039e+00	1.663296633902073607e+00	3.015872233889124818e-03
-8.879999999999999005e-01	1.663296633902073607e+00	3.206170991148538183e-03
-7.319999999999999840e-01	1.663296633902073607e+00	7.040250167660052141e-03
-5.759999999999999565e-01	1.663296633902073607e+00	1.090540721609994067e-02
-4.199999999999999289e-01	1.663296633902073607e+00	3.030027855588755814e-02
-2.640000000000000124e-01	1.663296633902073607e+00	6.480029947481120989e-02
-1.079999999999998739e-01	1.663296633902073607e+00	1.039925309722762869e-01
4.800000000000004263e-02	1.663296633902073607e+00	1.011245931048539992e-01
2.039999999999999591e-01	1.663296633902073607e+00	1.124895295233809128e-01
3.600000000000000977e-01	1.663296633902073607e+00	3.975771162147642701e-02
5.160000000000000142e-01	1.663296633902073607e+00	1.838163105753115589e-02
6.719999999999999307e-01	1.663296633902073607e+00	1.313971814293383826e-02
8.280000000000000693e-01	1.663296633902073607e+00	3.872603850731905131e-03
9.840000000000002078e-01	1.663296633902073607e+00	6.264476536733452547e-03
-1.199999999999999956e+00	1.663235157751356885e+00	1.650470077508030394e-03
-1.044000000000000039e+00	1.663235157751356885e+00	2.838467984836823537e-03
-8.879999999999999005e-01	1.663235157751356885e+00	3.206170991148538183e-03
-7.319999999999999840e-01	1.663235157751356885e+00	7.509600178837388430e-03
-5.759999999999999565e-01	1.663235157751356885e+00	7.789576582928530411e-03
-4.199999999999999289e-01	1.663235157751356885e+00	3.030027855588755814e-02
-2.640000000000000124e-01	1.663235157751356885e+00	7.242386411890665288e-02
-1.079999999999998739e-01	1.663235157751356885e+00	7.510571681331064398e-02
4.800000000000004263e-02	1.663235157751356885e+00	7.138206572107340386e-02
2.039999999999999591e-01	1.663235157751356885e+00	1.181140059995499508e-01
3.600000000000000977e-01	1.663235157751356885e+00	3.975771162147642701e-02
5.160000000000000142e-01	1.663235157751356885e+00	2.506586053299703423e-02
6.719999999999999307e-01	1.663235157751356885e+00	1.067602099113374413e-02
8.280000000000000693e-01	1.663235157751356885e+00	6.884629067967831632e-03
9.840000000000002078e-01	1.663235157751356885e+00	3.758685922040071355e-03
-1.199999999999999956e+00	1.663173687873940487e+00	2.682013875950549527e-03
-1.044000000000000039e+00	1.663173687873940487e+00	2.661063735784521822e-03
-8.879999999999999005e-01	1.663173687873940487e+00	2.519134350188136865e-03
-7.319999999999999840e-01	1.663173687873940487e+00	7.040250167660052141e-03
-5.759999999999999565e-01	1.663173687873940487e+00	9.347491899514235106e-03
-4.199999999999999289e-01	1.663173687873940487e+00	3.030027855588755814e-02
-2.640000000000000124e-01	1.663173687873940487e+00	8.004742876300208199e-02
-1.079999999999998739e-01	1.663173687873940487e+00	1.386567079630350585e-01
4.800000000000004263e-02	1.663173687873940487e+00	8.922758215134175830e-02
2.039999999999999591e-01	1.663173687873940487e+00	7.874267066636664314e-02
3.600000000000000977e-01	1.663173687873940487e+00	5.060072388187909082e-02
5.160000000000000142e-01	1.663173687873940487e+00	2.506586053299703423e-02
6.719999999999999307e-01	1.663173687873940487e+00	1.231848575900047413e-02
8.280000000000000693e-01	1.663173687873940487e+00	5.593761117723862822e-03
9.840000000000002078e-01	1.663173687873940487e+00	6.264476536733452547e-03
-1.199999999999999956e+00	1.663112224268936457e+00	4.126175193770075661e-03
-1.044000000000000039e+00	1.663112224268936457e+00	2.128850988627617544e-03
-8.879999999999999005e-01	1.663112224268936457e+00	2.977158777495071077e-03
-7.319999999999999840e-01	1.663112224268936457e+00	7.040250167660052141e-03
-5.759999999999999565e-01	1.663112224268936457e+00	7.789576582928530411e-03
-4.199999999999999289e-01	1.663112224268936457e+00	2.840651114614458836e-02
-2.640000000000000124e-01	1.663112224268936457e+00	8.004742876300208199e-02
-1.079999999999998739e-01	1.663112224268936457e+00	1.328793451312419438e-01
4.800000000000004263e-02	1.663112224268936457e+00	7.138206572107340386e-02
2.039999999999999591e-01	1.663112224268936457e+00	9.561610009487377104e-02
3.600000000000000977e-01	1.663112224268936457e+00	5.060072388187909082e-02
5.160000000000000142e-01	1.663112224268936457e+00	2.005268842639762808e-02
6.719999999999999307e-01	1.663112224268936457e+00	1.560341529473393239e-02
8.280000000000000693e-01	1.663112224268936457e+00	6.884629067967831632e-03
9.840000000000002078e-01	1.663112224268936457e+00	6.264476536733452547e-03
-1.199999999999999956e+00	1.663050766935458169e+00	3.507248914704564832e-03
-1.044000000000000039e+00	1.663050766935458169e+00	3.015872233889124818e-03
-8.879999999999999005e-01	1.663050766935458169e+00	3.435183204802005289e-03
-7.319999999999999840e-01	1.663050766935458169e+00	7.509600178837388430e-03
-5.759999999999999565e-01	1.663050766935458169e+00	1.324228019097850075e-02
-4.199999999999999289e-01	1.663050766935458169e+00	3.219404596563053139e-02
-2.640000000000000124e-01	1.663050766935458169e+00	6.480029947481120989e-02
-1.079999999999998739e-01	1.663050766935458169e+00	1.155472566358625441e-01
4.800000000000004263e-02	1.663050766935458169e+00	9.517608762809787182e-02
2.039999999999999591e-01	1.663050766935458169e+00	8.436714714253568115e-02
3.600000000000000977e-01	1.663050766935458169e+00	7.590108582281862581e-02
5.160000000000000142e-01	1.663050766935458169e+00	2.005268842639762808e-02
6.719999999999999307e-01	1.663050766935458169e+00	1.560341529473393239e-02
8.280000000000000693e-01	1.663050766935458169e+00	3.442314533983915816e-03
9.840000000000002078e-01	1.663050766935458169e+00	5.951252709896780006e-03
-1.199999999999999956e+00	1.662989315872618556e+00	2.269396356573541874e-03
-1.044000000000000039e+00	1.662989315872618556e+00	3.725489230098330811e-03
-8.879999999999999005e-01	1.662989315872618556e+00	2.977158777495071077e-03
-7.319999999999999840e-01	1.662989315872618556e+00	7.509600178837388430e-03
-5.759999999999999565e-01	1.662989315872618556e+00	9.347491899514235106e-03
-4.199999999999999289e-01	1.662989315872618556e+00	4.355665042408836396e-02
-2.640000000000000124e-01	1.662989315872618556e+00	6.480029947481120989e-02
-1.079999999999998739e-01	1.662989315872618556e+00	1.039925309722762869e-01
4.800000000000004263e-02	1.662989315872618556e+00	8.327907667458564478e-02
2.039999999999999591e-01	1.662989315872618556e+00	1.124895295233809128e-01
3.600000000000000977e-01	1.662989315872618556e+00	7.228674840268441149e-02
5.160000000000000142e-01	1.662989315872618556e+00	2.506586053299703423e-02
6.719999999999999307e-01	1.662989315872618556e+00	1.231848575900047413e-02
8.280000000000000693e-01	1.662989315872618556e+00	7.314918384715820079e-03
9.840000000000002078e-01	1.662989315872618556e+00	5.638028883060107466e-03
-1.199999999999999956e+00	1.662927871079530995e+00	3.507248914704564832e-03
-1.044000000000000039e+00	1.662927871079530995e+00	3.370680731993727815e-03
-8.879999999999999005e-01	1.662927871079530995e+00	2.290122136534669759e-03
-7.319999999999999840e-01	1.662927871079530995e+00	8.448300201192061876e-03
-5.759999999999999565e-01	1.662927871079530995e+00	1.012644955780708789e-02
-4.199999999999999289e-01	1.662927871079530995e+00	3.408781337537350464e-02
-2.640000000000000124e-01	1.662927871079530995e+00	8.004742876300208199e-02
-1.079999999999998739e-01	1.662927871079530995e+00	1.155472566358625441e-01
4.800000000000004263e-02	1.662927871079530995e+00	1.070730985816100989e-01
2.039999999999999591e-01	1.662927871079530995e+00	8.999162361870473303e-02
3.600000000000000977e-01	1.662927871079530995e+00	5.782939872214753335e-02
5.160000000000000142e-01	1.662927871079530995e+00	2.339480316413056205e-02
6.719999999999999307e-01	1.662927871079530995e+00	1.149725337506711000e-02
8.280000000000000693e-01	1.662927871079530995e+00	6.024050434471852136e-03
9.840000000000002078e-01	1.662927871079530995e+00	5.324805056223434925e-03
-1.199999999999999956e+00	1.662866432555308638e+00	2.682013875950549527e-03
-1.044000000000000039e+00	1.662866432555308638e+00	3.548084981046029530e-03
-8.879999999999999005e-01	1.662866432555308638e+00	2.977158777495071077e-03
-7.319999999999999840e-01	1.662866432555308638e+00	7.509600178837388430e-03
-5.759999999999999565e-01	1.662866432555308638e+00	1.246332253268564796e-02
-4.199999999999999289e-01	1.662866432555308638e+00	3.030027855588755814e-02
-2.640000000000000124e-01	1.662866432555308638e+00	9.148277572914523259e-02
-1.079999999999998739e-01	1.662866432555308638e+00	1.155472566358625441e-01
4.800000000000004263e-02	1.662866432555308638e+00	1.070730985816100989e-01
2.039999999999999591e-01	1.662866432555308638e+00	1.349874354280571065e-01
3.600000000000000977e-01	1.662866432555308638e+00	4.337204904161064134e-02
5.160000000000000142e-01	1.662866432555308638e+00	2.840797527072997167e-02
6.719999999999999307e-01	1.662866432555308638e+00	1.970957721440075999e-02
8.280000000000000693e-01	1.662866432555308638e+00	7.745207701463810261e-03
9.840000000000002078e-01	1.662866432555308638e+00	6.890924190406798495e-03
-1.199999999999999956e+00	1.662805000299065306e+00	4.538792713147083747e-03
-1.044000000000000039e+00	1.662805000299065306e+00	3.015872233889124818e-03
-8.879999999999999005e-01	1.662805000299065306e+00	3.664195418455471961e-03
-7.319999999999999840e-01	1.662805000299065306e+00	9.856350234724073345e-03
-5.759999999999999565e-01	1.662805000299065306e+00	1.090540721609994067e-02
-4.199999999999999289e-01	1.662805000299065306e+00	3.787534819485945115e-02
-2.640000000000000124e-01	1.662805000299065306e+00	8.385921108504981736e-02
-1.079999999999998739e-01	1.662805000299065306e+00	1.213246194676556589e-01
4.800000000000004263e-02	1.662805000299065306e+00	9.517608762809787182e-02
2.039999999999999591e-01	1.662805000299065306e+00	8.999162361870473303e-02
3.600000000000000977e-01	1.662805000299065306e+00	6.505807356241596895e-02
5.160000000000000142e-01	1.662805000299065306e+00	2.172374579526409333e-02
6.719999999999999307e-01	1.662805000299065306e+00	1.560341529473393239e-02
8.280000000000000693e-01	1.662805000299065306e+00	8.605786334959788023e-03
9.840000000000002078e-01	1.662805000299065306e+00	7.204148017243471036e-03
-1.199999999999999956e+00	1.662743574309915040e+00	3.713557674393068442e-03
-1.044000000000000039e+00	1.662743574309915040e+00	1.951446739575316046e-03
-8.879999999999999005e-01	1.662743574309915040e+00	3.206170991148538183e-03
-7.319999999999999840e-01	1.662743574309915040e+00	8.448300201192061876e-03
-5.759999999999999565e-01	1.662743574309915040e+00	9.347491899514235106e-03
-4.199999999999999289e-01	1.662743574309915040e+00	3.976911560460241746e-02
-2.640000000000000124e-01	1.662743574309915040e+00	7.242386411890665288e-02
-1.079999999999998739e-01	1.662743574309915040e+00	1.386567079630350585e-01
4.800000000000004263e-02	1.662743574309915040e+00	8.922758215134175830e-02
2.039999999999999591e-01	1.662743574309915040e+00	1.012405765710428229e-01
3.600000000000000977e-01	1.662743574309915040e+00	7.951542324295285402e-02
5.160000000000000142e-01	1.662743574309915040e+00	3.007903263959644038e-02
6.719999999999999307e-01	1.662743574309915040e+00	1.231848575900047413e-02
8.280000000000000693e-01	1.662743574309915040e+00	6.884629067967831632e-03
9.840000000000002078e-01	1.662743574309915040e+00	5.638028883060107466e-03
-1.199999999999999956e+00	1.662682154586971439e+00	2.682013875950549527e-03
-1.044000000000000039e+00	1.662682154586971439e+00	3.193276482941426533e-03
-8.879999999999999005e-01	1.662682154586971439e+00	3.664195418455471961e-03
-7.319999999999999840e-01	1.662682154586971439e+00	9.387000223546736188e-03
-5.759999999999999565e-01	1.662682154586971439e+00	8.568534241221382325e-03
-4.199999999999999289e-01	1.662682154586971439e+00	2.651274373640161511e-02
-2.640000000000000124e-01	1.662682154586971439e+00	8.767099340709752497e-02
-1.079999999999998739e-01	1.662682154586971439e+00	1.444340707948281732e-01
4.800000000000004263e-02	1.662682154586971439e+00	1.189701095351223537e-01
2.039999999999999591e-01	1.662682154586971439e+00	1.181140059995499508e-01
3.600000000000000977e-01	1.662682154586971439e+00	5.782939872214753335e-02
5.160000000000000142e-01	1.662682154586971439e+00	2.506586053299703423e-02
6.719999999999999307e-01	1.662682154586971439e+00	9.854788607200379996e-03
8.280000000000000693e-01	1.662682154586971439e+00	4.733182484227884193e-03
9.840000000000002078e-01	1.662682154586971439e+00	8.457043324590162933e-03
-1.199999999999999956e+00	1.662620741129348545e+00	3.094631395327557179e-03
-1.044000000000000039e+00	1.662620741129348545e+00	3.548084981046029530e-03
-8.879999999999999005e-01	1.662620741129348545e+00	3.893207632108939067e-03
-7.319999999999999840e-01	1.662620741129348545e+00	6.570900156482714985e-03
-5.759999999999999565e-01	1.662620741129348545e+00	1.324228019097850075e-02
-4.199999999999999289e-01	1.662620741129348545e+00	2.840651114614458836e-02
-2.640000000000000124e-01	1.662620741129348545e+00	7.242386411890665288e-02
-1.079999999999998739e-01	1.662620741129348545e+00	1.444340707948281732e-01
4.800000000000004263e-02	1.662620741129348545e+00	1.011245931048539992e-01
2.039999999999999591e-01	1.662620741129348545e+00	7.874267066636664314e-02
3.600000000000000977e-01	1.662620741129348545e+00	8.312976066308708223e-02
5.160000000000000142e-01	1.662620741129348545e+00	2.506586053299703423e-02
6.719999999999999307e-01	1.662620741129348545e+00	1.560341529473393239e-02
8.280000000000000693e-01	1.662620741129348545e+00	6.884629067967831632e-03
9.840000000000002078e-01	1.662620741129348545e+00	7.517371844080142709e-03
-1.199999999999999956e+00	1.662559333936161288e+00	3.919866434081572051e-03
-1.044000000000000039e+00	1.662559333936161288e+00	3.193276482941426533e-03
-8.879999999999999005e-01	1.662559333936161288e+00	2.748146563841603971e-03
-7.319999999999999840e-01	1.662559333936161288e+00	7.040250167660052141e-03
-5.759999999999999565e-01	1.662559333936161288e+00	1.324228019097850075e-02
-4.199999999999999289e-01	1.662559333936161288e+00	3.598158078511647789e-02
-2.640000000000000124e-01	1.662559333936161288e+00	9.148277572914523259e-02
-1.079999999999998739e-01	1.662559333936161288e+00	1.559887964584144304e-01
4.800000000000004263e-02	1.662559333936161288e+00	1.011245931048539992e-01
2.039999999999999591e-01	1.662559333936161288e+00	1.181140059995499508e-01
3.600000000000000977e-01	1.662559333936161288e+00	7.228674840268441149e-02
5.160000000000000142e-01	1.662559333936161288e+00	2.673691790186349948e-02
6.719999999999999307e-01	1.662559333936161288e+00	1.560341529473393239e-02
8.280000000000000693e-01	1.662559333936161288e+00	8.605786334959788023e-03
9.840000000000002078e-01	1.662559333936161288e+00	8.143819497753489525e-03
-1.199999999999999956e+00	1.662497933006523487e+00	2.888322635639053136e-03
-1.044000000000000039e+00	1.662497933006523487e+00	2.838467984836823537e-03
-8.879999999999999005e-01	1.662497933006523487e+00	4.351232059415873279e-03
-7.319999999999999840e-01	1.662497933006523487e+00	4.224150100596030938e-03
-5.759999999999999565e-01	1.662497933006523487e+00	7.789576582928530411e-03
-4.199999999999999289e-01	1.662497933006523487e+00	2.461897632665864186e-02
-2.640000000000000124e-01	1.662497933006523487e+00	8.385921108504981736e-02
-1.079999999999998739e-01	1.662497933006523487e+00	1.502114336266212880e-01
4.800000000000004263e-02	1.662497933006523487e+00	1.189701095351223537e-01
2.039999999999999591e-01	1.662497933006523487e+00	1.293629589518880407e-01
3.600000000000000977e-01	1.662497933006523487e+00	7.951542324295285402e-02
5.160000000000000142e-01	1.662497933006523487e+00	2.840797527072997167e-02
6.719999999999999307e-01	1.662497933006523487e+00	2.053080959833412239e-02
8.280000000000000693e-01	1.662497933006523487e+00	9.896654285203755966e-03
9.840000000000002078e-01	1.662497933006523487e+00	7.204148017243471036e-03
-1.199999999999999956e+00	1.662436538339549852e+00	2.888322635639053136e-03
-1.044000000000000039e+00	1.662436538339549852e+00	3.902893479150632092e-03
-8.879999999999999005e-01	1.662436538339549852e+00	3.435183204802005289e-03
-7.319999999999999840e-01	1.662436538339549852e+00	7.040250167660052141e-03
-5.759999999999999565e-01	1.662436538339549852e+00	1.246332253268564796e-02
-4.199999999999999289e-01	1.662436538339549852e+00	4.545041783383134415e-02
-2.640000000000000124e-01	1.662436538339549852e+00	8.385921108504981736e-02
-1.079999999999998739e-01	1.662436538339549852e+00	1.733208849537938023e-01
4.800000000000004263e-02	1.662436538339549852e+00	1.189701095351223537e-01
2.039999999999999591e-01	1.662436538339549852e+00	1.349874354280571065e-01
3.600000000000000977e-01	1.662436538339549852e+00	6.505807356241596895e-02
5.160000000000000142e-01	1.662436538339549852e+00	3.175009000846290563e-02
6.719999999999999307e-01	1.662436538339549852e+00	1.724588006260066586e-02
8.280000000000000693e-01	1.662436538339549852e+00	7.745207701463810261e-03
9.840000000000002078e-01	1.662436538339549852e+00	7.830595670916816117e-03
-1.199999999999999956e+00	1.662375149934355756e+00	3.713557674393068442e-03
-1.044000000000000039e+00	1.662375149934355756e+00	3.015872233889124818e-03
-8.879999999999999005e-01	1.662375149934355756e+00	4.809256486722806624e-03
-7.319999999999999840e-01	1.662375149934355756e+00	8.448300201192061876e-03
-5.759999999999999565e-01	1.662375149934355756e+00	1.012644955780708789e-02
-4.199999999999999289e-01	1.662375149934355756e+00	3.030027855588755814e-02
-2.640000000000000124e-01	1.662375149934355756e+00	9.910634037324067558e-02
-1.079999999999998739e-01	1.662375149934355756e+00	1.559887964584144304e-01
4.800000000000004263e-02	1.662375149934355756e+00	7.733057119782953126e-02
2.039999999999999591e-01	1.662375149934355756e+00	1.068650530472118609e-01
3.600000000000000977e-01	1.662375149934355756e+00	5.060072388187909082e-02
5.160000000000000142e-01	1.662375149934355756e+00	2.005268842639762808e-02
6.719999999999999307e-01	1.662375149934355756e+00	1.560341529473393239e-02
8.280000000000000693e-01	1.662375149934355756e+00	9.036075651707779072e-03
9.840000000000002078e-01	1.662375149934355756e+00	7.204148017243471036e-03
-1.199999999999999956e+00	1.662313767790055463e+00	4.332483953458580138e-03
-1.044000000000000039e+00	1.662313767790055463e+00	3.725489230098330811e-03
-8.879999999999999005e-01	1.662313767790055463e+00	4.580244273069339518e-03
-7.319999999999999840e-01	1.662313767790055463e+00	8.448300201192061876e-03
-5.759999999999999565e-01	1.662313767790055463e+00	8.568534241221382325e-03
-4.199999999999999289e-01	1.662313767790055463e+00	3.598158078511647789e-02
-2.640000000000000124e-01	1.662313767790055463e+00	7.242386411890665288e-02
-1.079999999999998739e-01	1.662313767790055463e+00	1.559887964584144304e-01
4.800000000000004263e-02	1.662313767790055463e+00	1.308671204886345807e-01
2.039999999999999591e-01	1.662313767790055463e+00	9.561610009487377104e-02
3.600000000000000977e-01	1.662313767790055463e+00	8.674409808322128268e-02
5.160000000000000142e-01	1.662313767790055463e+00	3.175009000846290563e-02
6.719999999999999307e-01	1.662313767790055463e+00	1.560341529473393239e-02
8.280000000000000693e-01	1.662313767790055463e+00	6.454339751219841451e-03
9.840000000000002078e-01	1.662313767790055463e+00	5.638028883060107466e-03
-1.199999999999999956e+00	1.662252391905764348e+00	4.951410232524090967e-03
-1.044000000000000039e+00	1.662252391905764348e+00	4.257701977255235089e-03
-8.879999999999999005e-01	1.662252391905764348e+00	4.580244273069339518e-03
-7.319999999999999840e-01	1.662252391905764348e+00	1.267245030178809281e-02
-5.759999999999999565e-01	1.662252391905764348e+00	1.012644955780708789e-02
-4.199999999999999289e-01	1.662252391905764348e+00	4.545041783383134415e-02
-2.640000000000000124e-01	1.662252391905764348e+00	1.105416873393838401e-01
-1.079999999999998739e-01	1.662252391905764348e+00	1.559887964584144304e-01
4.800000000000004263e-02	1.662252391905764348e+00	1.249186150118784533e-01
2.039999999999999591e-01	1.662252391905764348e+00	1.349874354280571065e-01
3.600000000000000977e-01	1.662252391905764348e+00	6.505807356241596895e-02
5.160000000000000142e-01	1.662252391905764348e+00	2.673691790186349948e-02
6.719999999999999307e-01	1.662252391905764348e+00	1.806711244653402826e-02
8.280000000000000693e-01	1.662252391905764348e+00	8.605786334959788023e-03
9.840000000000002078e-01	1.662252391905764348e+00	7.830595670916816117e-03
-1.199999999999999956e+00	1.662191022280598007e+00	2.888322635639053136e-03
-1.044000000000000039e+00	1.662191022280598007e+00	3.193276482941426533e-03
-8.879999999999999005e-01	1.662191022280598007e+00	3.893207632108939067e-03
-7.319999999999999840e-01	1.662191022280598007e+00	1.220310029061075739e-02
-5.759999999999999565e-01	1.662191022280598007e+00	9.347491899514235106e-03
-4.199999999999999289e-01	1.662191022280598007e+00	4.923795265331728371e-02
-2.640000000000000124e-01	1.662191022280598007e+00	9.529455805119296796e-02
-1.079999999999998739e-01	1.662191022280598007e+00	1.848756106173800595e-01
4.800000000000004263e-02	1.662191022280598007e+00	9.517608762809787182e-02
2.039999999999999591e-01	1.662191022280598007e+00	1.293629589518880407e-01
3.600000000000000977e-01	1.662191022280598007e+00	7.951542324295285402e-02
5.160000000000000142e-01	1.662191022280598007e+00	3.175009000846290563e-02
6.719999999999999307e-01	1.662191022280598007e+00	1.560341529473393239e-02
8.280000000000000693e-01	1.662191022280598007e+00	6.884629067967831632e-03
9.840000000000002078e-01	1.662191022280598007e+00	8.143819497753489525e-03
-1.199999999999999956e+00	1.662129658913671593e+00	3.713557674393068442e-03
-1.044000000000000039e+00	1.662129658913671593e+00	3.548084981046029530e-03
-8.879999999999999005e-01	1.662129658913671593e+00	4.580244273069339518e-03
-7.319999999999999840e-01	1.662129658913671593e+00	7.509600178837388430e-03
-5.759999999999999565e-01	1.662129658913671593e+00	1.090540721609994067e-02
-4.199999999999999289e-01	1.662129658913671593e+00	3.787534819485945115e-02
-2.640000000000000124e-01	1.662129658913671593e+00	1.181652519834792692e-01
-1.079999999999998739e-01	1.662129658913671593e+00	1.328793451312419438e-01
4.800000000000004263e-02	1.662129658913671593e+00	1.130216040583662263e-01
2.039999999999999591e-01	1.662129658913671593e+00	1.124895295233809128e-01
3.600000000000000977e-01	1.662129658913671593e+00	9.035843550335551089e-02
5.160000000000000142e-01	1.662129658913671593e+00	3.175009000846290563e-02
6.719999999999999307e-01	1.662129658913671593e+00	1.970957721440075999e-02
8.280000000000000693e-01	1.662129658913671593e+00	9.896654285203755966e-03
9.840000000000002078e-01	1.662129658913671593e+00	7.204148017243471036e-03
-1.199999999999999956e+00	1.662068301804101145e+00	3.094631395327557179e-03
-1.044000000000000039e+00	1.662068301804101145e+00	4.435106226307536370e-03
-8.879999999999999005e-01	1.662068301804101145e+00	4.122219845762406173e-03
-7.319999999999999840e-01	1.662068301804101145e+00	8.917650212369399032e-03
-5.759999999999999565e-01	1.662068301804101145e+00	9.347491899514235106e-03
-4.199999999999999289e-01	1.662068301804101145e+00	4.355665042408836396e-02
-2.640000000000000124e-01	1.662068301804101145e+00	9.910634037324067558e-02
-1.079999999999998739e-01	1.662068301804101145e+00	1.444340707948281732e-01
4.800000000000004263e-02	1.662068301804101145e+00	1.308671204886345807e-01
2.039999999999999591e-01	1.662068301804101145e+00	1.518608648565642483e-01
3.600000000000000977e-01	1.662068301804101145e+00	6.867241098255018328e-02
5.160000000000000142e-01	1.662068301804101145e+00	3.843431948392878050e-02
6.719999999999999307e-01	1.662068301804101145e+00	2.381573913406758239e-02
8.280000000000000693e-01	1.662068301804101145e+00	9.896654285203755966e-03
9.840000000000002078e-01	1.662068301804101145e+00	9.083490978263506280e-03
-1.199999999999999956e+00	1.662006950951002038e+00	4.332483953458580138e-03
-1.044000000000000039e+00	1.662006950951002038e+00	3.725489230098330811e-03
-8.879999999999999005e-01	1.662006950951002038e+00	5.038268700376273730e-03
-7.319999999999999840e-01	1.662006950951002038e+00	1.079505025707874592e-02
-5.759999999999999565e-01	1.662006950951002038e+00	1.246332253268564796e-02
-4.199999999999999289e-01	1.662006950951002038e+00	2.840651114614458836e-02
-2.640000000000000124e-01	1.662006950951002038e+00	1.219770343055269907e-01
-1.079999999999998739e-01	1.662006950951002038e+00	1.386567079630350585e-01
4.800000000000004263e-02	1.662006950951002038e+00	1.665581533491712896e-01
2.039999999999999591e-01	1.662006950951002038e+00	1.068650530472118609e-01
3.600000000000000977e-01	1.662006950951002038e+00	9.035843550335551089e-02
5.160000000000000142e-01	1.662006950951002038e+00	3.342114737732937435e-02
6.719999999999999307e-01	1.662006950951002038e+00	2.135204198226748826e-02
8.280000000000000693e-01	1.662006950951002038e+00	8.175497018211798708e-03
9.840000000000002078e-01	1.662006950951002038e+00	9.083490978263506280e-03
-1.199999999999999956e+00	1.661945606353490534e+00	3.507248914704564832e-03
-1.044000000000000039e+00	1.661945606353490534e+00	4.080297728202933807e-03
-8.879999999999999005e-01	1.661945606353490534e+00	4.809256486722806624e-03
-7.319999999999999840e-01	1.661945606353490534e+00	1.408050033532010428e-02
-5.759999999999999565e-01	1.661945606353490534e+00	1.480019550756420804e-02
-4.199999999999999289e-01	1.661945606353490534e+00	5.113172006306025696e-02
-2.640000000000000124e-01	1.661945606353490534e+00	1.181652519834792692e-01
-1.079999999999998739e-01	1.661945606353490534e+00	1.444340707948281732e-01
4.800000000000004263e-02	1.661945606353490534e+00	1.070730985816100989e-01
2.039999999999999591e-01	1.661945606353490534e+00	1.237384824757190027e-01
3.600000000000000977e-01	1.661945606353490534e+00	8.312976066308708223e-02
5.160000000000000142e-01	1.661945606353490534e+00	3.342114737732937435e-02
6.719999999999999307e-01	1.661945606353490534e+00	1.888834483046739413e-02
8.280000000000000693e-01	1.661945606353490534e+00	9.466364968455768386e-03
9.840000000000002078e-01	1.661945606353490534e+00	9.709938631936851361e-03
-1.199999999999999956e+00	1.661884268010682675e+00	2.888322635639053136e-03
-1.044000000000000039e+00	1.661884268010682675e+00	3.548084981046029530e-03
-8.879999999999999005e-01	1.661884268010682675e+00	4.580244273069339518e-03
-7.319999999999999840e-01	1.661884268010682675e+00	8.917650212369399032e-03
-5.759999999999999565e-01	1.661884268010682675e+00	1.791602614073561570e-02
-4.199999999999999289e-01	1.661884268010682675e+00	4.923795265331728371e-02
-2.640000000000000124e-01	1.661884268010682675e+00	9.910634037324067558e-02
-1.079999999999998739e-01	1.661884268010682675e+00	1.675435221220006876e-01
4.800000000000004263e-02	1.661884268010682675e+00	1.308671204886345807e-01
2.039999999999999591e-01	1.661884268010682675e+00	1.293629589518880407e-01
3.600000000000000977e-01	1.661884268010682675e+00	1.012014477637581816e-01
5.160000000000000142e-01	1.661884268010682675e+00	4.010537685279525616e-02
6.719999999999999307e-01	1.661884268010682675e+00	2.299450675013421999e-02
8.280000000000000693e-01	1.661884268010682675e+00	8.605786334959788023e-03
9.840000000000002078e-01	1.661884268010682675e+00	9.396714805100179688e-03
-1.199999999999999956e+00	1.661822935921694722e+00	3.713557674393068442e-03
-1.044000000000000039e+00	1.661822935921694722e+00	4.612510475359838519e-03
-8.879999999999999005e-01	1.661822935921694722e+00	5.725305341336675916e-03
-7.319999999999999840e-01	1.661822935921694722e+00	9.387000223546736188e-03
-5.759999999999999565e-01	1.661822935921694722e+00	1.324228019097850075e-02
-4.199999999999999289e-01	1.661822935921694722e+00	6.249432452151809647e-02
-2.640000000000000124e-01	1.661822935921694722e+00	1.334123812716701551e-01
-1.079999999999998739e-01	1.661822935921694722e+00	2.195397876081388311e-01
4.800000000000004263e-02	1.661822935921694722e+00	1.546611423956590625e-01
2.039999999999999591e-01	1.661822935921694722e+00	1.574853413327332863e-01
3.600000000000000977e-01	1.661822935921694722e+00	7.228674840268441149e-02
5.160000000000000142e-01	1.661822935921694722e+00	3.342114737732937435e-02
6.719999999999999307e-01	1.661822935921694722e+00	2.135204198226748826e-02
8.280000000000000693e-01	1.661822935921694722e+00	7.314918384715820079e-03
9.840000000000002078e-01	1.661822935921694722e+00	9.083490978263506280e-03
-1.199999999999999956e+00	1.661761610085643381e+00	3.507248914704564832e-03
-1.044000000000000039e+00	1.661761610085643381e+00	3.902893479150632092e-03
-8.879999999999999005e-01	1.661761610085643381e+00	4.809256486722806624e-03
-7.319999999999999840e-01	1.661761610085643381e+00	1.314180031296542997e-02
-5.759999999999999565e-01	1.661761610085643381e+00	1.869498379902847021e-02
-4.199999999999999289e-01	1.661761610085643381e+00	3.976911560460241746e-02
-2.640000000000000124e-01	1.661761610085643381e+00	1.029181226952883971e-01
-1.079999999999998739e-01	1.661761610085643381e+00	1.848756106173800595e-01
4.800000000000004263e-02	1.661761610085643381e+00	1.427641314421468077e-01
2.039999999999999591e-01	1.661761610085643381e+00	1.518608648565642483e-01
3.600000000000000977e-01	1.661761610085643381e+00	8.674409808322128268e-02
5.160000000000000142e-01	1.661761610085643381e+00	4.511854895939466231e-02
6.719999999999999307e-01	1.661761610085643381e+00	2.053080959833412239e-02
8.280000000000000693e-01	1.661761610085643381e+00	9.466364968455768386e-03
9.840000000000002078e-01	1.661761610085643381e+00	1.033638628561019818e-02
-1.199999999999999956e+00	1.661700290501645361e+00	4.745101472835587357e-03
-1.044000000000000039e+00	1.661700290501645361e+00	3.548084981046029530e-03
-8.879999999999999005e-01	1.661700290501645361e+00	3.664195418455471961e-03
-7.319999999999999840e-01	1.661700290501645361e+00	1.126440026825608308e-02
-5.759999999999999565e-01	1.661700290501645361e+00	1.246332253268564796e-02
-4.199999999999999289e-01	1.661700290501645361e+00	3.976911560460241746e-02
-2.640000000000000124e-01	1.661700290501645361e+00	1.105416873393838401e-01
-1.079999999999998739e-01	1.661700290501645361e+00	1.617661592902075729e-01
4.800000000000004263e-02	1.661700290501645361e+00	1.487126369189029351e-01
2.039999999999999591e-01	1.661700290501645361e+00	1.293629589518880407e-01
3.600000000000000977e-01	1.661700290501645361e+00	1.228874722845634954e-01
5.160000000000000142e-01	1.661700290501645361e+00	4.177643422166171794e-02
6.719999999999999307e-01	1.661700290501645361e+00	2.463697151800094826e-02
8.280000000000000693e-01	1.661700290501645361e+00	9.036075651707779072e-03
9.840000000000002078e-01	1.661700290501645361e+00	1.096283393928354152e-02
-1.199999999999999956e+00	1.661638977168817366e+00	5.776645271278106272e-03
-1.044000000000000039e+00	1.661638977168817366e+00	3.193276482941426533e-03
-8.879999999999999005e-01	1.661638977168817366e+00	5.038268700376273730e-03
-7.319999999999999840e-01	1.661638977168817366e+00	9.856350234724073345e-03
-5.759999999999999565e-01	1.661638977168817366e+00	2.181081443219988134e-02
-4.199999999999999289e-01	1.661638977168817366e+00	4.923795265331728371e-02
-2.640000000000000124e-01	1.661638977168817366e+00	9.529455805119296796e-02
-1.079999999999998739e-01	1.661638977168817366e+00	1.790982477855869448e-01
4.800000000000004263e-02	1.661638977168817366e+00	1.368156259653907081e-01
2.039999999999999591e-01	1.661638977168817366e+00	1.124895295233809128e-01
3.600000000000000977e-01	1.661638977168817366e+00	7.951542324295285402e-02
5.160000000000000142e-01	1.661638977168817366e+00	5.514489317259347462e-02
6.719999999999999307e-01	1.661638977168817366e+00	2.956436582160113652e-02
8.280000000000000693e-01	1.661638977168817366e+00	9.036075651707779072e-03
9.840000000000002078e-01	1.661638977168817366e+00	1.096283393928354152e-02
-1.199999999999999956e+00	1.661577670086276326e+00	5.776645271278106272e-03
-1.044000000000000039e+00	1.661577670086276326e+00	5.322127471569043644e-03
-8.879999999999999005e-01	1.661577670086276326e+00	5.038268700376273730e-03
-7.319999999999999840e-01	1.661577670086276326e+00	1.079505025707874592e-02
-5.759999999999999565e-01	1.661577670086276326e+00	1.869498379902847021e-02
-4.199999999999999289e-01	1.661577670086276326e+00	4.923795265331728371e-02
-2.640000000000000124e-01	1.661577670086276326e+00	1.257888166275747122e-01
-1.079999999999998739e-01	1.661577670086276326e+00	2.022076991127594592e-01
4.800000000000004263e-02	1.661577670086276326e+00	1.368156259653907081e-01
2.039999999999999591e-01	1.661577670086276326e+00	1.687342942850713623e-01
3.600000000000000977e-01	1.661577670086276326e+00	9.035843550335551089e-02
5.160000000000000142e-01	1.661577670086276326e+00	2.673691790186349948e-02
6.719999999999999307e-01	1.661577670086276326e+00	2.710066866980104586e-02
8.280000000000000693e-01	1.661577670086276326e+00	9.466364968455768386e-03
9.840000000000002078e-01	1.661577670086276326e+00	1.190250541979356001e-02
-1.199999999999999956e+00	1.661516369253139835e+00	3.713557674393068442e-03
-1.044000000000000039e+00	1.661516369253139835e+00	3.902893479150632092e-03
-8.879999999999999005e-01	1.661516369253139835e+00	4.122219845762406173e-03
-7.319999999999999840e-01	1.661516369253139835e+00	1.454985034649743970e-02
-5.759999999999999565e-01	1.661516369253139835e+00	1.635811082414991013e-02
-4.199999999999999289e-01	1.661516369253139835e+00	5.870678970203214303e-02
-2.640000000000000124e-01	1.661516369253139835e+00	9.529455805119296796e-02
-1.079999999999998739e-01	1.661516369253139835e+00	1.848756106173800595e-01
4.800000000000004263e-02	1.661516369253139835e+00	1.606096478724151622e-01
2.039999999999999591e-01	1.661516369253139835e+00	1.518608648565642483e-01
3.600000000000000977e-01	1.661516369253139835e+00	8.674409808322128268e-02
5.160000000000000142e-01	1.661516369253139835e+00	3.509220474619585001e-02
6.719999999999999307e-01	1.661516369253139835e+00	2.710066866980104586e-02
8.280000000000000693e-01	1.661516369253139835e+00	1.032694360195174701e-02
9.840000000000002078e-01	1.661516369253139835e+00	1.002316245877352477e-02
-1.199999999999999956e+00	1.661455074668524601e+00	4.126175193770075661e-03
-1.044000000000000039e+00	1.661455074668524601e+00	4.435106226307536370e-03
-8.879999999999999005e-01	1.661455074668524601e+00	6.412341982297076366e-03
-7.319999999999999840e-01	1.661455074668524601e+00	1.361115032414276713e-02
-5.759999999999999565e-01	1.661455074668524601e+00	1.480019550756420804e-02
-4.199999999999999289e-01	1.661455074668524601e+00	3.976911560460241746e-02
-2.640000000000000124e-01	1.661455074668524601e+00	1.334123812716701551e-01
-1.079999999999998739e-01	1.661455074668524601e+00	1.559887964584144304e-01
4.800000000000004263e-02	1.661455074668524601e+00	1.487126369189029351e-01
2.039999999999999591e-01	1.661455074668524601e+00	1.856077237135785318e-01
3.600000000000000977e-01	1.661455074668524601e+00	9.758711034362395342e-02
5.160000000000000142e-01	1.661455074668524601e+00	4.177643422166171794e-02
6.719999999999999307e-01	1.661455074668524601e+00	2.710066866980104586e-02
8.280000000000000693e-01	1.661455074668524601e+00	1.204810086894370427e-02
9.840000000000002078e-01	1.661455074668524601e+00	1.221572924663023342e-02
-1.199999999999999956e+00	1.661393786331548661e+00	4.332483953458580138e-03
-1.044000000000000039e+00	1.661393786331548661e+00	5.322127471569043644e-03
-8.879999999999999005e-01	1.661393786331548661e+00	6.412341982297076366e-03
-7.319999999999999840e-01	1.661393786331548661e+00	1.314180031296542997e-02
-5.759999999999999565e-01	1.661393786331548661e+00	1.635811082414991013e-02
-4.199999999999999289e-01	1.661393786331548661e+00	5.491925488254620347e-02
-2.640000000000000124e-01	1.661393786331548661e+00	1.029181226952883971e-01
-1.079999999999998739e-01	1.661393786331548661e+00	2.022076991127594592e-01
4.800000000000004263e-02	1.661393786331548661e+00	1.427641314421468077e-01
2.039999999999999591e-01	1.661393786331548661e+00	1.349874354280571065e-01
3.600000000000000977e-01	1.661393786331548661e+00	1.048157851838923960e-01
5.160000000000000142e-01	1.661393786331548661e+00	5.013172106599406846e-02
6.719999999999999307e-01	1.661393786331548661e+00	2.792190105373440825e-02
8.280000000000000693e-01	1.661393786331548661e+00	1.506012608617962947e-02
9.840000000000002078e-01	1.661393786331548661e+00	1.096283393928354152e-02
-1.199999999999999956e+00	1.661332504241329611e+00	3.919866434081572051e-03
-1.044000000000000039e+00	1.661332504241329611e+00	3.725489230098330811e-03
-8.879999999999999005e-01	1.661332504241329611e+00	5.267280914029740836e-03
-7.319999999999999840e-01	1.661332504241329611e+00	1.267245030178809281e-02
-5.759999999999999565e-01	1.661332504241329611e+00	1.480019550756420804e-02
-4.199999999999999289e-01	1.661332504241329611e+00	5.302548747280323022e-02
-2.640000000000000124e-01	1.661332504241329611e+00	1.410359459157655981e-01
-1.079999999999998739e-01	1.661332504241329611e+00	2.310945132717250883e-01
4.800000000000004263e-02	1.661332504241329611e+00	1.249186150118784533e-01
2.039999999999999591e-01	1.661332504241329611e+00	1.462363883803951825e-01
3.600000000000000977e-01	1.661332504241329611e+00	1.048157851838923960e-01
5.160000000000000142e-01	1.661332504241329611e+00	4.678960632826112409e-02
6.719999999999999307e-01	1.661332504241329611e+00	2.545820390193431412e-02
8.280000000000000693e-01	1.661332504241329611e+00	1.290867950243968290e-02
9.840000000000002078e-01	1.661332504241329611e+00	1.096283393928354152e-02
-1.199999999999999956e+00	1.661271228396985045e+00	5.570336511589602663e-03
-1.044000000000000039e+00	1.661271228396985045e+00	3.725489230098330811e-03
-8.879999999999999005e-01	1.661271228396985045e+00	4.809256486722806624e-03
-7.319999999999999840e-01	1.661271228396985045e+00	1.267245030178809281e-02
-5.759999999999999565e-01	1.661271228396985045e+00	1.557915316585706082e-02
-4.199999999999999289e-01	1.661271228396985045e+00	6.438809193126106278e-02
-2.640000000000000124e-01	1.661271228396985045e+00	1.105416873393838401e-01
-1.079999999999998739e-01	1.661271228396985045e+00	2.137624247763456886e-01
4.800000000000004263e-02	1.661271228396985045e+00	1.725066588259273892e-01
2.039999999999999591e-01	1.661271228396985045e+00	1.743587707612404281e-01
3.600000000000000977e-01	1.661271228396985045e+00	1.120444600241608385e-01
5.160000000000000142e-01	1.661271228396985045e+00	4.678960632826112409e-02
6.719999999999999307e-01	1.661271228396985045e+00	2.874313343766777412e-02
8.280000000000000693e-01	1.661271228396985045e+00	9.466364968455768386e-03
9.840000000000002078e-01	1.661271228396985045e+00	1.440829603448694207e-02
-1.199999999999999956e+00	1.661209958797633224e+00	5.157718992212595444e-03
-1.044000000000000039e+00	1.661209958797633224e+00	5.322127471569043644e-03
-8.879999999999999005e-01	1.661209958797633224e+00	5.267280914029740836e-03
-7.319999999999999840e-01	1.661209958797633224e+00	1.408050033532010428e-02
-5.759999999999999565e-01	1.661209958797633224e+00	1.869498379902847021e-02
-4.199999999999999289e-01	1.661209958797633224e+00	5.681302229228917672e-02
-2.640000000000000124e-01	1.661209958797633224e+00	1.410359459157655981e-01
-1.079999999999998739e-01	1.661209958797633224e+00	2.195397876081388311e-01
4.800000000000004263e-02	1.661209958797633224e+00	1.784551643026835166e-01
2.039999999999999591e-01	1.661209958797633224e+00	1.856077237135785318e-01
3.600000000000000977e-01	1.661209958797633224e+00	1.012014477637581816e-01
5.160000000000000142e-01	1.661209958797633224e+00	5.013172106599406846e-02
6.719999999999999307e-01	1.661209958797633224e+00	3.038559820553450239e-02
8.280000000000000693e-01	1.661209958797633224e+00	9.896654285203755966e-03
9.840000000000002078e-01	1.661209958797633224e+00	1.503474368816028542e-02
-1.199999999999999956e+00	1.661148695442392409e+00	4.745101472835587357e-03
-1.044000000000000039e+00	1.661148695442392409e+00	4.612510475359838519e-03
-8.879999999999999005e-01	1.661148695442392409e+00	7.099378623257477684e-03
-7.319999999999999840e-01	1.661148695442392409e+00	1.689660040238412375e-02
-5.759999999999999565e-01	1.661148695442392409e+00	1.869498379902847021e-02
-4.199999999999999289e-01	1.661148695442392409e+00	6.060055711177511628e-02
-2.640000000000000124e-01	1.661148695442392409e+00	1.219770343055269907e-01
-1.079999999999998739e-01	1.661148695442392409e+00	2.888681415896563465e-01
4.800000000000004263e-02	1.661148695442392409e+00	1.963006807329518710e-01
2.039999999999999591e-01	1.661148695442392409e+00	1.406119119042261445e-01
3.600000000000000977e-01	1.661148695442392409e+00	1.084301226040266103e-01
5.160000000000000142e-01	1.661148695442392409e+00	5.013172106599406846e-02
6.719999999999999307e-01	1.661148695442392409e+00	3.120683058946786478e-02
8.280000000000000693e-01	1.661148695442392409e+00	1.290867950243968290e-02
9.840000000000002078e-01	1.661148695442392409e+00	1.346862455397692358e-02
-1.199999999999999956e+00	1.661087438330380639e+00	5.570336511589602663e-03
-1.044000000000000039e+00	1.661087438330380639e+00	4.612510475359838519e-03
-8.879999999999999005e-01	1.661087438330380639e+00	4.122219845762406173e-03
-7.319999999999999840e-01	1.661087438330380639e+00	1.736595041356146091e-02
-5.759999999999999565e-01	1.661087438330380639e+00	2.103185677390703029e-02
-4.199999999999999289e-01	1.661087438330380639e+00	5.113172006306025696e-02
-2.640000000000000124e-01	1.661087438330380639e+00	1.448477282378133058e-01
-1.079999999999998739e-01	1.661087438330380639e+00	2.253171504399319736e-01
4.800000000000004263e-02	1.661087438330380639e+00	1.546611423956590625e-01
2.039999999999999591e-01	1.661087438330380639e+00	2.024811531420856459e-01
3.600000000000000977e-01	1.661087438330380639e+00	1.301161471248319379e-01
5.160000000000000142e-01	1.661087438330380639e+00	4.511854895939466231e-02
6.719999999999999307e-01	1.661087438330380639e+00	2.710066866980104586e-02
8.280000000000000693e-01	1.661087438330380639e+00	1.161781155219571496e-02
9.840000000000002078e-01	1.661087438330380639e+00	1.472151986132361375e-02
-1.199999999999999956e+00	1.661026187460716841e+00	4.951410232524090967e-03
-1.044000000000000039e+00	1.661026187460716841e+00	5.322127471569043644e-03
-8.879999999999999005e-01	1.661026187460716841e+00	5.954317554990142154e-03
-7.319999999999999840e-01	1.661026187460716841e+00	1.454985034649743970e-02
-5.759999999999999565e-01	1.661026187460716841e+00	1.947394145732132473e-02
-4.199999999999999289e-01	1.661026187460716841e+00	6.438809193126106278e-02
-2.640000000000000124e-01	1.661026187460716841e+00	1.334123812716701551e-01
-1.079999999999998739e-01	1.661026187460716841e+00	2.426492389353113177e-01
4.800000000000004263e-02	1.661026187460716841e+00	1.784551643026835166e-01
2.039999999999999591e-01	1.661026187460716841e+00	2.081056296182547116e-01
3.600000000000000977e-01	1.661026187460716841e+00	1.228874722845634954e-01
5.160000000000000142e-01	1.661026187460716841e+00	5.848700791032640511e-02
6.719999999999999307e-01	1.661026187460716841e+00	2.956436582160113652e-02
8.280000000000000693e-01	1.661026187460716841e+00	1.290867950243968290e-02
9.840000000000002078e-01	1.661026187460716841e+00	1.409507220765027040e-02
-1.199999999999999956e+00	1.660964942832519498e+00	4.332483953458580138e-03
-1.044000000000000039e+00	1.660964942832519498e+00	6.209148716830551785e-03
-8.879999999999999005e-01	1.660964942832519498e+00	4.809256486722806624e-03
-7.319999999999999840e-01	1.660964942832519498e+00	1.736595041356146091e-02
-5.759999999999999565e-01	1.660964942832519498e+00	1.947394145732132473e-02
-4.199999999999999289e-01	1.660964942832519498e+00	5.113172006306025696e-02
-2.640000000000000124e-01	1.660964942832519498e+00	1.410359459157655981e-01
-1.079999999999998739e-01	1.660964942832519498e+00	2.137624247763456886e-01
4.800000000000004263e-02	1.660964942832519498e+00	1.725066588259273892e-01
2.039999999999999591e-01	1.660964942832519498e+00	1.574853413327332863e-01
3.600000000000000977e-01	1.660964942832519498e+00	1.301161471248319379e-01
5.160000000000000142e-01	1.660964942832519498e+00	5.013172106599406846e-02
6.719999999999999307e-01	1.660964942832519498e+00	3.613422489306805652e-02
8.280000000000000693e-01	1.660964942832519498e+00	1.247839018569169359e-02
9.840000000000002078e-01	1.660964942832519498e+00	1.409507220765027040e-02
-1.199999999999999956e+00	1.660903704444907536e+00	4.745101472835587357e-03
-1.044000000000000039e+00	1.660903704444907536e+00	4.789914724412139800e-03
-8.879999999999999005e-01	1.660903704444907536e+00	6.870366409604010578e-03
-7.319999999999999840e-01	1.660903704444907536e+00	1.736595041356146091e-02
-5.759999999999999565e-01	1.660903704444907536e+00	2.025289911561417577e-02
-4.199999999999999289e-01	1.660903704444907536e+00	6.628185934100404297e-02
-2.640000000000000124e-01	1.660903704444907536e+00	1.524712928819087487e-01
-1.079999999999998739e-01	1.660903704444907536e+00	2.484266017671044602e-01
4.800000000000004263e-02	1.660903704444907536e+00	1.784551643026835166e-01
2.039999999999999591e-01	1.660903704444907536e+00	1.687342942850713623e-01
3.600000000000000977e-01	1.660903704444907536e+00	1.265018097046977097e-01
5.160000000000000142e-01	1.660903704444907536e+00	5.180277843486053024e-02
6.719999999999999307e-01	1.660903704444907536e+00	3.120683058946786478e-02
8.280000000000000693e-01	1.660903704444907536e+00	1.247839018569169359e-02
9.840000000000002078e-01	1.660903704444907536e+00	1.628763899550697905e-02
-1.199999999999999956e+00	1.660842472296999883e+00	5.776645271278106272e-03
-1.044000000000000039e+00	1.660842472296999883e+00	5.144723222516742363e-03
-8.879999999999999005e-01	1.660842472296999883e+00	6.870366409604010578e-03
-7.319999999999999840e-01	1.660842472296999883e+00	1.595790038002944944e-02
-5.759999999999999565e-01	1.660842472296999883e+00	1.791602614073561570e-02
-4.199999999999999289e-01	1.660842472296999883e+00	6.249432452151809647e-02
-2.640000000000000124e-01	1.660842472296999883e+00	1.639066398480518993e-01
-1.079999999999998739e-01	1.660842472296999883e+00	2.426492389353113177e-01
4.800000000000004263e-02	1.660842472296999883e+00	1.487126369189029351e-01
2.039999999999999591e-01	1.660842472296999883e+00	1.968566766659166078e-01
3.600000000000000977e-01	1.660842472296999883e+00	1.156587974442950667e-01
5.160000000000000142e-01	1.660842472296999883e+00	6.350018001692581127e-02
6.719999999999999307e-01	1.660842472296999883e+00	3.531299250913469412e-02
8.280000000000000693e-01	1.660842472296999883e+00	1.204810086894370427e-02
9.840000000000002078e-01	1.660842472296999883e+00	1.691408664918032587e-02
-1.199999999999999956e+00	1.660781246387915910e+00	6.189262790655114359e-03
-1.044000000000000039e+00	1.660781246387915910e+00	5.322127471569043644e-03
-8.879999999999999005e-01	1.660781246387915910e+00	6.641354195950543472e-03
-7.319999999999999840e-01	1.660781246387915910e+00	1.689660040238412375e-02
-5.759999999999999565e-01	1.660781246387915910e+00	2.181081443219988134e-02
-4.199999999999999289e-01	1.660781246387915910e+00	6.817562675074700929e-02
-2.640000000000000124e-01	1.660781246387915910e+00	1.219770343055269907e-01
-1.079999999999998739e-01	1.660781246387915910e+00	2.368718761035182030e-01
4.800000000000004263e-02	1.660781246387915910e+00	1.546611423956590625e-01
2.039999999999999591e-01	1.660781246387915910e+00	2.587259179037760815e-01
3.600000000000000977e-01	1.660781246387915910e+00	1.481878342255030512e-01
5.160000000000000142e-01	1.660781246387915910e+00	4.344749159052818666e-02
6.719999999999999307e-01	1.660781246387915910e+00	3.038559820553450239e-02
8.280000000000000693e-01	1.660781246387915910e+00	1.506012608617962947e-02
9.840000000000002078e-01	1.660781246387915910e+00	1.848020578336368597e-02
-1.199999999999999956e+00	1.660720026716774766e+00	6.808189069720625188e-03
-1.044000000000000039e+00	1.660720026716774766e+00	5.499531720621345793e-03
-8.879999999999999005e-01	1.660720026716774766e+00	5.954317554990142154e-03
-7.319999999999999840e-01	1.660720026716774766e+00	1.595790038002944944e-02
-5.759999999999999565e-01	1.660720026716774766e+00	1.947394145732132473e-02
-4.199999999999999289e-01	1.660720026716774766e+00	5.681302229228917672e-02
-2.640000000000000124e-01	1.660720026716774766e+00	1.562830752039564564e-01
-1.079999999999998739e-01	1.660720026716774766e+00	2.830907787578632040e-01
4.800000000000004263e-02	1.660720026716774766e+00	1.725066588259273892e-01
2.039999999999999591e-01	1.660720026716774766e+00	2.137301060944237219e-01
3.600000000000000977e-01	1.660720026716774766e+00	1.265018097046977097e-01
5.160000000000000142e-01	1.660720026716774766e+00	6.182912264805934255e-02
6.719999999999999307e-01	1.660720026716774766e+00	3.613422489306805652e-02
8.280000000000000693e-01	1.660720026716774766e+00	1.290867950243968290e-02
9.840000000000002078e-01	1.660720026716774766e+00	1.628763899550697905e-02
-1.199999999999999956e+00	1.660658813282696267e+00	7.427115348786136884e-03
-1.044000000000000039e+00	1.660658813282696267e+00	5.499531720621345793e-03
-8.879999999999999005e-01	1.660658813282696267e+00	7.099378623257477684e-03
-7.319999999999999840e-01	1.660658813282696267e+00	1.501920035767477686e-02
-5.759999999999999565e-01	1.660658813282696267e+00	2.414768740707844488e-02
-4.199999999999999289e-01	1.660658813282696267e+00	6.249432452151809647e-02
-2.640000000000000124e-01	1.660658813282696267e+00	1.600948575260041640e-01
-1.079999999999998739e-01	1.660658813282696267e+00	2.426492389353113177e-01
4.800000000000004263e-02	1.660658813282696267e+00	1.963006807329518710e-01
2.039999999999999591e-01	1.660658813282696267e+00	2.418524884752689674e-01
3.600000000000000977e-01	1.660658813282696267e+00	1.445734968053688230e-01
5.160000000000000142e-01	1.660658813282696267e+00	6.350018001692581127e-02
6.719999999999999307e-01	1.660658813282696267e+00	4.024038681273488238e-02
8.280000000000000693e-01	1.660658813282696267e+00	1.592070471967561157e-02
9.840000000000002078e-01	1.660658813282696267e+00	1.785375812969034262e-02
-1.199999999999999956e+00	1.660597606084800226e+00	6.189262790655114359e-03
-1.044000000000000039e+00	1.660597606084800226e+00	5.499531720621345793e-03
-8.879999999999999005e-01	1.660597606084800226e+00	6.412341982297076366e-03
-7.319999999999999840e-01	1.660597606084800226e+00	1.501920035767477686e-02
-5.759999999999999565e-01	1.660597606084800226e+00	2.181081443219988134e-02
-4.199999999999999289e-01	1.660597606084800226e+00	7.196316157023295579e-02
-2.640000000000000124e-01	1.660597606084800226e+00	1.448477282378133058e-01
-1.079999999999998739e-01	1.660597606084800226e+00	2.542039645988976027e-01
4.800000000000004263e-02	1.660597606084800226e+00	1.963006807329518710e-01
2.039999999999999591e-01	1.660597606084800226e+00	2.418524884752689674e-01
3.600000000000000977e-01	1.660597606084800226e+00	1.156587974442950667e-01
5.160000000000000142e-01	1.660597606084800226e+00	7.185546686125815485e-02
6.719999999999999307e-01	1.660597606084800226e+00	3.613422489306805652e-02
8.280000000000000693e-01	1.660597606084800226e+00	1.419954745268365084e-02
9.840000000000002078e-01	1.660597606084800226e+00	1.879342961020035938e-02
-1.199999999999999956e+00	1.660536405122206016e+00	7.220806589097633274e-03
-1.044000000000000039e+00	1.660536405122206016e+00	5.676935969673647074e-03
-8.879999999999999005e-01	1.660536405122206016e+00	6.641354195950543472e-03
-7.319999999999999840e-01	1.660536405122206016e+00	1.971270046944814669e-02
-5.759999999999999565e-01	1.660536405122206016e+00	2.025289911561417577e-02
-4.199999999999999289e-01	1.660536405122206016e+00	7.385692897997592210e-02
-2.640000000000000124e-01	1.660536405122206016e+00	1.562830752039564564e-01
-1.079999999999998739e-01	1.660536405122206016e+00	2.599813274306907451e-01
4.800000000000004263e-02	1.660536405122206016e+00	2.022491862097079984e-01
2.039999999999999591e-01	1.660536405122206016e+00	2.137301060944237219e-01
3.600000000000000977e-01	1.660536405122206016e+00	1.481878342255030512e-01
5.160000000000000142e-01	1.660536405122206016e+00	6.684229475465874870e-02
6.719999999999999307e-01	1.660536405122206016e+00	4.106161919666824478e-02
8.280000000000000693e-01	1.660536405122206016e+00	1.462983676943164016e-02
9.840000000000002078e-01	1.660536405122206016e+00	1.566119134183363223e-02
-1.199999999999999956e+00	1.660475210394034118e+00	7.014497829409129664e-03
-1.044000000000000039e+00	1.660475210394034118e+00	6.386552965882853067e-03
-8.879999999999999005e-01	1.660475210394034118e+00	6.870366409604010578e-03
-7.319999999999999840e-01	1.660475210394034118e+00	1.642725039120678659e-02
-5.759999999999999565e-01	1.660475210394034118e+00	2.025289911561417577e-02
-4.199999999999999289e-01	1.660475210394034118e+00	7.385692897997592210e-02
-2.640000000000000124e-01	1.660475210394034118e+00	1.791537691362427576e-01
-1.079999999999998739e-01	1.660475210394034118e+00	3.004228672532425759e-01
4.800000000000004263e-02	1.660475210394034118e+00	2.141461971632201977e-01
2.039999999999999591e-01	1.660475210394034118e+00	2.081056296182547116e-01
3.600000000000000977e-01	1.660475210394034118e+00	1.301161471248319379e-01
5.160000000000000142e-01	1.660475210394034118e+00	7.018440949239170001e-02
6.719999999999999307e-01	1.660475210394034118e+00	3.777668966093478825e-02
8.280000000000000693e-01	1.660475210394034118e+00	1.807215130341555814e-02
9.840000000000002078e-01	1.660475210394034118e+00	1.848020578336368597e-02
-1.199999999999999956e+00	1.660414021899404569e+00	6.189262790655114359e-03
-1.044000000000000039e+00	1.660414021899404569e+00	6.563957214935154348e-03
-8.879999999999999005e-01	1.660414021899404569e+00	6.870366409604010578e-03
-7.319999999999999840e-01	1.660414021899404569e+00	2.112075050298015469e-02
-5.759999999999999565e-01	1.660414021899404569e+00	2.258977209049273585e-02
-4.199999999999999289e-01	1.660414021899404569e+00	7.953823120920483492e-02
-2.640000000000000124e-01	1.660414021899404569e+00	1.791537691362427576e-01
-1.079999999999998739e-01	1.660414021899404569e+00	2.426492389353113177e-01
4.800000000000004263e-02	1.660414021899404569e+00	1.903521752561957436e-01
2.039999999999999591e-01	1.660414021899404569e+00	2.081056296182547116e-01
3.600000000000000977e-01	1.660414021899404569e+00	1.734881961664425654e-01
5.160000000000000142e-01	1.660414021899404569e+00	6.851335212352521742e-02
6.719999999999999307e-01	1.660414021899404569e+00	4.352531634846834585e-02
8.280000000000000693e-01	1.660414021899404569e+00	1.678128335317158673e-02
9.840000000000002078e-01	1.660414021899404569e+00	1.848020578336368597e-02
-1.199999999999999956e+00	1.660352839637438072e+00	7.427115348786136884e-03
-1.044000000000000039e+00	1.660352839637438072e+00	5.676935969673647074e-03
-8.879999999999999005e-01	1.660352839637438072e+00	8.931476332485213665e-03
-7.319999999999999840e-01	1.660352839637438072e+00	2.112075050298015469e-02
-5.759999999999999565e-01	1.660352839637438072e+00	2.726351804024985601e-02
-4.199999999999999289e-01	1.660352839637438072e+00	8.900706825791972199e-02
-2.640000000000000124e-01	1.660352839637438072e+00	1.944008984244336435e-01
-1.079999999999998739e-01	1.660352839637438072e+00	3.004228672532425759e-01
4.800000000000004263e-02	1.660352839637438072e+00	2.200947026399763251e-01
2.039999999999999591e-01	1.660352839637438072e+00	2.306035355229308914e-01
3.600000000000000977e-01	1.660352839637438072e+00	1.843312084268452500e-01
5.160000000000000142e-01	1.660352839637438072e+00	6.851335212352521742e-02
6.719999999999999307e-01	1.660352839637438072e+00	4.024038681273488238e-02
8.280000000000000693e-01	1.660352839637438072e+00	1.850244062016354746e-02
9.840000000000002078e-01	1.660352839637438072e+00	1.973310109071037613e-02
-1.199999999999999956e+00	1.660291663607254664e+00	7.633424108474639626e-03
-1.044000000000000039e+00	1.660291663607254664e+00	6.563957214935154348e-03
-8.879999999999999005e-01	1.660291663607254664e+00	8.702464118831746559e-03
-7.319999999999999840e-01	1.660291663607254664e+00	1.877400044709347238e-02
-5.759999999999999565e-01	1.660291663607254664e+00	2.570560272366415044e-02
-4.199999999999999289e-01	1.660291663607254664e+00	8.332576602869078142e-02
-2.640000000000000124e-01	1.660291663607254664e+00	1.524712928819087487e-01
-1.079999999999998739e-01	1.660291663607254664e+00	2.599813274306907451e-01
4.800000000000004263e-02	1.660291663607254664e+00	2.081976916864640981e-01
2.039999999999999591e-01	1.660291663607254664e+00	2.924727767607903650e-01
3.600000000000000977e-01	1.660291663607254664e+00	1.843312084268452500e-01
5.160000000000000142e-01	1.660291663607254664e+00	6.015806527919288077e-02
6.719999999999999307e-01	1.660291663607254664e+00	4.845271065206853411e-02
8.280000000000000693e-01	1.660291663607254664e+00	1.807215130341555814e-02
9.840000000000002078e-01	1.660291663607254664e+00	2.380501083958712003e-02
-1.199999999999999956e+00	1.660230493807975272e+00	8.252350387540151322e-03
-1.044000000000000039e+00	1.660230493807975272e+00	6.209148716830551785e-03
-8.879999999999999005e-01	1.660230493807975272e+00	8.015427477871345241e-03
-7.319999999999999840e-01	1.660230493807975272e+00	2.534490060357618563e-02
-5.759999999999999565e-01	1.660230493807975272e+00	2.492664506537129593e-02
-4.199999999999999289e-01	1.660230493807975272e+00	8.332576602869078142e-02
-2.640000000000000124e-01	1.660230493807975272e+00	2.020244630685290588e-01
-1.079999999999998739e-01	1.660230493807975272e+00	3.177549557486219478e-01
4.800000000000004263e-02	1.660230493807975272e+00	2.200947026399763251e-01
2.039999999999999591e-01	1.660230493807975272e+00	2.474769649514380054e-01
3.600000000000000977e-01	1.660230493807975272e+00	1.771025335865768213e-01
5.160000000000000142e-01	1.660230493807975272e+00	5.347383580372699896e-02
6.719999999999999307e-01	1.660230493807975272e+00	4.598901350026843998e-02
8.280000000000000693e-01	1.660230493807975272e+00	1.893272993691153677e-02
9.840000000000002078e-01	1.660230493807975272e+00	2.286533935907710327e-02
-1.199999999999999956e+00	1.660169330238721042e+00	7.839732868163144103e-03
-1.044000000000000039e+00	1.660169330238721042e+00	7.273574211144359473e-03
-8.879999999999999005e-01	1.660169330238721042e+00	9.160488546138679036e-03
-7.319999999999999840e-01	1.660169330238721042e+00	2.159010051415749185e-02
-5.759999999999999565e-01	1.660169330238721042e+00	2.336872974878559037e-02
-4.199999999999999289e-01	1.660169330238721042e+00	8.332576602869078142e-02
-2.640000000000000124e-01	1.660169330238721042e+00	1.982126807464813512e-01
-1.079999999999998739e-01	1.660169330238721042e+00	3.235323185804151458e-01
4.800000000000004263e-02	1.660169330238721042e+00	1.963006807329518710e-01
2.039999999999999591e-01	1.660169330238721042e+00	2.474769649514380054e-01
3.600000000000000977e-01	1.660169330238721042e+00	1.915598832671136786e-01
5.160000000000000142e-01	1.660169330238721042e+00	6.517123738579227998e-02
6.719999999999999307e-01	1.660169330238721042e+00	4.270408396453497651e-02
8.280000000000000693e-01	1.660169330238721042e+00	2.065388720390349403e-02
9.840000000000002078e-01	1.660169330238721042e+00	2.693724910795384717e-02
-1.199999999999999956e+00	1.660108172898612899e+00	5.982954030966609882e-03
-1.044000000000000039e+00	1.660108172898612899e+00	7.450978460196661622e-03
-8.879999999999999005e-01	1.660108172898612899e+00	6.870366409604010578e-03
-7.319999999999999840e-01	1.660108172898612899e+00	2.440620058122151478e-02
-5.759999999999999565e-01	1.660108172898612899e+00	2.726351804024985601e-02
-4.199999999999999289e-01	1.660108172898612899e+00	7.196316157023295579e-02
-2.640000000000000124e-01	1.660108172898612899e+00	2.020244630685290588e-01
-1.079999999999998739e-01	1.660108172898612899e+00	2.715360530942769746e-01
4.800000000000004263e-02	1.660108172898612899e+00	2.200947026399763251e-01
2.039999999999999591e-01	1.660108172898612899e+00	2.362280119990999017e-01
3.600000000000000977e-01	1.660108172898612899e+00	1.554165090657715076e-01
5.160000000000000142e-01	1.660108172898612899e+00	7.519758159899110617e-02
6.719999999999999307e-01	1.660108172898612899e+00	5.255887257173535304e-02
8.280000000000000693e-01	1.660108172898612899e+00	1.807215130341555814e-02
9.840000000000002078e-01	1.660108172898612899e+00	2.317856318591377668e-02
-1.199999999999999956e+00	1.660047021786771770e+00	8.664967906917160276e-03
-1.044000000000000039e+00	1.660047021786771770e+00	7.805786958301264185e-03
-8.879999999999999005e-01	1.660047021786771770e+00	8.015427477871345241e-03
-7.319999999999999840e-01	1.660047021786771770e+00	2.440620058122151478e-02
-5.759999999999999565e-01	1.660047021786771770e+00	2.414768740707844488e-02
-4.199999999999999289e-01	1.660047021786771770e+00	1.098385097650924069e-01
-2.640000000000000124e-01	1.660047021786771770e+00	2.134598100346722371e-01
-1.079999999999998739e-01	1.660047021786771770e+00	3.293096814122082328e-01
4.800000000000004263e-02	1.660047021786771770e+00	2.676827464540252888e-01
2.039999999999999591e-01	1.660047021786771770e+00	2.249790590467618256e-01
3.600000000000000977e-01	1.660047021786771770e+00	1.843312084268452500e-01
5.160000000000000142e-01	1.660047021786771770e+00	6.517123738579227998e-02
6.719999999999999307e-01	1.660047021786771770e+00	5.338010495566871544e-02
8.280000000000000693e-01	1.660047021786771770e+00	2.194475515414746197e-02
9.840000000000002078e-01	1.660047021786771770e+00	2.380501083958712003e-02
-1.199999999999999956e+00	1.659985876902319468e+00	9.490202945671174714e-03
-1.044000000000000039e+00	1.659985876902319468e+00	9.047616701667374889e-03
-8.879999999999999005e-01	1.659985876902319468e+00	1.007653740075254746e-02
-7.319999999999999840e-01	1.659985876902319468e+00	2.252880053651216616e-02
-5.759999999999999565e-01	1.659985876902319468e+00	3.583205228147123139e-02
-4.199999999999999289e-01	1.659985876902319468e+00	1.003696727163775476e-01
-2.640000000000000124e-01	1.659985876902319468e+00	2.134598100346722371e-01
-1.079999999999998739e-01	1.659985876902319468e+00	3.755285840665533170e-01
4.800000000000004263e-02	1.659985876902319468e+00	2.498372300237569066e-01
2.039999999999999591e-01	1.659985876902319468e+00	2.699748708561142130e-01
3.600000000000000977e-01	1.659985876902319468e+00	2.060172329476505637e-01
5.160000000000000142e-01	1.659985876902319468e+00	9.692132739425518562e-02
6.719999999999999307e-01	1.659985876902319468e+00	5.420133733960209171e-02
8.280000000000000693e-01	1.659985876902319468e+00	1.850244062016354746e-02
9.840000000000002078e-01	1.659985876902319468e+00	2.756369676162719398e-02
-1.199999999999999956e+00	1.659924738244377362e+00	8.458659147228654931e-03
-1.044000000000000039e+00	1.659924738244377362e+00	6.386552965882853067e-03
-8.879999999999999005e-01	1.659924738244377362e+00	8.244439691524812347e-03
-7.319999999999999840e-01	1.659924738244377362e+00	2.487555059239884847e-02
-5.759999999999999565e-01	1.659924738244377362e+00	2.804247569854270705e-02
-4.199999999999999289e-01	1.659924738244377362e+00	1.098385097650924069e-01
-2.640000000000000124e-01	1.659924738244377362e+00	2.096480277126245295e-01
-1.079999999999998739e-01	1.659924738244377362e+00	3.755285840665533170e-01
4.800000000000004263e-02	1.659924738244377362e+00	2.498372300237569066e-01
2.039999999999999591e-01	1.659924738244377362e+00	3.149706826654665726e-01
3.600000000000000977e-01	1.659924738244377362e+00	1.626451839060399085e-01
5.160000000000000142e-01	1.659924738244377362e+00	9.190815528765577946e-02
6.719999999999999307e-01	1.659924738244377362e+00	5.666503449140218585e-02
8.280000000000000693e-01	1.659924738244377362e+00	2.022359788715550472e-02
9.840000000000002078e-01	1.659924738244377362e+00	2.725047293479051710e-02
-1.199999999999999956e+00	1.659863605812067266e+00	9.077585426294167495e-03
-1.044000000000000039e+00	1.659863605812067266e+00	9.047616701667374889e-03
-8.879999999999999005e-01	1.659863605812067266e+00	9.160488546138679036e-03
-7.319999999999999840e-01	1.659863605812067266e+00	2.159010051415749185e-02
-5.759999999999999565e-01	1.659863605812067266e+00	2.960039101512841608e-02
-4.199999999999999289e-01	1.659863605812067266e+00	9.279460307740565461e-02
-2.640000000000000124e-01	1.659863605812067266e+00	2.477658509331016889e-01
-1.079999999999998739e-01	1.659863605812067266e+00	2.715360530942769746e-01
4.800000000000004263e-02	1.659863605812067266e+00	2.319917135934885799e-01
2.039999999999999591e-01	1.659863605812067266e+00	3.149706826654665726e-01
3.600000000000000977e-01	1.659863605812067266e+00	1.915598832671136786e-01
5.160000000000000142e-01	1.659863605812067266e+00	8.689498318105637331e-02
6.719999999999999307e-01	1.659863605812067266e+00	5.502256972353545411e-02
8.280000000000000693e-01	1.659863605812067266e+00	2.237504447089545129e-02
9.840000000000002078e-01	1.659863605812067266e+00	2.693724910795384717e-02
-1.199999999999999956e+00	1.659802479604511216e+00	9.696511705359678324e-03
-1.044000000000000039e+00	1.659802479604511216e+00	9.047616701667374889e-03
-8.879999999999999005e-01	1.659802479604511216e+00	8.931476332485213665e-03
-7.319999999999999840e-01	1.659802479604511216e+00	2.159010051415749185e-02
-5.759999999999999565e-01	1.659802479604511216e+00	3.349517930659268172e-02
-4.199999999999999289e-01	1.659802479604511216e+00	1.060509749456064604e-01
-2.640000000000000124e-01	1.659802479604511216e+00	2.134598100346722371e-01
-1.079999999999998739e-01	1.659802479604511216e+00	3.350870442440013752e-01
4.800000000000004263e-02	1.659802479604511216e+00	2.022491862097079984e-01
2.039999999999999591e-01	1.659802479604511216e+00	3.093462061892975346e-01
3.600000000000000977e-01	1.659802479604511216e+00	2.096315703677847919e-01
5.160000000000000142e-01	1.659802479604511216e+00	1.002634421319881369e-01
6.719999999999999307e-01	1.659802479604511216e+00	5.748626687533554824e-02
8.280000000000000693e-01	1.659802479604511216e+00	2.753851627187132653e-02
9.840000000000002078e-01	1.659802479604511216e+00	3.288850181785062804e-02
-1.199999999999999956e+00	1.659741359620830803e+00	9.902820465048181933e-03
-1.044000000000000039e+00	1.659741359620830803e+00	8.515403954510470177e-03
-8.879999999999999005e-01	1.659741359620830803e+00	1.030554961440601630e-02
-7.319999999999999840e-01	1.659741359620830803e+00	2.909970069299487941e-02
-5.759999999999999565e-01	1.659741359620830803e+00	3.037934867342126713e-02
-4.199999999999999289e-01	1.659741359620830803e+00	1.155198119943213197e-01
-2.640000000000000124e-01	1.659741359620830803e+00	2.401422862890062737e-01
-1.079999999999998739e-01	1.659741359620830803e+00	3.755285840665533170e-01
4.800000000000004263e-02	1.659741359620830803e+00	2.617342409772691614e-01
2.039999999999999591e-01	1.659741359620830803e+00	3.037217297131284965e-01
3.600000000000000977e-01	1.659741359620830803e+00	2.277032574684558774e-01
5.160000000000000142e-01	1.659741359620830803e+00	7.686863896785756101e-02
6.719999999999999307e-01	1.659741359620830803e+00	7.637461170580293890e-02
8.280000000000000693e-01	1.659741359620830803e+00	2.065388720390349403e-02
9.840000000000002078e-01	1.659741359620830803e+00	3.100915885683058759e-02
-1.199999999999999956e+00	1.659680245860148950e+00	7.839732868163144103e-03
-1.044000000000000039e+00	1.659680245860148950e+00	8.160595456405867615e-03
-8.879999999999999005e-01	1.659680245860148950e+00	1.190863510998028431e-02
-7.319999999999999840e-01	1.659680245860148950e+00	2.393685057004417763e-02
-5.759999999999999565e-01	1.659680245860148950e+00	3.661100993976409285e-02
-4.199999999999999289e-01	1.659680245860148950e+00	1.249886490430361929e-01
-2.640000000000000124e-01	1.659680245860148950e+00	2.439540686110539813e-01
-1.079999999999998739e-01	1.659680245860148950e+00	3.062002300850357739e-01
4.800000000000004263e-02	1.659680245860148950e+00	2.795797574075375436e-01
2.039999999999999591e-01	1.659680245860148950e+00	3.374685885701427246e-01
3.600000000000000977e-01	1.659680245860148950e+00	2.060172329476505637e-01
5.160000000000000142e-01	1.659680245860148950e+00	1.002634421319881369e-01
6.719999999999999307e-01	1.659680245860148950e+00	6.405612594680246130e-02
8.280000000000000693e-01	1.659680245860148950e+00	2.581735900487936580e-02
9.840000000000002078e-01	1.659680245860148950e+00	3.539429243254400836e-02
-1.199999999999999956e+00	1.659619138321587251e+00	1.134698178286770893e-02
-1.044000000000000039e+00	1.659619138321587251e+00	8.160595456405867615e-03
-8.879999999999999005e-01	1.659619138321587251e+00	1.145061068267335183e-02
-7.319999999999999840e-01	1.659619138321587251e+00	2.487555059239884847e-02
-5.759999999999999565e-01	1.659619138321587251e+00	3.349517930659268172e-02
-4.199999999999999289e-01	1.659619138321587251e+00	1.174135794040642861e-01
-2.640000000000000124e-01	1.659619138321587251e+00	2.553894155771971319e-01
-1.079999999999998739e-01	1.659619138321587251e+00	3.581964955711738896e-01
4.800000000000004263e-02	1.659619138321587251e+00	2.795797574075375436e-01
2.039999999999999591e-01	1.659619138321587251e+00	3.093462061892975346e-01
3.600000000000000977e-01	1.659619138321587251e+00	1.915598832671136786e-01
5.160000000000000142e-01	1.659619138321587251e+00	9.357921265652224818e-02
6.719999999999999307e-01	1.659619138321587251e+00	6.323489356286909890e-02
8.280000000000000693e-01	1.659619138321587251e+00	2.624764832162735512e-02
9.840000000000002078e-01	1.659619138321587251e+00	3.445462095203399161e-02
-1.199999999999999956e+00	1.659558037004269071e+00	9.283894185982671104e-03
-1.044000000000000039e+00	1.659558037004269071e+00	9.934637946928882163e-03
-8.879999999999999005e-01	1.659558037004269071e+00	1.053456182805948167e-02
-7.319999999999999840e-01	1.659558037004269071e+00	2.346750055886684047e-02
-5.759999999999999565e-01	1.659558037004269071e+00	2.960039101512841608e-02
-4.199999999999999289e-01	1.659558037004269071e+00	1.155198119943213197e-01
-2.640000000000000124e-01	1.659558037004269071e+00	2.439540686110539813e-01
-1.079999999999998739e-01	1.659558037004269071e+00	3.870833097301394909e-01
4.800000000000004263e-02	1.659558037004269071e+00	2.736312519307814162e-01
2.039999999999999591e-01	1.659558037004269071e+00	2.755993473322832510e-01
3.600000000000000977e-01	1.659558037004269071e+00	2.204745826281874488e-01
5.160000000000000142e-01	1.659558037004269071e+00	1.153029584517863415e-01
6.719999999999999307e-01	1.659558037004269071e+00	8.130200600940314104e-02
8.280000000000000693e-01	1.659558037004269071e+00	2.839909490536730169e-02
9.840000000000002078e-01	1.659558037004269071e+00	3.915297835458408232e-02
-1.199999999999999956e+00	1.659496941907316669e+00	1.072805550380219811e-02
-1.044000000000000039e+00	1.659496941907316669e+00	1.117646769029499200e-02
-8.879999999999999005e-01	1.659496941907316669e+00	1.213764732363375141e-02
-7.319999999999999840e-01	1.659496941907316669e+00	2.863035068181754572e-02
-5.759999999999999565e-01	1.659496941907316669e+00	3.115830633171412165e-02
-4.199999999999999289e-01	1.659496941907316669e+00	1.249886490430361929e-01
-2.640000000000000124e-01	1.659496941907316669e+00	3.087543680858652051e-01
-1.079999999999998739e-01	1.659496941907316669e+00	4.564116637116570341e-01
4.800000000000004263e-02	1.659496941907316669e+00	2.974252738378058702e-01
2.039999999999999591e-01	1.659496941907316669e+00	2.587259179037760815e-01
3.600000000000000977e-01	1.659496941907316669e+00	2.204745826281874488e-01
5.160000000000000142e-01	1.659496941907316669e+00	9.692132739425518562e-02
6.719999999999999307e-01	1.659496941907316669e+00	7.391091455400283783e-02
8.280000000000000693e-01	1.659496941907316669e+00	2.710822695512333722e-02
9.840000000000002078e-01	1.659496941907316669e+00	4.165876896927746265e-02
-1.199999999999999956e+00	1.659435853029853192e+00	1.217221682162172337e-02
-1.044000000000000039e+00	1.659435853029853192e+00	1.046685069408578687e-02
-8.879999999999999005e-01	1.659435853029853192e+00	1.122159846901988299e-02
-7.319999999999999840e-01	1.659435853029853192e+00	2.816100067064020857e-02
-5.759999999999999565e-01	1.659435853029853192e+00	3.738996759805694042e-02
-4.199999999999999289e-01	1.659435853029853192e+00	1.136260445845783534e-01
-2.640000000000000124e-01	1.659435853029853192e+00	2.782601095094834331e-01
-1.079999999999998739e-01	1.659435853029853192e+00	4.564116637116570341e-01
4.800000000000004263e-02	1.659435853029853192e+00	3.152707902680742524e-01
2.039999999999999591e-01	1.659435853029853192e+00	3.374685885701427246e-01
3.600000000000000977e-01	1.659435853029853192e+00	2.313175948885901334e-01
5.160000000000000142e-01	1.659435853029853192e+00	1.203161305583857615e-01
6.719999999999999307e-01	1.659435853029853192e+00	7.883830885760303997e-02
8.280000000000000693e-01	1.659435853029853192e+00	3.313227738959519109e-02
9.840000000000002078e-01	1.659435853029853192e+00	4.009264983509409908e-02
-1.199999999999999956e+00	1.659374770371001562e+00	1.134698178286770893e-02
-1.044000000000000039e+00	1.659374770371001562e+00	9.934637946928882163e-03
-8.879999999999999005e-01	1.659374770371001562e+00	1.099258625536641588e-02
-7.319999999999999840e-01	1.659374770371001562e+00	3.144645074888156866e-02
-5.759999999999999565e-01	1.659374770371001562e+00	3.505309462317838382e-02
-4.199999999999999289e-01	1.659374770371001562e+00	1.193073468138072663e-01
-2.640000000000000124e-01	1.659374770371001562e+00	2.630129802212925472e-01
-1.079999999999998739e-01	1.659374770371001562e+00	4.159701238891051478e-01
4.800000000000004263e-02	1.659374770371001562e+00	2.795797574075375436e-01
2.039999999999999591e-01	1.659374770371001562e+00	3.374685885701427246e-01
3.600000000000000977e-01	1.659374770371001562e+00	2.855326561906034177e-01
5.160000000000000142e-01	1.659374770371001562e+00	9.357921265652224818e-02
6.719999999999999307e-01	1.659374770371001562e+00	7.308968217006947543e-02
8.280000000000000693e-01	1.659374770371001562e+00	3.313227738959519109e-02
9.840000000000002078e-01	1.659374770371001562e+00	4.667035019866422330e-02
-1.199999999999999956e+00	1.659313693929885147e+00	1.093436426349069998e-02
-1.044000000000000039e+00	1.659313693929885147e+00	1.011204219598118431e-02
-8.879999999999999005e-01	1.659313693929885147e+00	1.145061068267335183e-02
-7.319999999999999840e-01	1.659313693929885147e+00	3.285450078241357319e-02
-5.759999999999999565e-01	1.659313693929885147e+00	2.882143335683556157e-02
-4.199999999999999289e-01	1.659313693929885147e+00	1.079447423553494267e-01
-2.640000000000000124e-01	1.659313693929885147e+00	3.125661504079129127e-01
-1.079999999999998739e-01	1.659313693929885147e+00	4.044153982255189184e-01
4.800000000000004263e-02	1.659313693929885147e+00	2.736312519307814162e-01
2.039999999999999591e-01	1.659313693929885147e+00	3.205951591416355551e-01
3.600000000000000977e-01	1.659313693929885147e+00	2.566179568295296476e-01
5.160000000000000142e-01	1.659313693929885147e+00	1.169740158206528102e-01
6.719999999999999307e-01	1.659313693929885147e+00	7.883830885760303997e-02
8.280000000000000693e-01	1.659313693929885147e+00	2.968996285561127310e-02
9.840000000000002078e-01	1.659313693929885147e+00	4.573067871815420654e-02
-1.199999999999999956e+00	1.659252623705627316e+00	1.155329054255621254e-02
-1.044000000000000039e+00	1.659252623705627316e+00	1.028944644503348473e-02
-8.879999999999999005e-01	1.659252623705627316e+00	1.236665953728721852e-02
-7.319999999999999840e-01	1.659252623705627316e+00	3.144645074888156866e-02
-5.759999999999999565e-01	1.659252623705627316e+00	3.583205228147123139e-02
-4.199999999999999289e-01	1.659252623705627316e+00	1.287761838625221256e-01
-2.640000000000000124e-01	1.659252623705627316e+00	2.973190211197220267e-01
-1.079999999999998739e-01	1.659252623705627316e+00	4.275248495526913772e-01
4.800000000000004263e-02	1.659252623705627316e+00	3.688073395588792880e-01
2.039999999999999591e-01	1.659252623705627316e+00	3.599664944748189321e-01
3.600000000000000977e-01	1.659252623705627316e+00	2.566179568295296476e-01
5.160000000000000142e-01	1.659252623705627316e+00	1.386977616159169036e-01
6.719999999999999307e-01	1.659252623705627316e+00	9.608418892020369195e-02
8.280000000000000693e-01	1.659252623705627316e+00	3.313227738959519109e-02
9.840000000000002078e-01	1.659252623705627316e+00	5.074225994754096719e-02
-1.199999999999999956e+00	1.659191559697351437e+00	1.155329054255621254e-02
-1.044000000000000039e+00	1.659191559697351437e+00	1.259570168271340398e-02
-8.879999999999999005e-01	1.659191559697351437e+00	1.419875724651495537e-02
-7.319999999999999840e-01	1.659191559697351437e+00	3.332385079359091729e-02
-5.759999999999999565e-01	1.659191559697351437e+00	3.894788291464264945e-02
-4.199999999999999289e-01	1.659191559697351437e+00	1.496076253696948521e-01
-2.640000000000000124e-01	1.659191559697351437e+00	3.163779327299606203e-01
-1.079999999999998739e-01	1.659191559697351437e+00	4.390795752162776622e-01
4.800000000000004263e-02	1.659191559697351437e+00	3.390648121750986510e-01
2.039999999999999591e-01	1.659191559697351437e+00	3.655909709509879701e-01
3.600000000000000977e-01	1.659191559697351437e+00	2.927613310308718741e-01
5.160000000000000142e-01	1.659191559697351437e+00	1.320135321404510564e-01
6.719999999999999307e-01	1.659191559697351437e+00	1.026540479916706189e-01
8.280000000000000693e-01	1.659191559697351437e+00	3.786545987382307354e-02
9.840000000000002078e-01	1.659191559697351437e+00	5.324805056223435445e-02
-1.199999999999999956e+00	1.659130501904181765e+00	1.196590806193321976e-02
-1.044000000000000039e+00	1.659130501904181765e+00	1.224089318460880142e-02
-8.879999999999999005e-01	1.659130501904181765e+00	1.328270839190108694e-02
-7.319999999999999840e-01	1.659130501904181765e+00	3.285450078241357319e-02
-5.759999999999999565e-01	1.659130501904181765e+00	4.517954418098547170e-02
-4.199999999999999289e-01	1.659130501904181765e+00	1.496076253696948521e-01
-2.640000000000000124e-01	1.659130501904181765e+00	3.125661504079129127e-01
-1.079999999999998739e-01	1.659130501904181765e+00	4.621890265434501766e-01
4.800000000000004263e-02	1.659130501904181765e+00	2.855282628842936155e-01
2.039999999999999591e-01	1.659130501904181765e+00	4.049623062841712917e-01
3.600000000000000977e-01	1.659130501904181765e+00	3.144473555516771879e-01
5.160000000000000142e-01	1.659130501904181765e+00	1.286714174027180912e-01
6.719999999999999307e-01	1.659130501904181765e+00	1.051177451434707061e-01
8.280000000000000693e-01	1.659130501904181765e+00	3.227169875609920552e-02
9.840000000000002078e-01	1.659130501904181765e+00	5.794640796478443823e-02
-1.199999999999999956e+00	1.659069450325241668e+00	1.258483434099873059e-02
-1.044000000000000039e+00	1.659069450325241668e+00	1.099906344124269159e-02
-8.879999999999999005e-01	1.659069450325241668e+00	1.259567175094068563e-02
-7.319999999999999840e-01	1.659069450325241668e+00	3.003840071534955372e-02
-5.759999999999999565e-01	1.659069450325241668e+00	4.362162886439976267e-02
-4.199999999999999289e-01	1.659069450325241668e+00	1.496076253696948521e-01
-2.640000000000000124e-01	1.659069450325241668e+00	3.240014973740560356e-01
-1.079999999999998739e-01	1.659069450325241668e+00	4.333022123844845752e-01
4.800000000000004263e-02	1.659069450325241668e+00	3.509618231286109058e-01
2.039999999999999591e-01	1.659069450325241668e+00	3.937133533318332157e-01
3.600000000000000977e-01	1.659069450325241668e+00	2.674609690899323322e-01
5.160000000000000142e-01	1.659069450325241668e+00	1.320135321404510564e-01
6.719999999999999307e-01	1.659069450325241668e+00	9.608418892020369195e-02
8.280000000000000693e-01	1.659069450325241668e+00	3.485343465658714834e-02
9.840000000000002078e-01	1.659069450325241668e+00	5.888607944529445498e-02
-1.199999999999999956e+00	1.659008404959655403e+00	1.341006937975274677e-02
-1.044000000000000039e+00	1.659008404959655403e+00	1.082165919219038944e-02
-8.879999999999999005e-01	1.659008404959655403e+00	1.442776946016842074e-02
-7.319999999999999840e-01	1.659008404959655403e+00	3.989475095007363054e-02
-5.759999999999999565e-01	1.659008404959655403e+00	4.050579823122835155e-02
-4.199999999999999289e-01	1.659008404959655403e+00	1.685452994671245430e-01
-2.640000000000000124e-01	1.659008404959655403e+00	3.544957559504378075e-01
-1.079999999999998739e-01	1.659008404959655403e+00	4.275248495526913772e-01
4.800000000000004263e-02	1.659008404959655403e+00	3.450133176518547784e-01
2.039999999999999591e-01	1.659008404959655403e+00	3.543420179986498941e-01
3.600000000000000977e-01	1.659008404959655403e+00	2.602322942496638758e-01
5.160000000000000142e-01	1.659008404959655403e+00	1.320135321404510564e-01
6.719999999999999307e-01	1.659008404959655403e+00	1.116876042149376330e-01
8.280000000000000693e-01	1.659008404959655403e+00	3.958661714081502386e-02
9.840000000000002078e-01	1.659008404959655403e+00	6.389766067468120869e-02
-1.199999999999999956e+00	1.658947365806547669e+00	1.320376062006424316e-02
-1.044000000000000039e+00	1.658947365806547669e+00	1.436974417323641853e-02
-8.879999999999999005e-01	1.658947365806547669e+00	1.694690381035655891e-02
-7.319999999999999840e-01	1.658947365806547669e+00	4.318020102831498369e-02
-5.759999999999999565e-01	1.658947365806547669e+00	4.517954418098547170e-02
-4.199999999999999289e-01	1.658947365806547669e+00	1.666515320573815628e-01
-2.640000000000000124e-01	1.658947365806547669e+00	2.858836741535789039e-01
-1.079999999999998739e-01	1.658947365806547669e+00	4.564116637116570341e-01
4.800000000000004263e-02	1.658947365806547669e+00	3.390648121750986510e-01
2.039999999999999591e-01	1.658947365806547669e+00	3.655909709509879701e-01
3.600000000000000977e-01	1.658947365806547669e+00	2.855326561906034177e-01
5.160000000000000142e-01	1.658947365806547669e+00	1.654346795177804030e-01
6.719999999999999307e-01	1.658947365806547669e+00	1.182574632864045461e-01
8.280000000000000693e-01	1.658947365806547669e+00	4.690153552553084915e-02
9.840000000000002078e-01	1.658947365806547669e+00	6.452410832835456245e-02
-1.199999999999999956e+00	1.658886332865042279e+00	1.341006937975274677e-02
-1.044000000000000039e+00	1.658886332865042279e+00	1.436974417323641853e-02
-8.879999999999999005e-01	1.658886332865042279e+00	1.603085495574269048e-02
-7.319999999999999840e-01	1.658886332865042279e+00	4.224150100596030938e-02
-5.759999999999999565e-01	1.658886332865042279e+00	3.894788291464264945e-02
-4.199999999999999289e-01	1.658886332865042279e+00	1.818016713353253766e-01
-2.640000000000000124e-01	1.658886332865042279e+00	3.735546675606764566e-01
-1.079999999999998739e-01	1.658886332865042279e+00	5.430721061885539491e-01
4.800000000000004263e-02	1.658886332865042279e+00	3.569103286053670332e-01
2.039999999999999591e-01	1.658886332865042279e+00	4.330846886650164818e-01
3.600000000000000977e-01	1.658886332865042279e+00	2.674609690899323322e-01
5.160000000000000142e-01	1.658886332865042279e+00	1.620925647800474934e-01
6.719999999999999307e-01	1.658886332865042279e+00	1.149725337506710965e-01
8.280000000000000693e-01	1.658886332865042279e+00	4.216835304130296669e-02
9.840000000000002078e-01	1.658886332865042279e+00	7.235470399927138030e-02
-1.199999999999999956e+00	1.658825306134264155e+00	1.464792193788376842e-02
-1.044000000000000039e+00	1.658825306134264155e+00	1.295051018081800655e-02
-8.879999999999999005e-01	1.658825306134264155e+00	1.580184274208922338e-02
-7.319999999999999840e-01	1.658825306134264155e+00	4.177215099478297916e-02
-5.759999999999999565e-01	1.658825306134264155e+00	4.128475588952120606e-02
-4.199999999999999289e-01	1.658825306134264155e+00	1.590764624184096698e-01
-2.640000000000000124e-01	1.658825306134264155e+00	3.888017968488672871e-01
-1.079999999999998739e-01	1.658825306134264155e+00	5.546268318521402341e-01
4.800000000000004263e-02	1.658825306134264155e+00	3.450133176518547784e-01
2.039999999999999591e-01	1.658825306134264155e+00	3.937133533318332157e-01
3.600000000000000977e-01	1.658825306134264155e+00	3.072186807114087315e-01
5.160000000000000142e-01	1.658825306134264155e+00	1.437109337225163097e-01
6.719999999999999307e-01	1.658825306134264155e+00	1.157937661346044589e-01
8.280000000000000693e-01	1.658825306134264155e+00	4.216835304130296669e-02
9.840000000000002078e-01	1.658825306134264155e+00	7.580016609447477738e-02
-1.199999999999999956e+00	1.658764285613338219e+00	1.464792193788376842e-02
-1.044000000000000039e+00	1.658764285613338219e+00	1.507936116944562539e-02
-8.879999999999999005e-01	1.658764285613338219e+00	1.854998930593082865e-02
-7.319999999999999840e-01	1.658764285613338219e+00	4.083345097242830485e-02
-5.759999999999999565e-01	1.658764285613338219e+00	4.673745949757118073e-02
-4.199999999999999289e-01	1.658764285613338219e+00	1.761203691060964360e-01
-2.640000000000000124e-01	1.658764285613338219e+00	3.697428852386286380e-01
-1.079999999999998739e-01	1.658764285613338219e+00	4.679663893752433190e-01
4.800000000000004263e-02	1.658764285613338219e+00	3.747558450356353599e-01
2.039999999999999591e-01	1.658764285613338219e+00	3.993378298080022537e-01
3.600000000000000977e-01	1.658764285613338219e+00	3.361333800724825016e-01
5.160000000000000142e-01	1.658764285613338219e+00	1.654346795177804030e-01
6.719999999999999307e-01	1.658764285613338219e+00	1.190786956703379085e-01
8.280000000000000693e-01	1.658764285613338219e+00	5.421645391024667443e-02
9.840000000000002078e-01	1.658764285613338219e+00	8.363076176539159523e-02
-1.199999999999999956e+00	1.658703271301388726e+00	1.506053945726077911e-02
-1.044000000000000039e+00	1.658703271301388726e+00	1.561157391660252837e-02
-8.879999999999999005e-01	1.658703271301388726e+00	1.671789159670309180e-02
-7.319999999999999840e-01	1.658703271301388726e+00	4.599630109537900663e-02
-5.759999999999999565e-01	1.658703271301388726e+00	4.284267120610691509e-02
-4.199999999999999289e-01	1.658703271301388726e+00	1.628639972378956302e-01
-2.640000000000000124e-01	1.658703271301388726e+00	4.002371438150104099e-01
-1.079999999999998739e-01	1.658703271301388726e+00	5.372947433567608622e-01
4.800000000000004263e-02	1.658703271301388726e+00	3.747558450356353599e-01
2.039999999999999591e-01	1.658703271301388726e+00	4.330846886650164818e-01
3.600000000000000977e-01	1.658703271301388726e+00	3.144473555516771879e-01
5.160000000000000142e-01	1.658703271301388726e+00	1.754610237309792153e-01
6.719999999999999307e-01	1.658703271301388726e+00	1.412519700365387765e-01
8.280000000000000693e-01	1.658703271301388726e+00	4.776211415902682778e-02
9.840000000000002078e-01	1.658703271301388726e+00	8.832911916794168594e-02
-1.199999999999999956e+00	1.658642263197541267e+00	1.629839201539180077e-02
-1.044000000000000039e+00	1.658642263197541267e+00	1.720821215807324250e-02
-8.879999999999999005e-01	1.658642263197541267e+00	1.854998930593082865e-02
-7.319999999999999840e-01	1.658642263197541267e+00	4.271085101713765347e-02
-5.759999999999999565e-01	1.658642263197541267e+00	4.985329013074259186e-02
-4.199999999999999289e-01	1.658642263197541267e+00	2.007393454327550952e-01
-2.640000000000000124e-01	1.658642263197541267e+00	3.926135791709149947e-01
-1.079999999999998739e-01	1.658642263197541267e+00	5.430721061885539491e-01
4.800000000000004263e-02	1.658642263197541267e+00	3.569103286053670332e-01
2.039999999999999591e-01	1.658642263197541267e+00	4.555825945696926893e-01
3.600000000000000977e-01	1.658642263197541267e+00	3.542050671731536426e-01
5.160000000000000142e-01	1.658642263197541267e+00	1.871584253130444964e-01
6.719999999999999307e-01	1.658642263197541267e+00	1.527492234116058778e-01
8.280000000000000693e-01	1.658642263197541267e+00	5.120442869301074229e-02
9.840000000000002078e-01	1.658642263197541267e+00	8.895556682161503970e-02
-1.199999999999999956e+00	1.658581261300921206e+00	1.753624457352282243e-02
-1.044000000000000039e+00	1.658581261300921206e+00	1.667599941091633953e-02
-8.879999999999999005e-01	1.658581261300921206e+00	1.625986716939615759e-02
-7.319999999999999840e-01	1.658581261300921206e+00	4.787370114008835525e-02
-5.759999999999999565e-01	1.658581261300921206e+00	5.219016310562114846e-02
-4.199999999999999289e-01	1.658581261300921206e+00	2.045268802522410279e-01
-2.640000000000000124e-01	1.658581261300921206e+00	4.726610079339170767e-01
-1.079999999999998739e-01	1.658581261300921206e+00	5.084079291977952053e-01
4.800000000000004263e-02	1.658581261300921206e+00	3.926013614659037421e-01
2.039999999999999591e-01	1.658581261300921206e+00	4.049623062841712917e-01
3.600000000000000977e-01	1.658581261300921206e+00	4.192631407355695838e-01
5.160000000000000142e-01	1.658581261300921206e+00	1.871584253130444964e-01
6.719999999999999307e-01	1.658581261300921206e+00	1.519279910276725154e-01
8.280000000000000693e-01	1.658581261300921206e+00	5.249529664325471023e-02
9.840000000000002078e-01	1.658581261300921206e+00	1.008580722414085945e-01
-1.199999999999999956e+00	1.658520265610653688e+00	1.815517085258833499e-02
-1.044000000000000039e+00	1.658520265610653688e+00	1.685340365996863821e-02
-8.879999999999999005e-01	1.658520265610653688e+00	1.763394045131695675e-02
-7.319999999999999840e-01	1.658520265610653688e+00	4.646565110655634379e-02
-5.759999999999999565e-01	1.658520265610653688e+00	5.764286671367112314e-02
-4.199999999999999289e-01	1.658520265610653688e+00	2.121019498912129209e-01
-2.640000000000000124e-01	1.658520265610653688e+00	4.040489261370581175e-01
-1.079999999999998739e-01	1.658520265610653688e+00	5.257400176931745772e-01
4.800000000000004263e-02	1.658520265610653688e+00	3.569103286053670332e-01
2.039999999999999591e-01	1.658520265610653688e+00	4.668315475220308208e-01
3.600000000000000977e-01	1.658520265610653688e+00	3.758910916939589564e-01
5.160000000000000142e-01	1.658520265610653688e+00	1.905005400507774616e-01
6.719999999999999307e-01	1.658520265610653688e+00	1.634252444027396445e-01
8.280000000000000693e-01	1.658520265610653688e+00	5.636790049398661406e-02
9.840000000000002078e-01	1.658520265610653688e+00	1.005448484145719107e-01
-1.199999999999999956e+00	1.658459276125864301e+00	1.856778837196534221e-02
-1.044000000000000039e+00	1.658459276125864301e+00	1.703080790902094035e-02
-8.879999999999999005e-01	1.658459276125864301e+00	2.084011144246549624e-02
-7.319999999999999840e-01	1.658459276125864301e+00	5.209785124068438966e-02
-5.759999999999999565e-01	1.658459276125864301e+00	6.387452798001394538e-02
-4.199999999999999289e-01	1.658459276125864301e+00	2.177832521204418614e-01
-2.640000000000000124e-01	1.658459276125864301e+00	4.383549670354875971e-01
-1.079999999999998739e-01	1.658459276125864301e+00	6.297325486654508087e-01
4.800000000000004263e-02	1.658459276125864301e+00	3.688073395588792880e-01
2.039999999999999591e-01	1.658459276125864301e+00	4.387091651411855753e-01
3.600000000000000977e-01	1.658459276125864301e+00	3.505907297530193589e-01
5.160000000000000142e-01	1.658459276125864301e+00	1.955137121573768400e-01
6.719999999999999307e-01	1.658459276125864301e+00	1.650677091706063415e-01
8.280000000000000693e-01	1.658459276125864301e+00	6.368281887870244629e-02
9.840000000000002078e-01	1.658459276125864301e+00	1.146399206222221967e-01
-1.199999999999999956e+00	1.658398292845678856e+00	1.629839201539180077e-02
-1.044000000000000039e+00	1.658398292845678856e+00	1.809523340333474978e-02
-8.879999999999999005e-01	1.658398292845678856e+00	1.900801373323776286e-02
-7.319999999999999840e-01	1.658398292845678856e+00	5.773005137481242860e-02
-5.759999999999999565e-01	1.658398292845678856e+00	5.842182437196397071e-02
-4.199999999999999289e-01	1.658398292845678856e+00	2.083144150717269882e-01
-2.640000000000000124e-01	1.658398292845678856e+00	4.802845725780125474e-01
-1.079999999999998739e-01	1.658398292845678856e+00	5.430721061885539491e-01
4.800000000000004263e-02	1.658398292845678856e+00	3.569103286053670332e-01
2.039999999999999591e-01	1.658398292845678856e+00	4.162112592365094232e-01
3.600000000000000977e-01	1.658398292845678856e+00	3.505907297530193589e-01
5.160000000000000142e-01	1.658398292845678856e+00	2.055400563705756523e-01
6.719999999999999307e-01	1.658398292845678856e+00	1.708163358581399061e-01
8.280000000000000693e-01	1.658398292845678856e+00	5.808905776097857132e-02
9.840000000000002078e-01	1.658398292845678856e+00	1.209043971589556510e-01
-1.199999999999999956e+00	1.658337315769223386e+00	1.753624457352282243e-02
-1.044000000000000039e+00	1.658337315769223386e+00	1.898225464859625705e-02
-8.879999999999999005e-01	1.658337315769223386e+00	2.427529464726750283e-02
-7.319999999999999840e-01	1.658337315769223386e+00	5.773005137481242860e-02
-5.759999999999999565e-01	1.658337315769223386e+00	5.920078203025683217e-02
-4.199999999999999289e-01	1.658337315769223386e+00	2.348271588081285721e-01
-2.640000000000000124e-01	1.658337315769223386e+00	4.612256609677739538e-01
-1.079999999999998739e-01	1.658337315769223386e+00	6.412872743290372046e-01
4.800000000000004263e-02	1.658337315769223386e+00	3.985498669426598695e-01
2.039999999999999591e-01	1.658337315769223386e+00	4.499581180935236513e-01
3.600000000000000977e-01	1.658337315769223386e+00	4.301061529959722129e-01
5.160000000000000142e-01	1.658337315769223386e+00	2.306059169035726830e-01
6.719999999999999307e-01	1.658337315769223386e+00	1.823135892332070351e-01
8.280000000000000693e-01	1.658337315769223386e+00	6.970686931317429669e-02
9.840000000000002078e-01	1.658337315769223386e+00	1.287349928298724688e-01
-1.199999999999999956e+00	1.658276344895623922e+00	2.042456720916187643e-02
-1.044000000000000039e+00	1.658276344895623922e+00	1.898225464859625705e-02
-8.879999999999999005e-01	1.658276344895623922e+00	2.106912365611896334e-02
-7.319999999999999840e-01	1.658276344895623922e+00	5.491395130774840566e-02
-5.759999999999999565e-01	1.658276344895623922e+00	6.153765500513538184e-02
-4.199999999999999289e-01	1.658276344895623922e+00	2.499772980860723859e-01
-2.640000000000000124e-01	1.658276344895623922e+00	5.565202190189668663e-01
-1.079999999999998739e-01	1.658276344895623922e+00	6.875061769833821224e-01
4.800000000000004263e-02	1.658276344895623922e+00	3.807043505123914873e-01
2.039999999999999591e-01	1.658276344895623922e+00	5.118273593313831249e-01
3.600000000000000977e-01	1.658276344895623922e+00	4.120344658953011274e-01
5.160000000000000142e-01	1.658276344895623922e+00	2.289348595347062421e-01
6.719999999999999307e-01	1.658276344895623922e+00	1.872409835368072095e-01
8.280000000000000693e-01	1.658276344895623922e+00	7.271889453041020801e-02
9.840000000000002078e-01	1.658276344895623922e+00	1.284217690030357850e-01
-1.199999999999999956e+00	1.658215380224007163e+00	2.001194968978486921e-02
-1.044000000000000039e+00	1.658215380224007163e+00	1.791782915428244763e-02
-8.879999999999999005e-01	1.658215380224007163e+00	2.313023357900016730e-02
-7.319999999999999840e-01	1.658215380224007163e+00	6.148485146423112585e-02
-5.759999999999999565e-01	1.658215380224007163e+00	6.776931627147821102e-02
-4.199999999999999289e-01	1.658215380224007163e+00	2.613399025445302115e-01
-2.640000000000000124e-01	1.658215380224007163e+00	5.145906134764419715e-01
-1.079999999999998739e-01	1.658215380224007163e+00	6.412872743290372046e-01
4.800000000000004263e-02	1.658215380224007163e+00	4.282923943264403954e-01
2.039999999999999591e-01	1.658215380224007163e+00	5.118273593313831249e-01
3.600000000000000977e-01	1.658215380224007163e+00	4.301061529959722129e-01
5.160000000000000142e-01	1.658215380224007163e+00	2.640270642809021129e-01
6.719999999999999307e-01	1.658215380224007163e+00	2.036656312154745130e-01
8.280000000000000693e-01	1.658215380224007163e+00	7.444005179740217915e-02
9.840000000000002078e-01	1.658215380224007163e+00	1.324936787519125359e-01
-1.199999999999999956e+00	1.658154421753498697e+00	2.124980224791589087e-02
-1.044000000000000039e+00	1.658154421753498697e+00	1.933706314670086135e-02
-8.879999999999999005e-01	1.658154421753498697e+00	2.335924579265363440e-02
-7.319999999999999840e-01	1.658154421753498697e+00	6.383160152011779775e-02
-5.759999999999999565e-01	1.658154421753498697e+00	7.088514690464962908e-02
-4.199999999999999289e-01	1.658154421753498697e+00	3.030027855588756092e-01
-2.640000000000000124e-01	1.658154421753498697e+00	4.688492256118693691e-01
-1.079999999999998739e-01	1.658154421753498697e+00	6.066230973382782388e-01
4.800000000000004263e-02	1.658154421753498697e+00	4.699319326637332872e-01
2.039999999999999591e-01	1.658154421753498697e+00	5.005784063790450489e-01
3.600000000000000977e-01	1.658154421753498697e+00	4.481778400966433540e-01
5.160000000000000142e-01	1.658154421753498697e+00	2.456454332233709292e-01
6.719999999999999307e-01	1.658154421753498697e+00	2.135204198226748618e-01
8.280000000000000693e-01	1.658154421753498697e+00	8.132468086536999430e-02
9.840000000000002078e-01	1.658154421753498697e+00	1.506606607084395588e-01
-1.199999999999999956e+00	1.658093469483225446e+00	2.455074240293195209e-02
-1.044000000000000039e+00	1.658093469483225446e+00	2.164331838438077887e-02
-8.879999999999999005e-01	1.658093469483225446e+00	2.450430686092096993e-02
-7.319999999999999840e-01	1.658093469483225446e+00	7.134120169895519226e-02
-5.759999999999999565e-01	1.658093469483225446e+00	7.322201987952818569e-02
-4.199999999999999289e-01	1.658093469483225446e+00	2.651274373640161719e-01
-2.640000000000000124e-01	1.658093469483225446e+00	5.679555659851101002e-01
-1.079999999999998739e-01	1.658093469483225446e+00	6.066230973382782388e-01
4.800000000000004263e-02	1.658093469483225446e+00	4.877774490940016694e-01
2.039999999999999591e-01	1.658093469483225446e+00	6.299413653309331451e-01
3.600000000000000977e-01	1.658093469483225446e+00	4.084201284751668992e-01
5.160000000000000142e-01	1.658093469483225446e+00	2.840797527072997375e-01
6.719999999999999307e-01	1.658093469483225446e+00	2.233752084298752660e-01
8.280000000000000693e-01	1.658093469483225446e+00	9.294249241756571966e-02
9.840000000000002078e-01	1.658093469483225446e+00	1.635028376087431234e-01
-1.199999999999999956e+00	1.658032523412314330e+00	2.166241976729290156e-02
-1.044000000000000039e+00	1.658032523412314330e+00	2.412697787111299855e-02
-8.879999999999999005e-01	1.658032523412314330e+00	3.114566105687151254e-02
-7.319999999999999840e-01	1.658032523412314330e+00	7.509600178837388951e-02
-5.759999999999999565e-01	1.658032523412314330e+00	7.166410456294246278e-02
-4.199999999999999289e-01	1.658032523412314330e+00	2.727025070029880371e-01
-2.640000000000000124e-01	1.658032523412314330e+00	5.641437836630623925e-01
-1.079999999999998739e-01	1.658032523412314330e+00	6.239551858336577217e-01
4.800000000000004263e-02	1.658032523412314330e+00	5.056229655242699961e-01
2.039999999999999591e-01	1.658032523412314330e+00	5.343252652360593880e-01
3.600000000000000977e-01	1.658032523412314330e+00	4.843212142979855805e-01
5.160000000000000142e-01	1.658032523412314330e+00	2.606849495431691199e-01
6.719999999999999307e-01	1.658032523412314330e+00	2.209115112780751788e-01
8.280000000000000693e-01	1.658032523412314330e+00	9.208191378406974104e-02
9.840000000000002078e-01	1.658032523412314330e+00	1.713334332796599413e-01
-1.199999999999999956e+00	1.657971583539892269e+00	2.351919860448943231e-02
-1.044000000000000039e+00	1.657971583539892269e+00	2.359476512395609557e-02
-8.879999999999999005e-01	1.657971583539892269e+00	2.679442899745564100e-02
-7.319999999999999840e-01	1.657971583539892269e+00	7.744275184426056835e-02
-5.759999999999999565e-01	1.657971583539892269e+00	7.477993519611388085e-02
-4.199999999999999289e-01	1.657971583539892269e+00	2.916401811004177835e-01
-2.640000000000000124e-01	1.657971583539892269e+00	4.955317018662033779e-01
-1.079999999999998739e-01	1.657971583539892269e+00	7.279477168059340642e-01
4.800000000000004263e-02	1.657971583539892269e+00	5.056229655242699961e-01
2.039999999999999591e-01	1.657971583539892269e+00	5.174518358075521629e-01
3.600000000000000977e-01	1.657971583539892269e+00	4.590208523570460386e-01
5.160000000000000142e-01	1.657971583539892269e+00	2.790665806007002758e-01
6.719999999999999307e-01	1.657971583539892269e+00	2.488334123318095559e-01
8.280000000000000693e-01	1.657971583539892269e+00	9.681509626829762349e-02
9.840000000000002078e-01	1.657971583539892269e+00	1.757185668553733482e-01
-1.199999999999999956e+00	1.657910649865086183e+00	2.578859496106297722e-02
-1.044000000000000039e+00	1.657910649865086183e+00	2.217553113153768185e-02
-8.879999999999999005e-01	1.657910649865086183e+00	2.564936792918830546e-02
-7.319999999999999840e-01	1.657910649865086183e+00	7.744275184426056835e-02
-5.759999999999999565e-01	1.657910649865086183e+00	7.010618924635676763e-02
-4.199999999999999289e-01	1.657910649865086183e+00	3.162591574270763872e-01
-2.640000000000000124e-01	1.657910649865086183e+00	5.832026952733009306e-01
-1.079999999999998739e-01	1.657910649865086183e+00	6.990609026469684073e-01
4.800000000000004263e-02	1.657910649865086183e+00	4.818289436172455420e-01
2.039999999999999591e-01	1.657910649865086183e+00	6.018189829500878441e-01
3.600000000000000977e-01	1.657910649865086183e+00	4.662495271973144395e-01
5.160000000000000142e-01	1.657910649865086183e+00	2.740534084941008697e-01
6.719999999999999307e-01	1.657910649865086183e+00	2.447272504121427439e-01
8.280000000000000693e-01	1.657910649865086183e+00	9.595451763480164487e-02
9.840000000000002078e-01	1.657910649865086183e+00	1.857417293141468695e-01
-1.199999999999999956e+00	1.657849722387023439e+00	2.393181612386643953e-02
-1.044000000000000039e+00	1.657849722387023439e+00	2.714285010500212467e-02
-8.879999999999999005e-01	1.657849722387023439e+00	2.977158777495070990e-02
-7.319999999999999840e-01	1.657849722387023439e+00	9.387000223546736188e-02
[truncated: 9,881 more rows]
