# Supplementary material for: Cavity-mediated exciton hopping in a dielectrically engineered polariton system
Source: Nat Commun. 2026 Apr 24;17:3779. doi: 10.1038/s41467-026-72043-1 (PMC13106776; doi:10.1038/s41467-026-72043-1)
Supplement: Supplementary file 3 — Source Data [file 41467_2026_72043_MOESM3_ESM.zip › SourceData_Husel_Polaritons/2b.csv]

# x (um)	Energy (eV)	Cavity transmission (arb. u.)
-2.399999999999999911e+00	1.666007808599116791e+00	5.019191024505462000e-03
-2.243999999999999773e+00	1.666007808599116791e+00	6.759160441124154733e-03
-2.088000000000000078e+00	1.666007808599116791e+00	4.789599726308587345e-03
-1.931999999999999940e+00	1.666007808599116791e+00	6.006006006006005954e-03
-1.775999999999999801e+00	1.666007808599116791e+00	1.013110846245530473e-02
-1.619999999999999885e+00	1.666007808599116791e+00	1.666666666666666644e-02
-1.463999999999999968e+00	1.666007808599116791e+00	2.014652014652014780e-02
-1.307999999999999829e+00	1.666007808599116791e+00	4.885057471264368095e-02
-1.151999999999999913e+00	1.666007808599116791e+00	8.018867924528301494e-02
-9.959999999999999964e-01	1.666007808599116791e+00	9.868421052631579093e-02
-8.399999999999998579e-01	1.666007808599116791e+00	2.399999999999999911e-01
-6.839999999999999414e-01	1.666007808599116791e+00	2.135922330097087263e-01
-5.280000000000000249e-01	1.666007808599116791e+00	1.311475409836065642e-01
-3.719999999999998863e-01	1.666007808599116791e+00	1.315789473684210453e-01
-2.159999999999997478e-01	1.666007808599116791e+00	1.057692307692307682e-01
-6.000000000000005329e-02	1.666007808599116791e+00	1.948051948051948146e-01
9.600000000000008527e-02	1.666007808599116791e+00	2.647058823529411797e-01
2.520000000000002238e-01	1.666007808599116791e+00	1.451612903225806550e-01
4.079999999999999183e-01	1.666007808599116791e+00	1.964285714285714246e-01
5.640000000000000568e-01	1.666007808599116791e+00	2.711864406779661008e-01
7.200000000000001954e-01	1.666007808599116791e+00	2.923076923076923239e-01
8.759999999999998899e-01	1.666007808599116791e+00	1.282051282051281937e-01
1.032000000000000028e+00	1.666007808599116791e+00	2.289156626506023973e-01
1.188000000000000167e+00	1.666007808599116791e+00	1.523809523809523947e-01
1.343999999999999861e+00	1.666007808599116791e+00	7.643312101910827716e-02
1.500000000000000000e+00	1.666007808599116791e+00	5.555555555555555247e-02
1.656000000000000139e+00	1.666007808599116791e+00	4.152249134948096665e-02
1.811999999999999833e+00	1.666007808599116791e+00	3.505154639175257769e-02
1.968000000000000416e+00	1.666007808599116791e+00	2.491103202846975048e-02
2.124000000000000110e+00	1.666007808599116791e+00	1.445086705202312111e-02
2.279999999999999805e+00	1.666007808599116791e+00	8.098891730605285028e-03
-2.399999999999999911e+00	1.665946055542252946e+00	4.428697962798937467e-03
-2.243999999999999773e+00	1.665946055542252946e+00	4.268943436499466650e-03
-2.088000000000000078e+00	1.665946055542252946e+00	5.473828258638385041e-03
-1.931999999999999940e+00	1.665946055542252946e+00	6.864006864006864071e-03
-1.775999999999999801e+00	1.665946055542252946e+00	9.535160905840285583e-03
-1.619999999999999885e+00	1.665946055542252946e+00	1.979166666666666574e-02
-1.463999999999999968e+00	1.665946055542252946e+00	3.296703296703296787e-02
-1.307999999999999829e+00	1.665946055542252946e+00	4.885057471264368095e-02
-1.151999999999999913e+00	1.665946055542252946e+00	7.547169811320754429e-02
-9.959999999999999964e-01	1.665946055542252946e+00	9.868421052631579093e-02
-8.399999999999998579e-01	1.665946055542252946e+00	1.799999999999999933e-01
-6.839999999999999414e-01	1.665946055542252946e+00	1.844660194174757295e-01
-5.280000000000000249e-01	1.665946055542252946e+00	1.065573770491803213e-01
-3.719999999999998863e-01	1.665946055542252946e+00	1.052631578947368363e-01
-2.159999999999997478e-01	1.665946055542252946e+00	9.615384615384615918e-02
-6.000000000000005329e-02	1.665946055542252946e+00	1.558441558441558406e-01
9.600000000000008527e-02	1.665946055542252946e+00	1.176470588235294101e-01
2.520000000000002238e-01	1.665946055542252946e+00	1.451612903225806550e-01
4.079999999999999183e-01	1.665946055542252946e+00	2.857142857142856984e-01
5.640000000000000568e-01	1.665946055542252946e+00	2.711864406779661008e-01
7.200000000000001954e-01	1.665946055542252946e+00	2.307692307692307820e-01
8.759999999999998899e-01	1.665946055542252946e+00	1.923076923076923184e-01
1.032000000000000028e+00	1.665946055542252946e+00	1.927710843373494076e-01
1.188000000000000167e+00	1.665946055542252946e+00	1.428571428571428492e-01
1.343999999999999861e+00	1.665946055542252946e+00	7.643312101910827716e-02
1.500000000000000000e+00	1.665946055542252946e+00	4.273504273504273587e-02
1.656000000000000139e+00	1.665946055542252946e+00	3.806228373702422174e-02
1.811999999999999833e+00	1.665946055542252946e+00	2.474226804123711224e-02
1.968000000000000416e+00	1.665946055542252946e+00	2.135231316725978712e-02
2.124000000000000110e+00	1.665946055542252946e+00	1.372832369942196540e-02
2.279999999999999805e+00	1.665946055542252946e+00	5.967604433077578624e-03
-2.399999999999999911e+00	1.665884308797896507e+00	4.428697962798937467e-03
-2.243999999999999773e+00	1.665884308797896507e+00	6.047669868374244348e-03
-2.088000000000000078e+00	1.665884308797896507e+00	6.500171057133082020e-03
-1.931999999999999940e+00	1.665884308797896507e+00	5.577005577005577329e-03
-1.775999999999999801e+00	1.665884308797896507e+00	8.343265792610250753e-03
-1.619999999999999885e+00	1.665884308797896507e+00	1.770833333333333287e-02
-1.463999999999999968e+00	1.665884308797896507e+00	3.479853479853479981e-02
-1.307999999999999829e+00	1.665884308797896507e+00	4.885057471264368095e-02
-1.151999999999999913e+00	1.665884308797896507e+00	8.962264150943395624e-02
-9.959999999999999964e-01	1.665884308797896507e+00	1.184210526315789408e-01
-8.399999999999998579e-01	1.665884308797896507e+00	1.600000000000000033e-01
-6.839999999999999414e-01	1.665884308797896507e+00	2.233009708737864196e-01
-5.280000000000000249e-01	1.665884308797896507e+00	1.147540983606557402e-01
-3.719999999999998863e-01	1.665884308797896507e+00	9.649122807017543324e-02
-2.159999999999997478e-01	1.665884308797896507e+00	7.692307692307692735e-02
-6.000000000000005329e-02	1.665884308797896507e+00	1.298701298701298579e-01
9.600000000000008527e-02	1.665884308797896507e+00	2.058823529411764608e-01
2.520000000000002238e-01	1.665884308797896507e+00	1.774193548387096864e-01
4.079999999999999183e-01	1.665884308797896507e+00	1.964285714285714246e-01
5.640000000000000568e-01	1.665884308797896507e+00	2.203389830508474534e-01
7.200000000000001954e-01	1.665884308797896507e+00	2.000000000000000111e-01
8.759999999999998899e-01	1.665884308797896507e+00	1.282051282051281937e-01
1.032000000000000028e+00	1.665884308797896507e+00	2.650602409638554424e-01
1.188000000000000167e+00	1.665884308797896507e+00	1.333333333333333315e-01
1.343999999999999861e+00	1.665884308797896507e+00	8.917197452229298771e-02
1.500000000000000000e+00	1.665884308797896507e+00	5.982905982905983161e-02
1.656000000000000139e+00	1.665884308797896507e+00	6.228373702422144997e-02
1.811999999999999833e+00	1.665884308797896507e+00	3.298969072164948529e-02
1.968000000000000416e+00	1.665884308797896507e+00	2.253855278766310824e-02
2.124000000000000110e+00	1.665884308797896507e+00	1.372832369942196540e-02
2.279999999999999805e+00	1.665884308797896507e+00	6.820119352088661532e-03
-2.399999999999999911e+00	1.665822568365152856e+00	5.314437555358724266e-03
-2.243999999999999773e+00	1.665822568365152856e+00	4.980434009249377035e-03
-2.088000000000000078e+00	1.665822568365152856e+00	5.815942524803284323e-03
-1.931999999999999940e+00	1.665822568365152856e+00	6.435006435006434579e-03
-1.775999999999999801e+00	1.665822568365152856e+00	7.151370679380214188e-03
-1.619999999999999885e+00	1.665822568365152856e+00	1.562500000000000000e-02
-1.463999999999999968e+00	1.665822568365152856e+00	2.564102564102564014e-02
-1.307999999999999829e+00	1.665822568365152856e+00	5.172413793103448204e-02
-1.151999999999999913e+00	1.665822568365152856e+00	8.490566037735848559e-02
-9.959999999999999964e-01	1.665822568365152856e+00	1.052631578947368363e-01
-8.399999999999998579e-01	1.665822568365152856e+00	2.399999999999999911e-01
-6.839999999999999414e-01	1.665822568365152856e+00	1.941747572815533951e-01
-5.280000000000000249e-01	1.665822568365152856e+00	1.065573770491803213e-01
-3.719999999999998863e-01	1.665822568365152856e+00	1.140350877192982393e-01
-2.159999999999997478e-01	1.665822568365152856e+00	9.615384615384615918e-02
-6.000000000000005329e-02	1.665822568365152856e+00	1.558441558441558406e-01
9.600000000000008527e-02	1.665822568365152856e+00	2.058823529411764608e-01
2.520000000000002238e-01	1.665822568365152856e+00	1.774193548387096864e-01
4.079999999999999183e-01	1.665822568365152856e+00	1.785714285714285754e-01
5.640000000000000568e-01	1.665822568365152856e+00	1.186440677966101725e-01
7.200000000000001954e-01	1.665822568365152856e+00	1.846153846153846256e-01
8.759999999999998899e-01	1.665822568365152856e+00	1.282051282051281937e-01
1.032000000000000028e+00	1.665822568365152856e+00	2.048192771084337283e-01
1.188000000000000167e+00	1.665822568365152856e+00	1.523809523809523947e-01
1.343999999999999861e+00	1.665822568365152856e+00	7.006369426751592189e-02
1.500000000000000000e+00	1.665822568365152856e+00	6.837606837606838295e-02
1.656000000000000139e+00	1.665822568365152856e+00	6.228373702422144997e-02
1.811999999999999833e+00	1.665822568365152856e+00	4.329896907216494728e-02
1.968000000000000416e+00	1.665822568365152856e+00	2.016607354685646600e-02
2.124000000000000110e+00	1.665822568365152856e+00	8.670520231213871970e-03
2.279999999999999805e+00	1.665822568365152856e+00	5.967604433077578624e-03
-2.399999999999999911e+00	1.665760834243126709e+00	5.904930617065249666e-03
-2.243999999999999773e+00	1.665760834243126709e+00	5.691924581999288288e-03
-2.088000000000000078e+00	1.665760834243126709e+00	5.473828258638385041e-03
-1.931999999999999940e+00	1.665760834243126709e+00	6.864006864006864071e-03
-1.775999999999999801e+00	1.665760834243126709e+00	5.959475566150178490e-03
-1.619999999999999885e+00	1.665760834243126709e+00	1.562500000000000000e-02
-1.463999999999999968e+00	1.665760834243126709e+00	4.761904761904761640e-02
-1.307999999999999829e+00	1.665760834243126709e+00	3.160919540229885361e-02
-1.151999999999999913e+00	1.665760834243126709e+00	1.037735849056603821e-01
-9.959999999999999964e-01	1.665760834243126709e+00	1.184210526315789408e-01
-8.399999999999998579e-01	1.665760834243126709e+00	2.200000000000000011e-01
-6.839999999999999414e-01	1.665760834243126709e+00	1.941747572815533951e-01
-5.280000000000000249e-01	1.665760834243126709e+00	1.311475409836065642e-01
-3.719999999999998863e-01	1.665760834243126709e+00	1.315789473684210453e-01
-2.159999999999997478e-01	1.665760834243126709e+00	9.615384615384615918e-02
-6.000000000000005329e-02	1.665760834243126709e+00	2.077922077922078059e-01
9.600000000000008527e-02	1.665760834243126709e+00	2.500000000000000000e-01
2.520000000000002238e-01	1.665760834243126709e+00	1.612903225806451568e-01
4.079999999999999183e-01	1.665760834243126709e+00	2.857142857142856984e-01
5.640000000000000568e-01	1.665760834243126709e+00	3.220338983050847204e-01
7.200000000000001954e-01	1.665760834243126709e+00	4.461538461538461786e-01
8.759999999999998899e-01	1.665760834243126709e+00	1.282051282051281937e-01
1.032000000000000028e+00	1.665760834243126709e+00	2.048192771084337283e-01
1.188000000000000167e+00	1.665760834243126709e+00	1.619047619047619124e-01
1.343999999999999861e+00	1.665760834243126709e+00	1.019108280254777121e-01
1.500000000000000000e+00	1.665760834243126709e+00	6.410256410256409687e-02
1.656000000000000139e+00	1.665760834243126709e+00	6.228373702422144997e-02
1.811999999999999833e+00	1.665760834243126709e+00	3.092783505154639290e-02
1.968000000000000416e+00	1.665760834243126709e+00	2.135231316725978712e-02
2.124000000000000110e+00	1.665760834243126709e+00	1.445086705202312111e-02
2.279999999999999805e+00	1.665760834243126709e+00	6.820119352088661532e-03
-2.399999999999999911e+00	1.665699106430924337e+00	4.723944493652199733e-03
-2.243999999999999773e+00	1.665699106430924337e+00	6.759160441124154733e-03
-2.088000000000000078e+00	1.665699106430924337e+00	3.763256927813889933e-03
-1.931999999999999940e+00	1.665699106430924337e+00	7.293007293007292696e-03
-1.775999999999999801e+00	1.665699106430924337e+00	8.939213349225268168e-03
-1.619999999999999885e+00	1.665699106430924337e+00	2.187499999999999861e-02
-1.463999999999999968e+00	1.665699106430924337e+00	3.479853479853479981e-02
-1.307999999999999829e+00	1.665699106430924337e+00	3.735632183908046272e-02
-1.151999999999999913e+00	1.665699106430924337e+00	6.603773584905660299e-02
-9.959999999999999964e-01	1.665699106430924337e+00	9.868421052631579093e-02
-8.399999999999998579e-01	1.665699106430924337e+00	2.700000000000000178e-01
-6.839999999999999414e-01	1.665699106430924337e+00	1.844660194174757295e-01
-5.280000000000000249e-01	1.665699106430924337e+00	9.016393442622951115e-02
-3.719999999999998863e-01	1.665699106430924337e+00	1.403508771929824483e-01
-2.159999999999997478e-01	1.665699106430924337e+00	1.442307692307692180e-01
-6.000000000000005329e-02	1.665699106430924337e+00	2.207792207792207695e-01
9.600000000000008527e-02	1.665699106430924337e+00	1.911764705882352811e-01
2.520000000000002238e-01	1.665699106430924337e+00	1.612903225806451568e-01
4.079999999999999183e-01	1.665699106430924337e+00	2.321428571428571508e-01
5.640000000000000568e-01	1.665699106430924337e+00	2.542372881355932090e-01
7.200000000000001954e-01	1.665699106430924337e+00	2.923076923076923239e-01
8.759999999999998899e-01	1.665699106430924337e+00	1.923076923076923184e-01
1.032000000000000028e+00	1.665699106430924337e+00	1.807228915662650592e-01
1.188000000000000167e+00	1.665699106430924337e+00	1.428571428571428492e-01
1.343999999999999861e+00	1.665699106430924337e+00	1.082802547770700674e-01
1.500000000000000000e+00	1.665699106430924337e+00	7.692307692307692735e-02
1.656000000000000139e+00	1.665699106430924337e+00	6.920415224913495367e-02
1.811999999999999833e+00	1.665699106430924337e+00	3.917525773195876249e-02
1.968000000000000416e+00	1.665699106430924337e+00	2.491103202846975048e-02
2.124000000000000110e+00	1.665699106430924337e+00	1.589595375722543252e-02
2.279999999999999805e+00	1.665699106430924337e+00	4.688832054560955129e-03
-2.399999999999999911e+00	1.665637384927651121e+00	2.361972246826099867e-03
-2.243999999999999773e+00	1.665637384927651121e+00	4.980434009249377035e-03
-2.088000000000000078e+00	1.665637384927651121e+00	5.815942524803284323e-03
-1.931999999999999940e+00	1.665637384927651121e+00	5.577005577005577329e-03
-1.775999999999999801e+00	1.665637384927651121e+00	8.343265792610250753e-03
-1.619999999999999885e+00	1.665637384927651121e+00	1.666666666666666644e-02
-1.463999999999999968e+00	1.665637384927651121e+00	3.663003663003663174e-02
-1.307999999999999829e+00	1.665637384927651121e+00	2.873563218390804558e-02
-1.151999999999999913e+00	1.665637384927651121e+00	8.490566037735848559e-02
-9.959999999999999964e-01	1.665637384927651121e+00	1.052631578947368363e-01
-8.399999999999998579e-01	1.665637384927651121e+00	2.500000000000000000e-01
-6.839999999999999414e-01	1.665637384927651121e+00	2.330097087378640852e-01
-5.280000000000000249e-01	1.665637384927651121e+00	1.475409836065573743e-01
-3.719999999999998863e-01	1.665637384927651121e+00	1.140350877192982393e-01
-2.159999999999997478e-01	1.665637384927651121e+00	1.057692307692307682e-01
-6.000000000000005329e-02	1.665637384927651121e+00	1.688311688311688319e-01
9.600000000000008527e-02	1.665637384927651121e+00	1.911764705882352811e-01
2.520000000000002238e-01	1.665637384927651121e+00	1.612903225806451568e-01
4.079999999999999183e-01	1.665637384927651121e+00	2.857142857142856984e-01
5.640000000000000568e-01	1.665637384927651121e+00	2.542372881355932090e-01
7.200000000000001954e-01	1.665637384927651121e+00	2.769230769230769384e-01
8.759999999999998899e-01	1.665637384927651121e+00	1.794871794871794879e-01
1.032000000000000028e+00	1.665637384927651121e+00	1.445783132530120418e-01
1.188000000000000167e+00	1.665637384927651121e+00	1.333333333333333315e-01
1.343999999999999861e+00	1.665637384927651121e+00	7.643312101910827716e-02
1.500000000000000000e+00	1.665637384927651121e+00	7.264957264957265515e-02
1.656000000000000139e+00	1.665637384927651121e+00	5.190311418685120831e-02
1.811999999999999833e+00	1.665637384927651121e+00	4.329896907216494728e-02
1.968000000000000416e+00	1.665637384927651121e+00	1.897983392645314488e-02
2.124000000000000110e+00	1.665637384927651121e+00	1.445086705202312111e-02
2.279999999999999805e+00	1.665637384927651121e+00	6.393861892583120078e-03
-2.399999999999999911e+00	1.665575669732413111e+00	4.133451431945674333e-03
-2.243999999999999773e+00	1.665575669732413111e+00	7.826396300249021179e-03
-2.088000000000000078e+00	1.665575669732413111e+00	6.158056790968183605e-03
-1.931999999999999940e+00	1.665575669732413111e+00	6.864006864006864071e-03
-1.775999999999999801e+00	1.665575669732413111e+00	1.072705601907032215e-02
-1.619999999999999885e+00	1.665575669732413111e+00	2.395833333333333495e-02
-1.463999999999999968e+00	1.665575669732413111e+00	2.747252747252747207e-02
-1.307999999999999829e+00	1.665575669732413111e+00	4.597701149425287293e-02
-1.151999999999999913e+00	1.665575669732413111e+00	9.905660377358491142e-02
-9.959999999999999964e-01	1.665575669732413111e+00	1.250000000000000000e-01
-8.399999999999998579e-01	1.665575669732413111e+00	2.399999999999999911e-01
-6.839999999999999414e-01	1.665575669732413111e+00	2.135922330097087263e-01
-5.280000000000000249e-01	1.665575669732413111e+00	1.311475409836065642e-01
-3.719999999999998863e-01	1.665575669732413111e+00	1.403508771929824483e-01
-2.159999999999997478e-01	1.665575669732413111e+00	1.250000000000000000e-01
-6.000000000000005329e-02	1.665575669732413111e+00	2.337662337662337608e-01
9.600000000000008527e-02	1.665575669732413111e+00	2.794117647058823595e-01
2.520000000000002238e-01	1.665575669732413111e+00	1.774193548387096864e-01
4.079999999999999183e-01	1.665575669732413111e+00	2.142857142857142738e-01
5.640000000000000568e-01	1.665575669732413111e+00	2.711864406779661008e-01
7.200000000000001954e-01	1.665575669732413111e+00	2.461538461538461675e-01
8.759999999999998899e-01	1.665575669732413111e+00	2.051282051282051211e-01
1.032000000000000028e+00	1.665575669732413111e+00	2.168674698795180766e-01
1.188000000000000167e+00	1.665575669732413111e+00	1.904761904761904656e-01
1.343999999999999861e+00	1.665575669732413111e+00	8.917197452229298771e-02
1.500000000000000000e+00	1.665575669732413111e+00	7.692307692307692735e-02
1.656000000000000139e+00	1.665575669732413111e+00	4.152249134948096665e-02
1.811999999999999833e+00	1.665575669732413111e+00	4.742268041237113207e-02
1.968000000000000416e+00	1.665575669732413111e+00	1.897983392645314488e-02
2.124000000000000110e+00	1.665575669732413111e+00	1.300578034682080969e-02
2.279999999999999805e+00	1.665575669732413111e+00	8.951406649616367936e-03
-2.399999999999999911e+00	1.665513960844316577e+00	3.542958370239149800e-03
-2.243999999999999773e+00	1.665513960844316577e+00	6.047669868374244348e-03
-2.088000000000000078e+00	1.665513960844316577e+00	7.868628121792679148e-03
-1.931999999999999940e+00	1.665513960844316577e+00	8.151008151008151681e-03
-1.775999999999999801e+00	1.665513960844316577e+00	6.555423122765196772e-03
-1.619999999999999885e+00	1.665513960844316577e+00	1.979166666666666574e-02
-1.463999999999999968e+00	1.665513960844316577e+00	4.578754578754578447e-02
-1.307999999999999829e+00	1.665513960844316577e+00	4.597701149425287293e-02
-1.151999999999999913e+00	1.665513960844316577e+00	9.433962264150944077e-02
-9.959999999999999964e-01	1.665513960844316577e+00	1.184210526315789408e-01
-8.399999999999998579e-01	1.665513960844316577e+00	2.399999999999999911e-01
-6.839999999999999414e-01	1.665513960844316577e+00	2.427184466019417508e-01
-5.280000000000000249e-01	1.665513960844316577e+00	1.639344262295081844e-01
-3.719999999999998863e-01	1.665513960844316577e+00	1.228070175438596423e-01
-2.159999999999997478e-01	1.665513960844316577e+00	1.538461538461538547e-01
-6.000000000000005329e-02	1.665513960844316577e+00	1.948051948051948146e-01
9.600000000000008527e-02	1.665513960844316577e+00	2.500000000000000000e-01
2.520000000000002238e-01	1.665513960844316577e+00	2.096774193548387177e-01
4.079999999999999183e-01	1.665513960844316577e+00	3.214285714285714524e-01
5.640000000000000568e-01	1.665513960844316577e+00	3.050847457627118842e-01
7.200000000000001954e-01	1.665513960844316577e+00	2.000000000000000111e-01
8.759999999999998899e-01	1.665513960844316577e+00	1.794871794871794879e-01
1.032000000000000028e+00	1.665513960844316577e+00	1.927710843373494076e-01
1.188000000000000167e+00	1.665513960844316577e+00	1.714285714285714302e-01
1.343999999999999861e+00	1.665513960844316577e+00	1.592356687898089096e-01
1.500000000000000000e+00	1.665513960844316577e+00	5.555555555555555247e-02
1.656000000000000139e+00	1.665513960844316577e+00	5.536332179930796016e-02
1.811999999999999833e+00	1.665513960844316577e+00	4.123711340206185488e-02
1.968000000000000416e+00	1.665513960844316577e+00	2.135231316725978712e-02
2.124000000000000110e+00	1.665513960844316577e+00	1.228323699421965398e-02
2.279999999999999805e+00	1.665513960844316577e+00	8.098891730605285028e-03
-2.399999999999999911e+00	1.665452258262467344e+00	6.495423678771774199e-03
-2.243999999999999773e+00	1.665452258262467344e+00	6.403415154749199541e-03
-2.088000000000000078e+00	1.665452258262467344e+00	6.842285323297981302e-03
-1.931999999999999940e+00	1.665452258262467344e+00	8.151008151008151681e-03
-1.775999999999999801e+00	1.665452258262467344e+00	9.535160905840285583e-03
-1.619999999999999885e+00	1.665452258262467344e+00	1.979166666666666574e-02
-1.463999999999999968e+00	1.665452258262467344e+00	2.930402930402930400e-02
-1.307999999999999829e+00	1.665452258262467344e+00	5.172413793103448204e-02
-1.151999999999999913e+00	1.665452258262467344e+00	9.905660377358491142e-02
-9.959999999999999964e-01	1.665452258262467344e+00	1.250000000000000000e-01
-8.399999999999998579e-01	1.665452258262467344e+00	2.700000000000000178e-01
-6.839999999999999414e-01	1.665452258262467344e+00	2.912621359223300788e-01
-5.280000000000000249e-01	1.665452258262467344e+00	1.721311475409836034e-01
-3.719999999999998863e-01	1.665452258262467344e+00	1.754385964912280604e-01
-2.159999999999997478e-01	1.665452258262467344e+00	1.442307692307692180e-01
-6.000000000000005329e-02	1.665452258262467344e+00	1.688311688311688319e-01
9.600000000000008527e-02	1.665452258262467344e+00	2.647058823529411797e-01
2.520000000000002238e-01	1.665452258262467344e+00	1.935483870967741882e-01
4.079999999999999183e-01	1.665452258262467344e+00	2.857142857142856984e-01
5.640000000000000568e-01	1.665452258262467344e+00	3.050847457627118842e-01
7.200000000000001954e-01	1.665452258262467344e+00	3.076923076923077094e-01
8.759999999999998899e-01	1.665452258262467344e+00	1.923076923076923184e-01
1.032000000000000028e+00	1.665452258262467344e+00	2.168674698795180766e-01
1.188000000000000167e+00	1.665452258262467344e+00	1.333333333333333315e-01
1.343999999999999861e+00	1.665452258262467344e+00	7.643312101910827716e-02
1.500000000000000000e+00	1.665452258262467344e+00	8.547008547008547175e-02
1.656000000000000139e+00	1.665452258262467344e+00	6.228373702422144997e-02
1.811999999999999833e+00	1.665452258262467344e+00	4.123711340206185488e-02
1.968000000000000416e+00	1.665452258262467344e+00	2.016607354685646600e-02
2.124000000000000110e+00	1.665452258262467344e+00	1.517341040462427681e-02
2.279999999999999805e+00	1.665452258262467344e+00	7.672634271099744441e-03
-2.399999999999999911e+00	1.665390561985972351e+00	4.723944493652199733e-03
-2.243999999999999773e+00	1.665390561985972351e+00	7.114905727499110794e-03
-2.088000000000000078e+00	1.665390561985972351e+00	6.842285323297981302e-03
-1.931999999999999940e+00	1.665390561985972351e+00	6.864006864006864071e-03
-1.775999999999999801e+00	1.665390561985972351e+00	4.767580452920142792e-03
-1.619999999999999885e+00	1.665390561985972351e+00	1.562500000000000000e-02
-1.463999999999999968e+00	1.665390561985972351e+00	3.296703296703296787e-02
-1.307999999999999829e+00	1.665390561985972351e+00	4.022988505747126381e-02
-1.151999999999999913e+00	1.665390561985972351e+00	8.490566037735848559e-02
-9.959999999999999964e-01	1.665390561985972351e+00	1.184210526315789408e-01
-8.399999999999998579e-01	1.665390561985972351e+00	2.000000000000000111e-01
-6.839999999999999414e-01	1.665390561985972351e+00	2.038834951456310607e-01
-5.280000000000000249e-01	1.665390561985972351e+00	1.393442622950819554e-01
-3.719999999999998863e-01	1.665390561985972351e+00	1.228070175438596423e-01
-2.159999999999997478e-01	1.665390561985972351e+00	7.692307692307692735e-02
-6.000000000000005329e-02	1.665390561985972351e+00	2.597402597402597157e-01
9.600000000000008527e-02	1.665390561985972351e+00	2.058823529411764608e-01
2.520000000000002238e-01	1.665390561985972351e+00	2.741935483870967527e-01
4.079999999999999183e-01	1.665390561985972351e+00	3.214285714285714524e-01
5.640000000000000568e-01	1.665390561985972351e+00	3.389830508474576121e-01
7.200000000000001954e-01	1.665390561985972351e+00	3.076923076923077094e-01
8.759999999999998899e-01	1.665390561985972351e+00	2.179487179487179516e-01
1.032000000000000028e+00	1.665390561985972351e+00	2.771084337349397630e-01
1.188000000000000167e+00	1.665390561985972351e+00	1.809523809523809479e-01
1.343999999999999861e+00	1.665390561985972351e+00	7.006369426751592189e-02
1.500000000000000000e+00	1.665390561985972351e+00	5.128205128205128027e-02
1.656000000000000139e+00	1.665390561985972351e+00	5.190311418685120831e-02
1.811999999999999833e+00	1.665390561985972351e+00	3.505154639175257769e-02
1.968000000000000416e+00	1.665390561985972351e+00	1.897983392645314488e-02
2.124000000000000110e+00	1.665390561985972351e+00	1.083815028901734083e-02
2.279999999999999805e+00	1.665390561985972351e+00	6.393861892583120078e-03
-2.399999999999999911e+00	1.665328872013937866e+00	5.609684086211987400e-03
-2.243999999999999773e+00	1.665328872013937866e+00	6.403415154749199541e-03
-2.088000000000000078e+00	1.665328872013937866e+00	4.447485460143688063e-03
-1.931999999999999940e+00	1.665328872013937866e+00	7.722007722007722189e-03
-1.775999999999999801e+00	1.665328872013937866e+00	8.939213349225268168e-03
-1.619999999999999885e+00	1.665328872013937866e+00	1.458333333333333356e-02
-1.463999999999999968e+00	1.665328872013937866e+00	3.296703296703296787e-02
-1.307999999999999829e+00	1.665328872013937866e+00	6.034482758620689918e-02
-1.151999999999999913e+00	1.665328872013937866e+00	8.018867924528301494e-02
-9.959999999999999964e-01	1.665328872013937866e+00	7.894736842105262720e-02
-8.399999999999998579e-01	1.665328872013937866e+00	2.700000000000000178e-01
-6.839999999999999414e-01	1.665328872013937866e+00	1.747572815533980639e-01
-5.280000000000000249e-01	1.665328872013937866e+00	1.229508196721311453e-01
-3.719999999999998863e-01	1.665328872013937866e+00	8.771929824561403022e-02
-2.159999999999997478e-01	1.665328872013937866e+00	1.538461538461538547e-01
-6.000000000000005329e-02	1.665328872013937866e+00	2.207792207792207695e-01
9.600000000000008527e-02	1.665328872013937866e+00	1.764705882352941291e-01
2.520000000000002238e-01	1.665328872013937866e+00	1.935483870967741882e-01
4.079999999999999183e-01	1.665328872013937866e+00	2.678571428571428492e-01
5.640000000000000568e-01	1.665328872013937866e+00	3.898305084745762872e-01
7.200000000000001954e-01	1.665328872013937866e+00	2.769230769230769384e-01
8.759999999999998899e-01	1.665328872013937866e+00	2.051282051282051211e-01
1.032000000000000028e+00	1.665328872013937866e+00	2.650602409638554424e-01
1.188000000000000167e+00	1.665328872013937866e+00	1.333333333333333315e-01
1.343999999999999861e+00	1.665328872013937866e+00	1.019108280254777121e-01
1.500000000000000000e+00	1.665328872013937866e+00	7.264957264957265515e-02
1.656000000000000139e+00	1.665328872013937866e+00	5.536332179930796016e-02
1.811999999999999833e+00	1.665328872013937866e+00	4.123711340206185488e-02
1.968000000000000416e+00	1.665328872013937866e+00	2.609727164887307160e-02
2.124000000000000110e+00	1.665328872013937866e+00	1.372832369942196540e-02
2.279999999999999805e+00	1.665328872013937866e+00	9.377664109121910258e-03
-2.399999999999999911e+00	1.665267188345470828e+00	5.019191024505462000e-03
-2.243999999999999773e+00	1.665267188345470828e+00	7.114905727499110794e-03
-2.088000000000000078e+00	1.665267188345470828e+00	5.131713992473485760e-03
-1.931999999999999940e+00	1.665267188345470828e+00	9.009009009009008931e-03
-1.775999999999999801e+00	1.665267188345470828e+00	1.251489868891537613e-02
-1.619999999999999885e+00	1.665267188345470828e+00	1.979166666666666574e-02
-1.463999999999999968e+00	1.665267188345470828e+00	3.846153846153846367e-02
-1.307999999999999829e+00	1.665267188345470828e+00	4.597701149425287293e-02
-1.151999999999999913e+00	1.665267188345470828e+00	9.433962264150944077e-02
-9.959999999999999964e-01	1.665267188345470828e+00	1.315789473684210453e-01
-8.399999999999998579e-01	1.665267188345470828e+00	2.300000000000000100e-01
-6.839999999999999414e-01	1.665267188345470828e+00	2.038834951456310607e-01
-5.280000000000000249e-01	1.665267188345470828e+00	1.475409836065573743e-01
-3.719999999999998863e-01	1.665267188345470828e+00	1.578947368421052544e-01
-2.159999999999997478e-01	1.665267188345470828e+00	1.250000000000000000e-01
-6.000000000000005329e-02	1.665267188345470828e+00	2.337662337662337608e-01
9.600000000000008527e-02	1.665267188345470828e+00	1.911764705882352811e-01
2.520000000000002238e-01	1.665267188345470828e+00	1.935483870967741882e-01
4.079999999999999183e-01	1.665267188345470828e+00	3.214285714285714524e-01
5.640000000000000568e-01	1.665267188345470828e+00	2.542372881355932090e-01
7.200000000000001954e-01	1.665267188345470828e+00	2.615384615384615530e-01
8.759999999999998899e-01	1.665267188345470828e+00	2.307692307692307820e-01
1.032000000000000028e+00	1.665267188345470828e+00	2.289156626506023973e-01
1.188000000000000167e+00	1.665267188345470828e+00	1.809523809523809479e-01
1.343999999999999861e+00	1.665267188345470828e+00	7.006369426751592189e-02
1.500000000000000000e+00	1.665267188345470828e+00	5.982905982905983161e-02
1.656000000000000139e+00	1.665267188345470828e+00	5.536332179930796016e-02
1.811999999999999833e+00	1.665267188345470828e+00	3.298969072164948529e-02
1.968000000000000416e+00	1.665267188345470828e+00	2.728351126927639272e-02
2.124000000000000110e+00	1.665267188345470828e+00	1.589595375722543252e-02
2.279999999999999805e+00	1.665267188345470828e+00	6.820119352088661532e-03
-2.399999999999999911e+00	1.665205510979678172e+00	5.904930617065249666e-03
-2.243999999999999773e+00	1.665205510979678172e+00	5.691924581999288288e-03
-2.088000000000000078e+00	1.665205510979678172e+00	7.184399589462880584e-03
-1.931999999999999940e+00	1.665205510979678172e+00	7.722007722007722189e-03
-1.775999999999999801e+00	1.665205510979678172e+00	1.013110846245530473e-02
-1.619999999999999885e+00	1.665205510979678172e+00	1.666666666666666644e-02
-1.463999999999999968e+00	1.665205510979678172e+00	3.846153846153846367e-02
-1.307999999999999829e+00	1.665205510979678172e+00	5.172413793103448204e-02
-1.151999999999999913e+00	1.665205510979678172e+00	9.433962264150944077e-02
-9.959999999999999964e-01	1.665205510979678172e+00	1.052631578947368363e-01
-8.399999999999998579e-01	1.665205510979678172e+00	2.700000000000000178e-01
-6.839999999999999414e-01	1.665205510979678172e+00	2.427184466019417508e-01
-5.280000000000000249e-01	1.665205510979678172e+00	1.885245901639344135e-01
-3.719999999999998863e-01	1.665205510979678172e+00	1.315789473684210453e-01
-2.159999999999997478e-01	1.665205510979678172e+00	1.538461538461538547e-01
-6.000000000000005329e-02	1.665205510979678172e+00	1.688311688311688319e-01
9.600000000000008527e-02	1.665205510979678172e+00	2.352941176470588203e-01
2.520000000000002238e-01	1.665205510979678172e+00	2.258064516129032195e-01
4.079999999999999183e-01	1.665205510979678172e+00	3.571428571428571508e-01
5.640000000000000568e-01	1.665205510979678172e+00	2.881355932203389925e-01
7.200000000000001954e-01	1.665205510979678172e+00	2.461538461538461675e-01
8.759999999999998899e-01	1.665205510979678172e+00	2.307692307692307820e-01
1.032000000000000028e+00	1.665205510979678172e+00	3.132530120481927804e-01
1.188000000000000167e+00	1.665205510979678172e+00	2.095238095238095288e-01
1.343999999999999861e+00	1.665205510979678172e+00	8.280254777070063243e-02
1.500000000000000000e+00	1.665205510979678172e+00	5.128205128205128027e-02
1.656000000000000139e+00	1.665205510979678172e+00	7.266435986159169858e-02
1.811999999999999833e+00	1.665205510979678172e+00	5.567010309278350860e-02
1.968000000000000416e+00	1.665205510979678172e+00	2.965599051008303844e-02
2.124000000000000110e+00	1.665205510979678172e+00	1.300578034682080969e-02
2.279999999999999805e+00	1.665205510979678172e+00	7.246376811594202987e-03
-2.399999999999999911e+00	1.665143839915667057e+00	7.381163271331561866e-03
-2.243999999999999773e+00	1.665143839915667057e+00	6.759160441124154733e-03
-2.088000000000000078e+00	1.665143839915667057e+00	6.500171057133082020e-03
-1.931999999999999940e+00	1.665143839915667057e+00	8.580008580008579439e-03
-1.775999999999999801e+00	1.665143839915667057e+00	1.132300357568533956e-02
-1.619999999999999885e+00	1.665143839915667057e+00	2.812500000000000069e-02
-1.463999999999999968e+00	1.665143839915667057e+00	3.663003663003663174e-02
-1.307999999999999829e+00	1.665143839915667057e+00	5.172413793103448204e-02
-1.151999999999999913e+00	1.665143839915667057e+00	8.962264150943395624e-02
-9.959999999999999964e-01	1.665143839915667057e+00	1.184210526315789408e-01
-8.399999999999998579e-01	1.665143839915667057e+00	2.800000000000000266e-01
-6.839999999999999414e-01	1.665143839915667057e+00	2.621359223300970820e-01
-5.280000000000000249e-01	1.665143839915667057e+00	1.229508196721311453e-01
-3.719999999999998863e-01	1.665143839915667057e+00	1.403508771929824483e-01
-2.159999999999997478e-01	1.665143839915667057e+00	1.826923076923076816e-01
-6.000000000000005329e-02	1.665143839915667057e+00	1.428571428571428492e-01
9.600000000000008527e-02	1.665143839915667057e+00	2.500000000000000000e-01
2.520000000000002238e-01	1.665143839915667057e+00	3.064516129032258118e-01
4.079999999999999183e-01	1.665143839915667057e+00	3.035714285714285476e-01
5.640000000000000568e-01	1.665143839915667057e+00	3.559322033898305038e-01
7.200000000000001954e-01	1.665143839915667057e+00	2.615384615384615530e-01
8.759999999999998899e-01	1.665143839915667057e+00	2.051282051282051211e-01
1.032000000000000028e+00	1.665143839915667057e+00	2.891566265060240837e-01
1.188000000000000167e+00	1.665143839915667057e+00	2.000000000000000111e-01
1.343999999999999861e+00	1.665143839915667057e+00	9.554140127388535686e-02
1.500000000000000000e+00	1.665143839915667057e+00	6.837606837606838295e-02
1.656000000000000139e+00	1.665143839915667057e+00	8.650519031141867821e-02
1.811999999999999833e+00	1.665143839915667057e+00	4.536082474226803968e-02
1.968000000000000416e+00	1.665143839915667057e+00	2.846975088967971385e-02
2.124000000000000110e+00	1.665143839915667057e+00	1.372832369942196540e-02
2.279999999999999805e+00	1.665143839915667057e+00	8.098891730605285028e-03
-2.399999999999999911e+00	1.665082175152544641e+00	5.314437555358724266e-03
-2.243999999999999773e+00	1.665082175152544641e+00	8.182141586623977239e-03
-2.088000000000000078e+00	1.665082175152544641e+00	5.131713992473485760e-03
-1.931999999999999940e+00	1.665082175152544641e+00	1.115401115401115466e-02
-1.775999999999999801e+00	1.665082175152544641e+00	7.747318235995232470e-03
-1.619999999999999885e+00	1.665082175152544641e+00	2.500000000000000139e-02
-1.463999999999999968e+00	1.665082175152544641e+00	3.479853479853479981e-02
-1.307999999999999829e+00	1.665082175152544641e+00	5.459770114942529007e-02
-1.151999999999999913e+00	1.665082175152544641e+00	1.037735849056603821e-01
-9.959999999999999964e-01	1.665082175152544641e+00	9.210526315789473173e-02
-8.399999999999998579e-01	1.665082175152544641e+00	2.500000000000000000e-01
-6.839999999999999414e-01	1.665082175152544641e+00	2.815533980582524132e-01
-5.280000000000000249e-01	1.665082175152544641e+00	1.557377049180327933e-01
-3.719999999999998863e-01	1.665082175152544641e+00	1.315789473684210453e-01
-2.159999999999997478e-01	1.665082175152544641e+00	1.826923076923076816e-01
-6.000000000000005329e-02	1.665082175152544641e+00	2.467532467532467522e-01
9.600000000000008527e-02	1.665082175152544641e+00	2.205882352941176405e-01
2.520000000000002238e-01	1.665082175152544641e+00	2.419354838709677491e-01
4.079999999999999183e-01	1.665082175152544641e+00	3.214285714285714524e-01
5.640000000000000568e-01	1.665082175152544641e+00	3.050847457627118842e-01
7.200000000000001954e-01	1.665082175152544641e+00	2.923076923076923239e-01
8.759999999999998899e-01	1.665082175152544641e+00	1.923076923076923184e-01
1.032000000000000028e+00	1.665082175152544641e+00	2.409638554216867457e-01
1.188000000000000167e+00	1.665082175152544641e+00	1.428571428571428492e-01
1.343999999999999861e+00	1.665082175152544641e+00	7.643312101910827716e-02
1.500000000000000000e+00	1.665082175152544641e+00	8.547008547008547175e-02
1.656000000000000139e+00	1.665082175152544641e+00	6.574394463667819488e-02
1.811999999999999833e+00	1.665082175152544641e+00	3.505154639175257769e-02
1.968000000000000416e+00	1.665082175152544641e+00	2.016607354685646600e-02
2.124000000000000110e+00	1.665082175152544641e+00	1.372832369942196540e-02
2.279999999999999805e+00	1.665082175152544641e+00	8.098891730605285028e-03
-2.399999999999999911e+00	1.665020516689418306e+00	5.019191024505462000e-03
-2.243999999999999773e+00	1.665020516689418306e+00	6.047669868374244348e-03
-2.088000000000000078e+00	1.665020516689418306e+00	5.815942524803284323e-03
-1.931999999999999940e+00	1.665020516689418306e+00	8.580008580008579439e-03
-1.775999999999999801e+00	1.665020516689418306e+00	7.151370679380214188e-03
-1.619999999999999885e+00	1.665020516689418306e+00	1.770833333333333287e-02
-1.463999999999999968e+00	1.665020516689418306e+00	4.761904761904761640e-02
-1.307999999999999829e+00	1.665020516689418306e+00	5.459770114942529007e-02
-1.151999999999999913e+00	1.665020516689418306e+00	1.179245283018867940e-01
-9.959999999999999964e-01	1.665020516689418306e+00	1.052631578947368363e-01
-8.399999999999998579e-01	1.665020516689418306e+00	2.300000000000000100e-01
-6.839999999999999414e-01	1.665020516689418306e+00	1.941747572815533951e-01
-5.280000000000000249e-01	1.665020516689418306e+00	1.147540983606557402e-01
-3.719999999999998863e-01	1.665020516689418306e+00	1.491228070175438514e-01
-2.159999999999997478e-01	1.665020516689418306e+00	1.538461538461538547e-01
-6.000000000000005329e-02	1.665020516689418306e+00	2.597402597402597157e-01
9.600000000000008527e-02	1.665020516689418306e+00	2.352941176470588203e-01
2.520000000000002238e-01	1.665020516689418306e+00	1.774193548387096864e-01
4.079999999999999183e-01	1.665020516689418306e+00	3.928571428571428492e-01
5.640000000000000568e-01	1.665020516689418306e+00	3.389830508474576121e-01
7.200000000000001954e-01	1.665020516689418306e+00	2.461538461538461675e-01
8.759999999999998899e-01	1.665020516689418306e+00	2.307692307692307820e-01
1.032000000000000028e+00	1.665020516689418306e+00	2.891566265060240837e-01
1.188000000000000167e+00	1.665020516689418306e+00	1.809523809523809479e-01
1.343999999999999861e+00	1.665020516689418306e+00	1.019108280254777121e-01
1.500000000000000000e+00	1.665020516689418306e+00	9.401709401709401615e-02
1.656000000000000139e+00	1.665020516689418306e+00	5.882352941176470507e-02
1.811999999999999833e+00	1.665020516689418306e+00	4.536082474226803968e-02
1.968000000000000416e+00	1.665020516689418306e+00	1.423487544483985692e-02
2.124000000000000110e+00	1.665020516689418306e+00	1.517341040462427681e-02
2.279999999999999805e+00	1.665020516689418306e+00	9.377664109121910258e-03
-2.399999999999999911e+00	1.664958864525396098e+00	5.314437555358724266e-03
-2.243999999999999773e+00	1.664958864525396098e+00	9.605122732123799745e-03
-2.088000000000000078e+00	1.664958864525396098e+00	7.184399589462880584e-03
-1.931999999999999940e+00	1.664958864525396098e+00	6.435006435006434579e-03
-1.775999999999999801e+00	1.664958864525396098e+00	1.072705601907032215e-02
-1.619999999999999885e+00	1.664958864525396098e+00	2.395833333333333495e-02
-1.463999999999999968e+00	1.664958864525396098e+00	3.479853479853479981e-02
-1.307999999999999829e+00	1.664958864525396098e+00	5.459770114942529007e-02
-1.151999999999999913e+00	1.664958864525396098e+00	8.490566037735848559e-02
-9.959999999999999964e-01	1.664958864525396098e+00	1.052631578947368363e-01
-8.399999999999998579e-01	1.664958864525396098e+00	2.999999999999999889e-01
-6.839999999999999414e-01	1.664958864525396098e+00	1.941747572815533951e-01
-5.280000000000000249e-01	1.664958864525396098e+00	1.557377049180327933e-01
-3.719999999999998863e-01	1.664958864525396098e+00	1.228070175438596423e-01
-2.159999999999997478e-01	1.664958864525396098e+00	1.538461538461538547e-01
-6.000000000000005329e-02	1.664958864525396098e+00	2.207792207792207695e-01
9.600000000000008527e-02	1.664958864525396098e+00	3.676470588235294379e-01
2.520000000000002238e-01	1.664958864525396098e+00	3.548387096774193727e-01
4.079999999999999183e-01	1.664958864525396098e+00	2.321428571428571508e-01
5.640000000000000568e-01	1.664958864525396098e+00	3.389830508474576121e-01
7.200000000000001954e-01	1.664958864525396098e+00	3.692307692307692513e-01
8.759999999999998899e-01	1.664958864525396098e+00	2.435897435897435848e-01
1.032000000000000028e+00	1.664958864525396098e+00	2.650602409638554424e-01
1.188000000000000167e+00	1.664958864525396098e+00	2.095238095238095288e-01
1.343999999999999861e+00	1.664958864525396098e+00	1.464968152866241990e-01
1.500000000000000000e+00	1.664958864525396098e+00	6.410256410256409687e-02
1.656000000000000139e+00	1.664958864525396098e+00	8.304498269896193330e-02
1.811999999999999833e+00	1.664958864525396098e+00	4.329896907216494728e-02
1.968000000000000416e+00	1.664958864525396098e+00	2.846975088967971385e-02
2.124000000000000110e+00	1.664958864525396098e+00	1.878612716763005883e-02
2.279999999999999805e+00	1.664958864525396098e+00	8.525149190110827349e-03
-2.399999999999999911e+00	1.664897218659585398e+00	6.200177147918511933e-03
-2.243999999999999773e+00	1.664897218659585398e+00	8.182141586623977239e-03
-2.088000000000000078e+00	1.664897218659585398e+00	8.552856654122477711e-03
-1.931999999999999940e+00	1.664897218659585398e+00	8.151008151008151681e-03
-1.775999999999999801e+00	1.664897218659585398e+00	9.535160905840285583e-03
-1.619999999999999885e+00	1.664897218659585398e+00	2.604166666666666782e-02
-1.463999999999999968e+00	1.664897218659585398e+00	3.663003663003663174e-02
-1.307999999999999829e+00	1.664897218659585398e+00	7.183908045977011048e-02
-1.151999999999999913e+00	1.664897218659585398e+00	6.603773584905660299e-02
-9.959999999999999964e-01	1.664897218659585398e+00	1.184210526315789408e-01
-8.399999999999998579e-01	1.664897218659585398e+00	2.700000000000000178e-01
-6.839999999999999414e-01	1.664897218659585398e+00	2.135922330097087263e-01
-5.280000000000000249e-01	1.664897218659585398e+00	1.475409836065573743e-01
-3.719999999999998863e-01	1.664897218659585398e+00	1.315789473684210453e-01
-2.159999999999997478e-01	1.664897218659585398e+00	1.730769230769230727e-01
-6.000000000000005329e-02	1.664897218659585398e+00	2.337662337662337608e-01
9.600000000000008527e-02	1.664897218659585398e+00	2.500000000000000000e-01
2.520000000000002238e-01	1.664897218659585398e+00	2.741935483870967527e-01
4.079999999999999183e-01	1.664897218659585398e+00	3.035714285714285476e-01
5.640000000000000568e-01	1.664897218659585398e+00	2.711864406779661008e-01
7.200000000000001954e-01	1.664897218659585398e+00	3.076923076923077094e-01
8.759999999999998899e-01	1.664897218659585398e+00	2.948717948717948789e-01
1.032000000000000028e+00	1.664897218659585398e+00	2.168674698795180766e-01
1.188000000000000167e+00	1.664897218659585398e+00	2.095238095238095288e-01
1.343999999999999861e+00	1.664897218659585398e+00	1.146496815286624227e-01
1.500000000000000000e+00	1.664897218659585398e+00	7.264957264957265515e-02
1.656000000000000139e+00	1.664897218659585398e+00	7.612456747404844348e-02
1.811999999999999833e+00	1.664897218659585398e+00	4.948453608247422447e-02
1.968000000000000416e+00	1.664897218659585398e+00	2.491103202846975048e-02
2.124000000000000110e+00	1.664897218659585398e+00	1.950867052023121453e-02
2.279999999999999805e+00	1.664897218659585398e+00	5.115089514066496583e-03
-2.399999999999999911e+00	1.664835579091094475e+00	6.200177147918511933e-03
-2.243999999999999773e+00	1.664835579091094475e+00	7.826396300249021179e-03
-2.088000000000000078e+00	1.664835579091094475e+00	7.526513855627779866e-03
-1.931999999999999940e+00	1.664835579091094475e+00	6.435006435006434579e-03
-1.775999999999999801e+00	1.664835579091094475e+00	1.072705601907032215e-02
-1.619999999999999885e+00	1.664835579091094475e+00	2.604166666666666782e-02
-1.463999999999999968e+00	1.664835579091094475e+00	3.113553113553113594e-02
-1.307999999999999829e+00	1.664835579091094475e+00	6.034482758620689918e-02
-1.151999999999999913e+00	1.664835579091094475e+00	1.037735849056603821e-01
-9.959999999999999964e-01	1.664835579091094475e+00	1.513157894736842091e-01
-8.399999999999998579e-01	1.664835579091094475e+00	2.500000000000000000e-01
-6.839999999999999414e-01	1.664835579091094475e+00	2.135922330097087263e-01
-5.280000000000000249e-01	1.664835579091094475e+00	1.557377049180327933e-01
-3.719999999999998863e-01	1.664835579091094475e+00	1.403508771929824483e-01
-2.159999999999997478e-01	1.664835579091094475e+00	1.538461538461538547e-01
-6.000000000000005329e-02	1.664835579091094475e+00	2.077922077922078059e-01
9.600000000000008527e-02	1.664835579091094475e+00	2.352941176470588203e-01
2.520000000000002238e-01	1.664835579091094475e+00	3.870967741935483764e-01
4.079999999999999183e-01	1.664835579091094475e+00	2.678571428571428492e-01
5.640000000000000568e-01	1.664835579091094475e+00	3.050847457627118842e-01
7.200000000000001954e-01	1.664835579091094475e+00	3.384615384615384803e-01
8.759999999999998899e-01	1.664835579091094475e+00	2.051282051282051211e-01
1.032000000000000028e+00	1.664835579091094475e+00	3.132530120481927804e-01
1.188000000000000167e+00	1.664835579091094475e+00	1.619047619047619124e-01
1.343999999999999861e+00	1.664835579091094475e+00	1.401273885350318438e-01
1.500000000000000000e+00	1.664835579091094475e+00	6.410256410256409687e-02
1.656000000000000139e+00	1.664835579091094475e+00	8.996539792387543699e-02
1.811999999999999833e+00	1.664835579091094475e+00	5.154639175257731687e-02
1.968000000000000416e+00	1.664835579091094475e+00	2.491103202846975048e-02
2.124000000000000110e+00	1.664835579091094475e+00	1.517341040462427681e-02
2.279999999999999805e+00	1.664835579091094475e+00	7.672634271099744441e-03
-2.399999999999999911e+00	1.664773945819031598e+00	6.495423678771774199e-03
-2.243999999999999773e+00	1.664773945819031598e+00	8.182141586623977239e-03
-2.088000000000000078e+00	1.664773945819031598e+00	8.552856654122477711e-03
-1.931999999999999940e+00	1.664773945819031598e+00	8.580008580008579439e-03
-1.775999999999999801e+00	1.664773945819031598e+00	1.430274135876042838e-02
-1.619999999999999885e+00	1.664773945819031598e+00	2.083333333333333218e-02
-1.463999999999999968e+00	1.664773945819031598e+00	3.663003663003663174e-02
-1.307999999999999829e+00	1.664773945819031598e+00	4.885057471264368095e-02
-1.151999999999999913e+00	1.664773945819031598e+00	9.905660377358491142e-02
-9.959999999999999964e-01	1.664773945819031598e+00	1.118421052631578955e-01
-8.399999999999998579e-01	1.664773945819031598e+00	2.600000000000000089e-01
-6.839999999999999414e-01	1.664773945819031598e+00	2.135922330097087263e-01
-5.280000000000000249e-01	1.664773945819031598e+00	2.131147540983606425e-01
-3.719999999999998863e-01	1.664773945819031598e+00	9.649122807017543324e-02
-2.159999999999997478e-01	1.664773945819031598e+00	1.634615384615384637e-01
-6.000000000000005329e-02	1.664773945819031598e+00	2.337662337662337608e-01
9.600000000000008527e-02	1.664773945819031598e+00	2.352941176470588203e-01
2.520000000000002238e-01	1.664773945819031598e+00	1.935483870967741882e-01
4.079999999999999183e-01	1.664773945819031598e+00	2.857142857142856984e-01
5.640000000000000568e-01	1.664773945819031598e+00	3.050847457627118842e-01
7.200000000000001954e-01	1.664773945819031598e+00	2.769230769230769384e-01
8.759999999999998899e-01	1.664773945819031598e+00	2.692307692307692180e-01
1.032000000000000028e+00	1.664773945819031598e+00	2.530120481927710663e-01
1.188000000000000167e+00	1.664773945819031598e+00	1.904761904761904656e-01
1.343999999999999861e+00	1.664773945819031598e+00	1.656050955414012649e-01
1.500000000000000000e+00	1.664773945819031598e+00	7.264957264957265515e-02
1.656000000000000139e+00	1.664773945819031598e+00	6.920415224913495367e-02
1.811999999999999833e+00	1.664773945819031598e+00	5.773195876288660100e-02
1.968000000000000416e+00	1.664773945819031598e+00	2.253855278766310824e-02
2.124000000000000110e+00	1.664773945819031598e+00	1.806358381502890312e-02
2.279999999999999805e+00	1.664773945819031598e+00	7.672634271099744441e-03
-2.399999999999999911e+00	1.664712318842504590e+00	7.971656333038087267e-03
-2.243999999999999773e+00	1.664712318842504590e+00	9.960868018498754070e-03
-2.088000000000000078e+00	1.664712318842504590e+00	6.842285323297981302e-03
-1.931999999999999940e+00	1.664712318842504590e+00	9.009009009009008931e-03
-1.775999999999999801e+00	1.664712318842504590e+00	1.251489868891537613e-02
-1.619999999999999885e+00	1.664712318842504590e+00	2.500000000000000139e-02
-1.463999999999999968e+00	1.664712318842504590e+00	3.846153846153846367e-02
-1.307999999999999829e+00	1.664712318842504590e+00	6.896551724137930939e-02
-1.151999999999999913e+00	1.664712318842504590e+00	1.273584905660377353e-01
-9.959999999999999964e-01	1.664712318842504590e+00	1.381578947368421184e-01
-8.399999999999998579e-01	1.664712318842504590e+00	3.300000000000000155e-01
-6.839999999999999414e-01	1.664712318842504590e+00	2.038834951456310607e-01
-5.280000000000000249e-01	1.664712318842504590e+00	1.311475409836065642e-01
-3.719999999999998863e-01	1.664712318842504590e+00	1.228070175438596423e-01
-2.159999999999997478e-01	1.664712318842504590e+00	1.153846153846153910e-01
-6.000000000000005329e-02	1.664712318842504590e+00	2.727272727272727071e-01
9.600000000000008527e-02	1.664712318842504590e+00	3.970588235294117418e-01
2.520000000000002238e-01	1.664712318842504590e+00	2.580645161290322509e-01
4.079999999999999183e-01	1.664712318842504590e+00	3.035714285714285476e-01
5.640000000000000568e-01	1.664712318842504590e+00	3.050847457627118842e-01
7.200000000000001954e-01	1.664712318842504590e+00	3.692307692307692513e-01
8.759999999999998899e-01	1.664712318842504590e+00	1.666666666666666574e-01
1.032000000000000028e+00	1.664712318842504590e+00	2.530120481927710663e-01
1.188000000000000167e+00	1.664712318842504590e+00	2.666666666666666630e-01
1.343999999999999861e+00	1.664712318842504590e+00	1.210191082802547780e-01
1.500000000000000000e+00	1.664712318842504590e+00	9.829059829059828834e-02
1.656000000000000139e+00	1.664712318842504590e+00	5.882352941176470507e-02
1.811999999999999833e+00	1.664712318842504590e+00	4.948453608247422447e-02
1.968000000000000416e+00	1.664712318842504590e+00	2.372479240806642936e-02
2.124000000000000110e+00	1.664712318842504590e+00	2.095375722543352595e-02
2.279999999999999805e+00	1.664712318842504590e+00	1.065643648763853375e-02
-2.399999999999999911e+00	1.664650698160622388e+00	7.085916740478299600e-03
-2.243999999999999773e+00	1.664650698160622388e+00	8.893632159373887625e-03
-2.088000000000000078e+00	1.664650698160622388e+00	7.526513855627779866e-03
-1.931999999999999940e+00	1.664650698160622388e+00	7.722007722007722189e-03
-1.775999999999999801e+00	1.664650698160622388e+00	1.072705601907032215e-02
-1.619999999999999885e+00	1.664650698160622388e+00	3.020833333333333356e-02
-1.463999999999999968e+00	1.664650698160622388e+00	5.311355311355311221e-02
-1.307999999999999829e+00	1.664650698160622388e+00	5.172413793103448204e-02
-1.151999999999999913e+00	1.664650698160622388e+00	1.462264150943396179e-01
-9.959999999999999964e-01	1.664650698160622388e+00	1.118421052631578955e-01
-8.399999999999998579e-01	1.664650698160622388e+00	3.300000000000000155e-01
-6.839999999999999414e-01	1.664650698160622388e+00	2.621359223300970820e-01
-5.280000000000000249e-01	1.664650698160622388e+00	1.885245901639344135e-01
-3.719999999999998863e-01	1.664650698160622388e+00	1.578947368421052544e-01
-2.159999999999997478e-01	1.664650698160622388e+00	1.730769230769230727e-01
-6.000000000000005329e-02	1.664650698160622388e+00	2.597402597402597157e-01
9.600000000000008527e-02	1.664650698160622388e+00	3.382352941176470784e-01
2.520000000000002238e-01	1.664650698160622388e+00	2.580645161290322509e-01
4.079999999999999183e-01	1.664650698160622388e+00	3.035714285714285476e-01
5.640000000000000568e-01	1.664650698160622388e+00	4.406779661016949068e-01
7.200000000000001954e-01	1.664650698160622388e+00	3.846153846153846367e-01
8.759999999999998899e-01	1.664650698160622388e+00	2.179487179487179516e-01
1.032000000000000028e+00	1.664650698160622388e+00	2.650602409638554424e-01
1.188000000000000167e+00	1.664650698160622388e+00	2.000000000000000111e-01
1.343999999999999861e+00	1.664650698160622388e+00	1.401273885350318438e-01
1.500000000000000000e+00	1.664650698160622388e+00	7.692307692307692735e-02
1.656000000000000139e+00	1.664650698160622388e+00	9.688581314878892681e-02
1.811999999999999833e+00	1.664650698160622388e+00	5.567010309278350860e-02
1.968000000000000416e+00	1.664650698160622388e+00	2.728351126927639272e-02
2.124000000000000110e+00	1.664650698160622388e+00	1.806358381502890312e-02
2.279999999999999805e+00	1.664650698160622388e+00	1.023017902813299317e-02
-2.399999999999999911e+00	1.664589083772493483e+00	6.495423678771774199e-03
-2.243999999999999773e+00	1.664589083772493483e+00	7.114905727499110794e-03
-2.088000000000000078e+00	1.664589083772493483e+00	8.552856654122477711e-03
-1.931999999999999940e+00	1.664589083772493483e+00	8.151008151008151681e-03
-1.775999999999999801e+00	1.664589083772493483e+00	8.343265792610250753e-03
-1.619999999999999885e+00	1.664589083772493483e+00	2.395833333333333495e-02
-1.463999999999999968e+00	1.664589083772493483e+00	4.395604395604395948e-02
-1.307999999999999829e+00	1.664589083772493483e+00	8.045977011494252762e-02
-1.151999999999999913e+00	1.664589083772493483e+00	8.962264150943395624e-02
-9.959999999999999964e-01	1.664589083772493483e+00	1.052631578947368363e-01
-8.399999999999998579e-01	1.664589083772493483e+00	3.499999999999999778e-01
-6.839999999999999414e-01	1.664589083772493483e+00	2.621359223300970820e-01
-5.280000000000000249e-01	1.664589083772493483e+00	1.721311475409836034e-01
-3.719999999999998863e-01	1.664589083772493483e+00	1.754385964912280604e-01
-2.159999999999997478e-01	1.664589083772493483e+00	2.019230769230769273e-01
-6.000000000000005329e-02	1.664589083772493483e+00	2.077922077922078059e-01
9.600000000000008527e-02	1.664589083772493483e+00	2.647058823529411797e-01
2.520000000000002238e-01	1.664589083772493483e+00	3.387096774193548154e-01
4.079999999999999183e-01	1.664589083772493483e+00	3.214285714285714524e-01
5.640000000000000568e-01	1.664589083772493483e+00	3.728813559322033955e-01
7.200000000000001954e-01	1.664589083772493483e+00	2.769230769230769384e-01
8.759999999999998899e-01	1.664589083772493483e+00	2.948717948717948789e-01
1.032000000000000028e+00	1.664589083772493483e+00	2.168674698795180766e-01
1.188000000000000167e+00	1.664589083772493483e+00	2.380952380952380820e-01
1.343999999999999861e+00	1.664589083772493483e+00	1.019108280254777121e-01
1.500000000000000000e+00	1.664589083772493483e+00	8.547008547008547175e-02
1.656000000000000139e+00	1.664589083772493483e+00	7.612456747404844348e-02
1.811999999999999833e+00	1.664589083772493483e+00	4.536082474226803968e-02
1.968000000000000416e+00	1.664589083772493483e+00	2.372479240806642936e-02
2.124000000000000110e+00	1.664589083772493483e+00	2.167630057803468166e-02
2.279999999999999805e+00	1.664589083772493483e+00	8.951406649616367936e-03
-2.399999999999999911e+00	1.664527475677226809e+00	6.790670209625037333e-03
-2.243999999999999773e+00	1.664527475677226809e+00	1.067235859124866619e-02
-2.088000000000000078e+00	1.664527475677226809e+00	7.526513855627779866e-03
-1.931999999999999940e+00	1.664527475677226809e+00	6.864006864006864071e-03
-1.775999999999999801e+00	1.664527475677226809e+00	1.132300357568533956e-02
-1.619999999999999885e+00	1.664527475677226809e+00	2.604166666666666782e-02
-1.463999999999999968e+00	1.664527475677226809e+00	4.212454212454212754e-02
-1.307999999999999829e+00	1.664527475677226809e+00	7.183908045977011048e-02
-1.151999999999999913e+00	1.664527475677226809e+00	8.018867924528301494e-02
-9.959999999999999964e-01	1.664527475677226809e+00	1.513157894736842091e-01
-8.399999999999998579e-01	1.664527475677226809e+00	2.999999999999999889e-01
-6.839999999999999414e-01	1.664527475677226809e+00	2.135922330097087263e-01
-5.280000000000000249e-01	1.664527475677226809e+00	1.065573770491803213e-01
-3.719999999999998863e-01	1.664527475677226809e+00	1.491228070175438514e-01
-2.159999999999997478e-01	1.664527475677226809e+00	1.538461538461538547e-01
-6.000000000000005329e-02	1.664527475677226809e+00	2.727272727272727071e-01
9.600000000000008527e-02	1.664527475677226809e+00	2.794117647058823595e-01
2.520000000000002238e-01	1.664527475677226809e+00	2.741935483870967527e-01
4.079999999999999183e-01	1.664527475677226809e+00	3.214285714285714524e-01
5.640000000000000568e-01	1.664527475677226809e+00	3.559322033898305038e-01
7.200000000000001954e-01	1.664527475677226809e+00	3.076923076923077094e-01
8.759999999999998899e-01	1.664527475677226809e+00	3.205128205128205399e-01
1.032000000000000028e+00	1.664527475677226809e+00	2.891566265060240837e-01
1.188000000000000167e+00	1.664527475677226809e+00	2.285714285714285643e-01
1.343999999999999861e+00	1.664527475677226809e+00	1.337579617834394885e-01
1.500000000000000000e+00	1.664527475677226809e+00	9.401709401709401615e-02
1.656000000000000139e+00	1.664527475677226809e+00	8.650519031141867821e-02
1.811999999999999833e+00	1.664527475677226809e+00	5.360824742268040927e-02
1.968000000000000416e+00	1.664527475677226809e+00	3.202846975088968068e-02
2.124000000000000110e+00	1.664527475677226809e+00	1.878612716763005883e-02
2.279999999999999805e+00	1.664527475677226809e+00	8.951406649616367936e-03
-2.399999999999999911e+00	1.664465873873930857e+00	7.085916740478299600e-03
-2.243999999999999773e+00	1.664465873873930857e+00	8.537886872998933299e-03
-2.088000000000000078e+00	1.664465873873930857e+00	6.842285323297981302e-03
-1.931999999999999940e+00	1.664465873873930857e+00	1.029601029601029567e-02
-1.775999999999999801e+00	1.664465873873930857e+00	1.251489868891537613e-02
-1.619999999999999885e+00	1.664465873873930857e+00	2.604166666666666782e-02
-1.463999999999999968e+00	1.664465873873930857e+00	3.846153846153846367e-02
-1.307999999999999829e+00	1.664465873873930857e+00	6.034482758620689918e-02
-1.151999999999999913e+00	1.664465873873930857e+00	1.273584905660377353e-01
-9.959999999999999964e-01	1.664465873873930857e+00	1.578947368421052544e-01
-8.399999999999998579e-01	1.664465873873930857e+00	2.600000000000000089e-01
-6.839999999999999414e-01	1.664465873873930857e+00	1.941747572815533951e-01
-5.280000000000000249e-01	1.664465873873930857e+00	1.311475409836065642e-01
-3.719999999999998863e-01	1.664465873873930857e+00	1.578947368421052544e-01
-2.159999999999997478e-01	1.664465873873930857e+00	1.826923076923076816e-01
-6.000000000000005329e-02	1.664465873873930857e+00	2.987012987012986898e-01
9.600000000000008527e-02	1.664465873873930857e+00	2.500000000000000000e-01
2.520000000000002238e-01	1.664465873873930857e+00	3.387096774193548154e-01
4.079999999999999183e-01	1.664465873873930857e+00	3.750000000000000000e-01
5.640000000000000568e-01	1.664465873873930857e+00	4.237288135593220151e-01
7.200000000000001954e-01	1.664465873873930857e+00	2.615384615384615530e-01
8.759999999999998899e-01	1.664465873873930857e+00	2.564102564102563875e-01
1.032000000000000028e+00	1.664465873873930857e+00	2.771084337349397630e-01
1.188000000000000167e+00	1.664465873873930857e+00	1.904761904761904656e-01
1.343999999999999861e+00	1.664465873873930857e+00	1.401273885350318438e-01
1.500000000000000000e+00	1.664465873873930857e+00	1.025641025641025605e-01
1.656000000000000139e+00	1.664465873873930857e+00	6.920415224913495367e-02
1.811999999999999833e+00	1.664465873873930857e+00	4.948453608247422447e-02
1.968000000000000416e+00	1.664465873873930857e+00	2.846975088967971385e-02
2.124000000000000110e+00	1.664465873873930857e+00	2.167630057803468166e-02
2.279999999999999805e+00	1.664465873873930857e+00	1.193520886615515725e-02
-2.399999999999999911e+00	1.664404278361715672e+00	6.790670209625037333e-03
-2.243999999999999773e+00	1.664404278361715672e+00	9.605122732123799745e-03
-2.088000000000000078e+00	1.664404278361715672e+00	7.526513855627779866e-03
-1.931999999999999940e+00	1.664404278361715672e+00	1.072501072501072517e-02
-1.775999999999999801e+00	1.664404278361715672e+00	1.191895113230035698e-02
-1.619999999999999885e+00	1.664404278361715672e+00	3.229166666666666990e-02
-1.463999999999999968e+00	1.664404278361715672e+00	5.128205128205128027e-02
-1.307999999999999829e+00	1.664404278361715672e+00	7.183908045977011048e-02
-1.151999999999999913e+00	1.664404278361715672e+00	1.084905660377358527e-01
-9.959999999999999964e-01	1.664404278361715672e+00	8.552631578947368640e-02
-8.399999999999998579e-01	1.664404278361715672e+00	2.999999999999999889e-01
-6.839999999999999414e-01	1.664404278361715672e+00	3.009708737864077444e-01
-5.280000000000000249e-01	1.664404278361715672e+00	1.721311475409836034e-01
-3.719999999999998863e-01	1.664404278361715672e+00	1.666666666666666574e-01
-2.159999999999997478e-01	1.664404278361715672e+00	1.826923076923076816e-01
-6.000000000000005329e-02	1.664404278361715672e+00	2.857142857142856984e-01
9.600000000000008527e-02	1.664404278361715672e+00	3.088235294117647189e-01
2.520000000000002238e-01	1.664404278361715672e+00	3.548387096774193727e-01
4.079999999999999183e-01	1.664404278361715672e+00	4.285714285714285476e-01
5.640000000000000568e-01	1.664404278361715672e+00	3.898305084745762872e-01
7.200000000000001954e-01	1.664404278361715672e+00	4.000000000000000222e-01
8.759999999999998899e-01	1.664404278361715672e+00	2.564102564102563875e-01
1.032000000000000028e+00	1.664404278361715672e+00	2.530120481927710663e-01
1.188000000000000167e+00	1.664404278361715672e+00	1.809523809523809479e-01
1.343999999999999861e+00	1.664404278361715672e+00	1.210191082802547780e-01
1.500000000000000000e+00	1.664404278361715672e+00	7.264957264957265515e-02
1.656000000000000139e+00	1.664404278361715672e+00	8.996539792387543699e-02
1.811999999999999833e+00	1.664404278361715672e+00	5.567010309278350860e-02
1.968000000000000416e+00	1.664404278361715672e+00	3.321470937129299833e-02
2.124000000000000110e+00	1.664404278361715672e+00	2.456647398843930796e-02
2.279999999999999805e+00	1.664404278361715672e+00	8.951406649616367936e-03
-2.399999999999999911e+00	1.664342689139690190e+00	6.495423678771774199e-03
-2.243999999999999773e+00	1.664342689139690190e+00	1.209533973674848870e-02
-2.088000000000000078e+00	1.664342689139690190e+00	4.789599726308587345e-03
-1.931999999999999940e+00	1.664342689139690190e+00	1.115401115401115466e-02
-1.775999999999999801e+00	1.664342689139690190e+00	1.430274135876042838e-02
-1.619999999999999885e+00	1.664342689139690190e+00	2.708333333333333426e-02
-1.463999999999999968e+00	1.664342689139690190e+00	4.212454212454212754e-02
-1.307999999999999829e+00	1.664342689139690190e+00	6.321839080459770721e-02
-1.151999999999999913e+00	1.664342689139690190e+00	1.226415094339622647e-01
-9.959999999999999964e-01	1.664342689139690190e+00	1.381578947368421184e-01
-8.399999999999998579e-01	1.664342689139690190e+00	2.600000000000000089e-01
-6.839999999999999414e-01	1.664342689139690190e+00	3.592233009708737934e-01
-5.280000000000000249e-01	1.664342689139690190e+00	1.475409836065573743e-01
-3.719999999999998863e-01	1.664342689139690190e+00	1.666666666666666574e-01
-2.159999999999997478e-01	1.664342689139690190e+00	1.634615384615384637e-01
-6.000000000000005329e-02	1.664342689139690190e+00	3.246753246753246724e-01
9.600000000000008527e-02	1.664342689139690190e+00	3.529411764705882582e-01
2.520000000000002238e-01	1.664342689139690190e+00	3.548387096774193727e-01
4.079999999999999183e-01	1.664342689139690190e+00	4.821428571428571508e-01
5.640000000000000568e-01	1.664342689139690190e+00	3.220338983050847204e-01
7.200000000000001954e-01	1.664342689139690190e+00	3.538461538461538658e-01
8.759999999999998899e-01	1.664342689139690190e+00	1.923076923076923184e-01
1.032000000000000028e+00	1.664342689139690190e+00	2.650602409638554424e-01
1.188000000000000167e+00	1.664342689139690190e+00	2.380952380952380820e-01
1.343999999999999861e+00	1.664342689139690190e+00	1.401273885350318438e-01
1.500000000000000000e+00	1.664342689139690190e+00	7.264957264957265515e-02
1.656000000000000139e+00	1.664342689139690190e+00	7.958477508650518839e-02
1.811999999999999833e+00	1.664342689139690190e+00	5.360824742268040927e-02
1.968000000000000416e+00	1.664342689139690190e+00	2.846975088967971385e-02
2.124000000000000110e+00	1.664342689139690190e+00	1.589595375722543252e-02
2.279999999999999805e+00	1.664342689139690190e+00	1.065643648763853375e-02
-2.399999999999999911e+00	1.664281106206964012e+00	8.562149394744611799e-03
-2.243999999999999773e+00	1.664281106206964012e+00	8.537886872998933299e-03
-2.088000000000000078e+00	1.664281106206964012e+00	6.500171057133082020e-03
-1.931999999999999940e+00	1.664281106206964012e+00	7.722007722007722189e-03
-1.775999999999999801e+00	1.664281106206964012e+00	1.251489868891537613e-02
-1.619999999999999885e+00	1.664281106206964012e+00	2.708333333333333426e-02
-1.463999999999999968e+00	1.664281106206964012e+00	3.846153846153846367e-02
-1.307999999999999829e+00	1.664281106206964012e+00	7.758620689655172653e-02
-1.151999999999999913e+00	1.664281106206964012e+00	1.179245283018867940e-01
-9.959999999999999964e-01	1.664281106206964012e+00	1.315789473684210453e-01
-8.399999999999998579e-01	1.664281106206964012e+00	2.600000000000000089e-01
-6.839999999999999414e-01	1.664281106206964012e+00	2.718446601941747476e-01
-5.280000000000000249e-01	1.664281106206964012e+00	1.721311475409836034e-01
-3.719999999999998863e-01	1.664281106206964012e+00	2.017543859649122695e-01
-2.159999999999997478e-01	1.664281106206964012e+00	1.730769230769230727e-01
-6.000000000000005329e-02	1.664281106206964012e+00	1.818181818181818232e-01
9.600000000000008527e-02	1.664281106206964012e+00	3.088235294117647189e-01
2.520000000000002238e-01	1.664281106206964012e+00	2.580645161290322509e-01
4.079999999999999183e-01	1.664281106206964012e+00	3.750000000000000000e-01
5.640000000000000568e-01	1.664281106206964012e+00	3.898305084745762872e-01
7.200000000000001954e-01	1.664281106206964012e+00	2.461538461538461675e-01
8.759999999999998899e-01	1.664281106206964012e+00	2.435897435897435848e-01
1.032000000000000028e+00	1.664281106206964012e+00	3.253012048192771011e-01
1.188000000000000167e+00	1.664281106206964012e+00	2.761904761904762085e-01
1.343999999999999861e+00	1.664281106206964012e+00	1.337579617834394885e-01
1.500000000000000000e+00	1.664281106206964012e+00	1.068376068376068327e-01
1.656000000000000139e+00	1.664281106206964012e+00	7.958477508650518839e-02
1.811999999999999833e+00	1.664281106206964012e+00	5.979381443298969340e-02
1.968000000000000416e+00	1.664281106206964012e+00	3.202846975088968068e-02
2.124000000000000110e+00	1.664281106206964012e+00	2.384393063583814878e-02
2.279999999999999805e+00	1.664281106206964012e+00	8.525149190110827349e-03
-2.399999999999999911e+00	1.664219529562646738e+00	6.200177147918511933e-03
-2.243999999999999773e+00	1.664219529562646738e+00	7.826396300249021179e-03
-2.088000000000000078e+00	1.664219529562646738e+00	8.552856654122477711e-03
-1.931999999999999940e+00	1.664219529562646738e+00	8.580008580008579439e-03
-1.775999999999999801e+00	1.664219529562646738e+00	1.191895113230035698e-02
-1.619999999999999885e+00	1.664219529562646738e+00	2.812500000000000069e-02
-1.463999999999999968e+00	1.664219529562646738e+00	5.128205128205128027e-02
-1.307999999999999829e+00	1.664219529562646738e+00	7.471264367816092544e-02
-1.151999999999999913e+00	1.664219529562646738e+00	1.273584905660377353e-01
-9.959999999999999964e-01	1.664219529562646738e+00	1.184210526315789408e-01
-8.399999999999998579e-01	1.664219529562646738e+00	3.599999999999999867e-01
-6.839999999999999414e-01	1.664219529562646738e+00	3.009708737864077444e-01
-5.280000000000000249e-01	1.664219529562646738e+00	2.049180327868852514e-01
-3.719999999999998863e-01	1.664219529562646738e+00	1.578947368421052544e-01
-2.159999999999997478e-01	1.664219529562646738e+00	2.019230769230769273e-01
-6.000000000000005329e-02	1.664219529562646738e+00	2.337662337662337608e-01
9.600000000000008527e-02	1.664219529562646738e+00	3.088235294117647189e-01
2.520000000000002238e-01	1.664219529562646738e+00	2.580645161290322509e-01
4.079999999999999183e-01	1.664219529562646738e+00	2.857142857142856984e-01
5.640000000000000568e-01	1.664219529562646738e+00	3.898305084745762872e-01
7.200000000000001954e-01	1.664219529562646738e+00	3.692307692307692513e-01
8.759999999999998899e-01	1.664219529562646738e+00	2.948717948717948789e-01
1.032000000000000028e+00	1.664219529562646738e+00	2.409638554216867457e-01
1.188000000000000167e+00	1.664219529562646738e+00	2.666666666666666630e-01
1.343999999999999861e+00	1.664219529562646738e+00	1.337579617834394885e-01
1.500000000000000000e+00	1.664219529562646738e+00	8.974358974358974395e-02
1.656000000000000139e+00	1.664219529562646738e+00	8.996539792387543699e-02
1.811999999999999833e+00	1.664219529562646738e+00	5.567010309278350860e-02
1.968000000000000416e+00	1.664219529562646738e+00	3.440094899169632292e-02
2.124000000000000110e+00	1.664219529562646738e+00	2.384393063583814878e-02
2.279999999999999805e+00	1.664219529562646738e+00	8.951406649616367936e-03
-2.399999999999999911e+00	1.664157959205847970e+00	8.562149394744611799e-03
-2.243999999999999773e+00	1.664157959205847970e+00	9.249377445748843685e-03
-2.088000000000000078e+00	1.664157959205847970e+00	8.552856654122477711e-03
-1.931999999999999940e+00	1.664157959205847970e+00	1.115401115401115466e-02
-1.775999999999999801e+00	1.664157959205847970e+00	1.370679380214541096e-02
-1.619999999999999885e+00	1.664157959205847970e+00	2.916666666666666713e-02
-1.463999999999999968e+00	1.664157959205847970e+00	5.677655677655677607e-02
-1.307999999999999829e+00	1.664157959205847970e+00	6.034482758620689918e-02
-1.151999999999999913e+00	1.664157959205847970e+00	1.745283018867924418e-01
-9.959999999999999964e-01	1.664157959205847970e+00	1.578947368421052544e-01
-8.399999999999998579e-01	1.664157959205847970e+00	3.499999999999999778e-01
-6.839999999999999414e-01	1.664157959205847970e+00	2.718446601941747476e-01
-5.280000000000000249e-01	1.664157959205847970e+00	1.803278688524590223e-01
-3.719999999999998863e-01	1.664157959205847970e+00	2.017543859649122695e-01
-2.159999999999997478e-01	1.664157959205847970e+00	2.019230769230769273e-01
-6.000000000000005329e-02	1.664157959205847970e+00	2.337662337662337608e-01
9.600000000000008527e-02	1.664157959205847970e+00	3.970588235294117418e-01
2.520000000000002238e-01	1.664157959205847970e+00	3.870967741935483764e-01
4.079999999999999183e-01	1.664157959205847970e+00	2.857142857142856984e-01
5.640000000000000568e-01	1.664157959205847970e+00	4.915254237288135819e-01
7.200000000000001954e-01	1.664157959205847970e+00	3.692307692307692513e-01
8.759999999999998899e-01	1.664157959205847970e+00	2.564102564102563875e-01
1.032000000000000028e+00	1.664157959205847970e+00	2.530120481927710663e-01
1.188000000000000167e+00	1.664157959205847970e+00	2.285714285714285643e-01
1.343999999999999861e+00	1.664157959205847970e+00	1.592356687898089096e-01
1.500000000000000000e+00	1.664157959205847970e+00	8.547008547008547175e-02
1.656000000000000139e+00	1.664157959205847970e+00	8.304498269896193330e-02
1.811999999999999833e+00	1.664157959205847970e+00	5.154639175257731687e-02
1.968000000000000416e+00	1.664157959205847970e+00	2.491103202846975048e-02
2.124000000000000110e+00	1.664157959205847970e+00	2.167630057803468166e-02
2.279999999999999805e+00	1.664157959205847970e+00	1.065643648763853375e-02
-2.399999999999999911e+00	1.664096395135678197e+00	8.562149394744611799e-03
-2.243999999999999773e+00	1.664096395135678197e+00	1.031661330487371013e-02
-2.088000000000000078e+00	1.664096395135678197e+00	1.060554225111187167e-02
-1.931999999999999940e+00	1.664096395135678197e+00	1.115401115401115466e-02
-1.775999999999999801e+00	1.664096395135678197e+00	1.430274135876042838e-02
-1.619999999999999885e+00	1.664096395135678197e+00	2.604166666666666782e-02
-1.463999999999999968e+00	1.664096395135678197e+00	5.494505494505494414e-02
-1.307999999999999829e+00	1.664096395135678197e+00	6.034482758620689918e-02
-1.151999999999999913e+00	1.664096395135678197e+00	1.509433962264150886e-01
-9.959999999999999964e-01	1.664096395135678197e+00	1.710526315789473728e-01
-8.399999999999998579e-01	1.664096395135678197e+00	4.099999999999999756e-01
-6.839999999999999414e-01	1.664096395135678197e+00	3.009708737864077444e-01
-5.280000000000000249e-01	1.664096395135678197e+00	2.213114754098360615e-01
-3.719999999999998863e-01	1.664096395135678197e+00	1.929824561403508665e-01
-2.159999999999997478e-01	1.664096395135678197e+00	2.115384615384615363e-01
-6.000000000000005329e-02	1.664096395135678197e+00	2.727272727272727071e-01
9.600000000000008527e-02	1.664096395135678197e+00	3.235294117647058987e-01
2.520000000000002238e-01	1.664096395135678197e+00	3.064516129032258118e-01
4.079999999999999183e-01	1.664096395135678197e+00	4.285714285714285476e-01
5.640000000000000568e-01	1.664096395135678197e+00	3.898305084745762872e-01
7.200000000000001954e-01	1.664096395135678197e+00	3.384615384615384803e-01
8.759999999999998899e-01	1.664096395135678197e+00	3.076923076923077094e-01
1.032000000000000028e+00	1.664096395135678197e+00	3.253012048192771011e-01
1.188000000000000167e+00	1.664096395135678197e+00	2.571428571428571175e-01
1.343999999999999861e+00	1.664096395135678197e+00	1.146496815286624227e-01
1.500000000000000000e+00	1.664096395135678197e+00	8.119658119658119955e-02
1.656000000000000139e+00	1.664096395135678197e+00	8.304498269896193330e-02
1.811999999999999833e+00	1.664096395135678197e+00	4.948453608247422447e-02
1.968000000000000416e+00	1.664096395135678197e+00	3.677342823250296516e-02
2.124000000000000110e+00	1.664096395135678197e+00	2.312138728323699308e-02
2.279999999999999805e+00	1.664096395135678197e+00	9.803921568627450844e-03
-2.399999999999999911e+00	1.664034837351247686e+00	7.676409802184824133e-03
-2.243999999999999773e+00	1.664034837351247686e+00	9.249377445748843685e-03
-2.088000000000000078e+00	1.664034837351247686e+00	7.184399589462880584e-03
-1.931999999999999940e+00	1.664034837351247686e+00	7.293007293007292696e-03
-1.775999999999999801e+00	1.664034837351247686e+00	1.132300357568533956e-02
-1.619999999999999885e+00	1.664034837351247686e+00	2.916666666666666713e-02
-1.463999999999999968e+00	1.664034837351247686e+00	4.578754578754578447e-02
-1.307999999999999829e+00	1.664034837351247686e+00	8.045977011494252762e-02
-1.151999999999999913e+00	1.664034837351247686e+00	1.132075471698113234e-01
-9.959999999999999964e-01	1.664034837351247686e+00	1.710526315789473728e-01
-8.399999999999998579e-01	1.664034837351247686e+00	3.699999999999999956e-01
-6.839999999999999414e-01	1.664034837351247686e+00	3.495145631067961278e-01
-5.280000000000000249e-01	1.664034837351247686e+00	2.377049180327868716e-01
-3.719999999999998863e-01	1.664034837351247686e+00	1.403508771929824483e-01
-2.159999999999997478e-01	1.664034837351247686e+00	1.634615384615384637e-01
-6.000000000000005329e-02	1.664034837351247686e+00	2.857142857142856984e-01
9.600000000000008527e-02	1.664034837351247686e+00	3.088235294117647189e-01
2.520000000000002238e-01	1.664034837351247686e+00	3.548387096774193727e-01
4.079999999999999183e-01	1.664034837351247686e+00	4.285714285714285476e-01
5.640000000000000568e-01	1.664034837351247686e+00	4.576271186440677985e-01
7.200000000000001954e-01	1.664034837351247686e+00	3.846153846153846367e-01
8.759999999999998899e-01	1.664034837351247686e+00	2.820512820512820484e-01
1.032000000000000028e+00	1.664034837351247686e+00	2.891566265060240837e-01
1.188000000000000167e+00	1.664034837351247686e+00	2.476190476190476275e-01
1.343999999999999861e+00	1.664034837351247686e+00	1.401273885350318438e-01
1.500000000000000000e+00	1.664034837351247686e+00	8.974358974358974395e-02
1.656000000000000139e+00	1.664034837351247686e+00	1.003460207612456717e-01
1.811999999999999833e+00	1.664034837351247686e+00	5.567010309278350860e-02
1.968000000000000416e+00	1.664034837351247686e+00	2.609727164887307160e-02
2.124000000000000110e+00	1.664034837351247686e+00	2.167630057803468166e-02
2.279999999999999805e+00	1.664034837351247686e+00	1.065643648763853375e-02
-2.399999999999999911e+00	1.663973285851666040e+00	8.266902863891348666e-03
-2.243999999999999773e+00	1.663973285851666040e+00	1.173959445037353264e-02
-2.088000000000000078e+00	1.663973285851666040e+00	6.500171057133082020e-03
-1.931999999999999940e+00	1.663973285851666040e+00	1.415701415701415763e-02
-1.775999999999999801e+00	1.663973285851666040e+00	1.251489868891537613e-02
-1.619999999999999885e+00	1.663973285851666040e+00	2.812500000000000069e-02
-1.463999999999999968e+00	1.663973285851666040e+00	5.494505494505494414e-02
-1.307999999999999829e+00	1.663973285851666040e+00	7.758620689655172653e-02
-1.151999999999999913e+00	1.663973285851666040e+00	1.320754716981132060e-01
-9.959999999999999964e-01	1.663973285851666040e+00	1.776315789473684181e-01
-8.399999999999998579e-01	1.663973285851666040e+00	4.099999999999999756e-01
-6.839999999999999414e-01	1.663973285851666040e+00	3.106796116504854099e-01
-5.280000000000000249e-01	1.663973285851666040e+00	1.639344262295081844e-01
-3.719999999999998863e-01	1.663973285851666040e+00	1.666666666666666574e-01
-2.159999999999997478e-01	1.663973285851666040e+00	2.692307692307692180e-01
-6.000000000000005329e-02	1.663973285851666040e+00	2.987012987012986898e-01
9.600000000000008527e-02	1.663973285851666040e+00	3.529411764705882582e-01
2.520000000000002238e-01	1.663973285851666040e+00	3.225806451612903136e-01
4.079999999999999183e-01	1.663973285851666040e+00	4.464285714285714524e-01
5.640000000000000568e-01	1.663973285851666040e+00	4.237288135593220151e-01
7.200000000000001954e-01	1.663973285851666040e+00	4.153846153846154077e-01
8.759999999999998899e-01	1.663973285851666040e+00	2.564102564102563875e-01
1.032000000000000028e+00	1.663973285851666040e+00	3.614457831325301185e-01
1.188000000000000167e+00	1.663973285851666040e+00	2.571428571428571175e-01
1.343999999999999861e+00	1.663973285851666040e+00	1.210191082802547780e-01
1.500000000000000000e+00	1.663973285851666040e+00	1.068376068376068327e-01
1.656000000000000139e+00	1.663973285851666040e+00	8.304498269896193330e-02
1.811999999999999833e+00	1.663973285851666040e+00	5.567010309278350860e-02
1.968000000000000416e+00	1.663973285851666040e+00	2.728351126927639272e-02
2.124000000000000110e+00	1.663973285851666040e+00	2.456647398843930796e-02
2.279999999999999805e+00	1.663973285851666040e+00	8.951406649616367936e-03
-2.399999999999999911e+00	1.663911740636044856e+00	9.743135518157660865e-03
-2.243999999999999773e+00	1.663911740636044856e+00	8.537886872998933299e-03
-2.088000000000000078e+00	1.663911740636044856e+00	8.552856654122477711e-03
-1.931999999999999940e+00	1.663911740636044856e+00	1.287001287001286916e-02
-1.775999999999999801e+00	1.663911740636044856e+00	1.609058402860548409e-02
-1.619999999999999885e+00	1.663911740636044856e+00	2.916666666666666713e-02
-1.463999999999999968e+00	1.663911740636044856e+00	5.677655677655677607e-02
-1.307999999999999829e+00	1.663911740636044856e+00	9.482758620689654694e-02
-1.151999999999999913e+00	1.663911740636044856e+00	1.415094339622641473e-01
-9.959999999999999964e-01	1.663911740636044856e+00	1.118421052631578955e-01
-8.399999999999998579e-01	1.663911740636044856e+00	3.900000000000000133e-01
-6.839999999999999414e-01	1.663911740636044856e+00	2.621359223300970820e-01
-5.280000000000000249e-01	1.663911740636044856e+00	2.213114754098360615e-01
-3.719999999999998863e-01	1.663911740636044856e+00	1.666666666666666574e-01
-2.159999999999997478e-01	1.663911740636044856e+00	2.115384615384615363e-01
-6.000000000000005329e-02	1.663911740636044856e+00	2.987012987012986898e-01
9.600000000000008527e-02	1.663911740636044856e+00	3.676470588235294379e-01
2.520000000000002238e-01	1.663911740636044856e+00	3.548387096774193727e-01
4.079999999999999183e-01	1.663911740636044856e+00	4.285714285714285476e-01
5.640000000000000568e-01	1.663911740636044856e+00	5.254237288135593653e-01
7.200000000000001954e-01	1.663911740636044856e+00	3.230769230769230949e-01
8.759999999999998899e-01	1.663911740636044856e+00	2.820512820512820484e-01
1.032000000000000028e+00	1.663911740636044856e+00	3.373493975903614217e-01
1.188000000000000167e+00	1.663911740636044856e+00	2.190476190476190466e-01
1.343999999999999861e+00	1.663911740636044856e+00	1.783439490445859754e-01
1.500000000000000000e+00	1.663911740636044856e+00	1.025641025641025605e-01
1.656000000000000139e+00	1.663911740636044856e+00	1.141868512110726652e-01
1.811999999999999833e+00	1.663911740636044856e+00	5.773195876288660100e-02
1.968000000000000416e+00	1.663911740636044856e+00	3.440094899169632292e-02
2.124000000000000110e+00	1.663911740636044856e+00	2.167630057803468166e-02
2.279999999999999805e+00	1.663911740636044856e+00	1.150895140664961666e-02
-2.399999999999999911e+00	1.663850201703494402e+00	8.562149394744611799e-03
-2.243999999999999773e+00	1.663850201703494402e+00	1.280683030949839908e-02
-2.088000000000000078e+00	1.663850201703494402e+00	9.237085186452274541e-03
-1.931999999999999940e+00	1.663850201703494402e+00	1.115401115401115466e-02
-1.775999999999999801e+00	1.663850201703494402e+00	9.535160905840285583e-03
-1.619999999999999885e+00	1.663850201703494402e+00	3.749999999999999861e-02
-1.463999999999999968e+00	1.663850201703494402e+00	6.410256410256409687e-02
-1.307999999999999829e+00	1.663850201703494402e+00	7.471264367816092544e-02
-1.151999999999999913e+00	1.663850201703494402e+00	1.556603773584905592e-01
-9.959999999999999964e-01	1.663850201703494402e+00	1.842105263157894635e-01
-8.399999999999998579e-01	1.663850201703494402e+00	4.299999999999999933e-01
-6.839999999999999414e-01	1.663850201703494402e+00	3.883495145631067902e-01
-5.280000000000000249e-01	1.663850201703494402e+00	2.213114754098360615e-01
-3.719999999999998863e-01	1.663850201703494402e+00	2.105263157894736725e-01
-2.159999999999997478e-01	1.663850201703494402e+00	2.115384615384615363e-01
-6.000000000000005329e-02	1.663850201703494402e+00	2.337662337662337608e-01
9.600000000000008527e-02	1.663850201703494402e+00	3.529411764705882582e-01
2.520000000000002238e-01	1.663850201703494402e+00	4.032258064516128782e-01
4.079999999999999183e-01	1.663850201703494402e+00	4.464285714285714524e-01
5.640000000000000568e-01	1.663850201703494402e+00	4.237288135593220151e-01
7.200000000000001954e-01	1.663850201703494402e+00	2.615384615384615530e-01
8.759999999999998899e-01	1.663850201703494402e+00	2.820512820512820484e-01
1.032000000000000028e+00	1.663850201703494402e+00	2.530120481927710663e-01
1.188000000000000167e+00	1.663850201703494402e+00	2.571428571428571175e-01
1.343999999999999861e+00	1.663850201703494402e+00	1.592356687898089096e-01
1.500000000000000000e+00	1.663850201703494402e+00	9.829059829059828834e-02
1.656000000000000139e+00	1.663850201703494402e+00	9.688581314878892681e-02
1.811999999999999833e+00	1.663850201703494402e+00	6.391752577319587125e-02
1.968000000000000416e+00	1.663850201703494402e+00	4.151838671411624965e-02
2.124000000000000110e+00	1.663850201703494402e+00	2.239884393063583737e-02
2.279999999999999805e+00	1.663850201703494402e+00	1.108269394714407434e-02
-2.399999999999999911e+00	1.663788669053125169e+00	8.857395925597874933e-03
-2.243999999999999773e+00	1.663788669053125169e+00	9.960868018498754070e-03
-2.088000000000000078e+00	1.663788669053125169e+00	1.094765651727677008e-02
-1.931999999999999940e+00	1.663788669053125169e+00	1.158301158301158242e-02
-1.775999999999999801e+00	1.663788669053125169e+00	1.191895113230035698e-02
-1.619999999999999885e+00	1.663788669053125169e+00	3.541666666666666574e-02
-1.463999999999999968e+00	1.663788669053125169e+00	6.227106227106227188e-02
-1.307999999999999829e+00	1.663788669053125169e+00	8.333333333333332871e-02
-1.151999999999999913e+00	1.663788669053125169e+00	1.886792452830188815e-01
-9.959999999999999964e-01	1.663788669053125169e+00	1.710526315789473728e-01
-8.399999999999998579e-01	1.663788669053125169e+00	3.900000000000000133e-01
-6.839999999999999414e-01	1.663788669053125169e+00	3.106796116504854099e-01
-5.280000000000000249e-01	1.663788669053125169e+00	2.131147540983606425e-01
-3.719999999999998863e-01	1.663788669053125169e+00	1.842105263157894635e-01
-2.159999999999997478e-01	1.663788669053125169e+00	1.826923076923076816e-01
-6.000000000000005329e-02	1.663788669053125169e+00	3.766233766233766378e-01
9.600000000000008527e-02	1.663788669053125169e+00	4.264705882352941013e-01
2.520000000000002238e-01	1.663788669053125169e+00	3.387096774193548154e-01
4.079999999999999183e-01	1.663788669053125169e+00	5.000000000000000000e-01
5.640000000000000568e-01	1.663788669053125169e+00	3.389830508474576121e-01
7.200000000000001954e-01	1.663788669053125169e+00	3.846153846153846367e-01
8.759999999999998899e-01	1.663788669053125169e+00	2.564102564102563875e-01
1.032000000000000028e+00	1.663788669053125169e+00	3.614457831325301185e-01
1.188000000000000167e+00	1.663788669053125169e+00	2.666666666666666630e-01
1.343999999999999861e+00	1.663788669053125169e+00	1.719745222929936201e-01
1.500000000000000000e+00	1.663788669053125169e+00	9.401709401709401615e-02
1.656000000000000139e+00	1.663788669053125169e+00	9.688581314878892681e-02
1.811999999999999833e+00	1.663788669053125169e+00	6.185567010309278579e-02
1.968000000000000416e+00	1.663788669053125169e+00	3.795966785290628975e-02
2.124000000000000110e+00	1.663788669053125169e+00	2.384393063583814878e-02
2.279999999999999805e+00	1.663788669053125169e+00	1.065643648763853375e-02
-2.399999999999999911e+00	1.663727142684048976e+00	1.003838204901092400e-02
-2.243999999999999773e+00	1.663727142684048976e+00	9.960868018498754070e-03
-2.088000000000000078e+00	1.663727142684048976e+00	9.579199452617174690e-03
-1.931999999999999940e+00	1.663727142684048976e+00	9.867009867009866181e-03
-1.775999999999999801e+00	1.663727142684048976e+00	1.251489868891537613e-02
-1.619999999999999885e+00	1.663727142684048976e+00	2.500000000000000139e-02
-1.463999999999999968e+00	1.663727142684048976e+00	6.043956043956043994e-02
-1.307999999999999829e+00	1.663727142684048976e+00	8.908045977011494476e-02
-1.151999999999999913e+00	1.663727142684048976e+00	1.462264150943396179e-01
-9.959999999999999964e-01	1.663727142684048976e+00	1.381578947368421184e-01
-8.399999999999998579e-01	1.663727142684048976e+00	4.000000000000000222e-01
-6.839999999999999414e-01	1.663727142684048976e+00	3.106796116504854099e-01
-5.280000000000000249e-01	1.663727142684048976e+00	1.967213114754098324e-01
-3.719999999999998863e-01	1.663727142684048976e+00	2.368421052631578816e-01
-2.159999999999997478e-01	1.663727142684048976e+00	2.980769230769230727e-01
-6.000000000000005329e-02	1.663727142684048976e+00	2.987012987012986898e-01
9.600000000000008527e-02	1.663727142684048976e+00	3.970588235294117418e-01
2.520000000000002238e-01	1.663727142684048976e+00	3.387096774193548154e-01
4.079999999999999183e-01	1.663727142684048976e+00	3.571428571428571508e-01
5.640000000000000568e-01	1.663727142684048976e+00	4.576271186440677985e-01
7.200000000000001954e-01	1.663727142684048976e+00	4.461538461538461786e-01
8.759999999999998899e-01	1.663727142684048976e+00	2.307692307692307820e-01
1.032000000000000028e+00	1.663727142684048976e+00	2.771084337349397630e-01
1.188000000000000167e+00	1.663727142684048976e+00	2.571428571428571175e-01
1.343999999999999861e+00	1.663727142684048976e+00	1.592356687898089096e-01
1.500000000000000000e+00	1.663727142684048976e+00	8.974358974358974395e-02
1.656000000000000139e+00	1.663727142684048976e+00	1.038062283737024166e-01
1.811999999999999833e+00	1.663727142684048976e+00	6.391752577319587125e-02
1.968000000000000416e+00	1.663727142684048976e+00	2.965599051008303844e-02
2.124000000000000110e+00	1.663727142684048976e+00	2.673410404624277509e-02
2.279999999999999805e+00	1.663727142684048976e+00	1.321398124467178248e-02
-2.399999999999999911e+00	1.663665622595376536e+00	9.152642456451136332e-03
-2.243999999999999773e+00	1.663665622595376536e+00	1.102810387762362225e-02
-2.088000000000000078e+00	1.663665622595376536e+00	8.552856654122477711e-03
-1.931999999999999940e+00	1.663665622595376536e+00	9.009009009009008931e-03
-1.775999999999999801e+00	1.663665622595376536e+00	1.728247914183551892e-02
-1.619999999999999885e+00	1.663665622595376536e+00	3.020833333333333356e-02
-1.463999999999999968e+00	1.663665622595376536e+00	4.945054945054944834e-02
-1.307999999999999829e+00	1.663665622595376536e+00	7.471264367816092544e-02
-1.151999999999999913e+00	1.663665622595376536e+00	1.556603773584905592e-01
-9.959999999999999964e-01	1.663665622595376536e+00	1.578947368421052544e-01
-8.399999999999998579e-01	1.663665622595376536e+00	4.000000000000000222e-01
-6.839999999999999414e-01	1.663665622595376536e+00	2.330097087378640852e-01
-5.280000000000000249e-01	1.663665622595376536e+00	2.049180327868852514e-01
-3.719999999999998863e-01	1.663665622595376536e+00	2.456140350877192846e-01
-2.159999999999997478e-01	1.663665622595376536e+00	2.115384615384615363e-01
-6.000000000000005329e-02	1.663665622595376536e+00	3.766233766233766378e-01
9.600000000000008527e-02	1.663665622595376536e+00	3.529411764705882582e-01
2.520000000000002238e-01	1.663665622595376536e+00	3.870967741935483764e-01
4.079999999999999183e-01	1.663665622595376536e+00	4.285714285714285476e-01
5.640000000000000568e-01	1.663665622595376536e+00	5.084745762711864181e-01
7.200000000000001954e-01	1.663665622595376536e+00	4.769230769230769496e-01
8.759999999999998899e-01	1.663665622595376536e+00	3.205128205128205399e-01
1.032000000000000028e+00	1.663665622595376536e+00	3.373493975903614217e-01
1.188000000000000167e+00	1.663665622595376536e+00	2.666666666666666630e-01
1.343999999999999861e+00	1.663665622595376536e+00	1.592356687898089096e-01
1.500000000000000000e+00	1.663665622595376536e+00	7.692307692307692735e-02
1.656000000000000139e+00	1.663665622595376536e+00	1.038062283737024166e-01
1.811999999999999833e+00	1.663665622595376536e+00	6.391752577319587125e-02
1.968000000000000416e+00	1.663665622595376536e+00	3.321470937129299833e-02
2.124000000000000110e+00	1.663665622595376536e+00	2.239884393063583737e-02
2.279999999999999805e+00	1.663665622595376536e+00	1.108269394714407434e-02
-2.399999999999999911e+00	1.663604108786219227e+00	1.121936817242397480e-02
-2.243999999999999773e+00	1.663604108786219227e+00	1.173959445037353264e-02
-2.088000000000000078e+00	1.663604108786219227e+00	9.579199452617174690e-03
-1.931999999999999940e+00	1.663604108786219227e+00	1.415701415701415763e-02
-1.775999999999999801e+00	1.663604108786219227e+00	1.370679380214541096e-02
-1.619999999999999885e+00	1.663604108786219227e+00	3.125000000000000000e-02
-1.463999999999999968e+00	1.663604108786219227e+00	5.494505494505494414e-02
-1.307999999999999829e+00	1.663604108786219227e+00	8.045977011494252762e-02
-1.151999999999999913e+00	1.663604108786219227e+00	1.792452830188679125e-01
-9.959999999999999964e-01	1.663604108786219227e+00	1.776315789473684181e-01
-8.399999999999998579e-01	1.663604108786219227e+00	3.300000000000000155e-01
-6.839999999999999414e-01	1.663604108786219227e+00	3.592233009708737934e-01
-5.280000000000000249e-01	1.663604108786219227e+00	2.049180327868852514e-01
-3.719999999999998863e-01	1.663604108786219227e+00	2.192982456140350755e-01
-2.159999999999997478e-01	1.663604108786219227e+00	1.730769230769230727e-01
-6.000000000000005329e-02	1.663604108786219227e+00	3.376623376623376638e-01
9.600000000000008527e-02	1.663604108786219227e+00	3.823529411764705621e-01
2.520000000000002238e-01	1.663604108786219227e+00	4.032258064516128782e-01
4.079999999999999183e-01	1.663604108786219227e+00	5.357142857142856984e-01
5.640000000000000568e-01	1.663604108786219227e+00	5.084745762711864181e-01
7.200000000000001954e-01	1.663604108786219227e+00	3.230769230769230949e-01
8.759999999999998899e-01	1.663604108786219227e+00	3.076923076923077094e-01
1.032000000000000028e+00	1.663604108786219227e+00	3.734939759036144391e-01
1.188000000000000167e+00	1.663604108786219227e+00	3.428571428571428603e-01
1.343999999999999861e+00	1.663604108786219227e+00	1.719745222929936201e-01
1.500000000000000000e+00	1.663604108786219227e+00	1.025641025641025605e-01
1.656000000000000139e+00	1.663604108786219227e+00	1.280276816608996449e-01
1.811999999999999833e+00	1.663604108786219227e+00	7.628865979381443951e-02
1.968000000000000416e+00	1.663604108786219227e+00	3.558718861209964751e-02
2.124000000000000110e+00	1.663604108786219227e+00	3.179190751445086505e-02
2.279999999999999805e+00	1.663604108786219227e+00	1.193520886615515725e-02
-2.399999999999999911e+00	1.663542601255688869e+00	8.562149394744611799e-03
-2.243999999999999773e+00	1.663542601255688869e+00	1.067235859124866619e-02
-2.088000000000000078e+00	1.663542601255688869e+00	1.197399931577146706e-02
-1.931999999999999940e+00	1.663542601255688869e+00	1.287001287001286916e-02
-1.775999999999999801e+00	1.663542601255688869e+00	1.072705601907032215e-02
-1.619999999999999885e+00	1.663542601255688869e+00	3.958333333333333148e-02
-1.463999999999999968e+00	1.663542601255688869e+00	6.410256410256409687e-02
-1.307999999999999829e+00	1.663542601255688869e+00	8.908045977011494476e-02
-1.151999999999999913e+00	1.663542601255688869e+00	1.415094339622641473e-01
-9.959999999999999964e-01	1.663542601255688869e+00	1.907894736842105365e-01
-8.399999999999998579e-01	1.663542601255688869e+00	4.099999999999999756e-01
-6.839999999999999414e-01	1.663542601255688869e+00	2.912621359223300788e-01
-5.280000000000000249e-01	1.663542601255688869e+00	2.459016393442622905e-01
-3.719999999999998863e-01	1.663542601255688869e+00	2.368421052631578816e-01
-2.159999999999997478e-01	1.663542601255688869e+00	2.403846153846153910e-01
-6.000000000000005329e-02	1.663542601255688869e+00	3.376623376623376638e-01
9.600000000000008527e-02	1.663542601255688869e+00	4.411764705882352811e-01
2.520000000000002238e-01	1.663542601255688869e+00	3.548387096774193727e-01
4.079999999999999183e-01	1.663542601255688869e+00	3.214285714285714524e-01
5.640000000000000568e-01	1.663542601255688869e+00	4.745762711864406902e-01
7.200000000000001954e-01	1.663542601255688869e+00	4.615384615384615641e-01
8.759999999999998899e-01	1.663542601255688869e+00	3.717948717948718063e-01
1.032000000000000028e+00	1.663542601255688869e+00	3.855421686746988152e-01
1.188000000000000167e+00	1.663542601255688869e+00	2.761904761904762085e-01
1.343999999999999861e+00	1.663542601255688869e+00	1.210191082802547780e-01
1.500000000000000000e+00	1.663542601255688869e+00	9.401709401709401615e-02
1.656000000000000139e+00	1.663542601255688869e+00	1.384083044982699073e-01
1.811999999999999833e+00	1.663542601255688869e+00	8.041237113402062431e-02
1.968000000000000416e+00	1.663542601255688869e+00	3.084223013048635956e-02
2.124000000000000110e+00	1.663542601255688869e+00	2.239884393063583737e-02
2.279999999999999805e+00	1.663542601255688869e+00	1.491901108269394656e-02
-2.399999999999999911e+00	1.663481100002897062e+00	8.857395925597874933e-03
-2.243999999999999773e+00	1.663481100002897062e+00	1.316257559587335514e-02
-2.088000000000000078e+00	1.663481100002897062e+00	9.579199452617174690e-03
-1.931999999999999940e+00	1.663481100002897062e+00	1.201201201201201191e-02
-1.775999999999999801e+00	1.663481100002897062e+00	1.311084624553039354e-02
-1.619999999999999885e+00	1.663481100002897062e+00	3.437500000000000278e-02
-1.463999999999999968e+00	1.663481100002897062e+00	5.860805860805860801e-02
-1.307999999999999829e+00	1.663481100002897062e+00	8.045977011494252762e-02
-1.151999999999999913e+00	1.663481100002897062e+00	1.698113207547169712e-01
-9.959999999999999964e-01	1.663481100002897062e+00	2.039473684210526272e-01
-8.399999999999998579e-01	1.663481100002897062e+00	4.000000000000000222e-01
-6.839999999999999414e-01	1.663481100002897062e+00	3.300970873786407966e-01
-5.280000000000000249e-01	1.663481100002897062e+00	2.213114754098360615e-01
-3.719999999999998863e-01	1.663481100002897062e+00	1.929824561403508665e-01
-2.159999999999997478e-01	1.663481100002897062e+00	2.019230769230769273e-01
-6.000000000000005329e-02	1.663481100002897062e+00	3.636363636363636465e-01
9.600000000000008527e-02	1.663481100002897062e+00	3.382352941176470784e-01
2.520000000000002238e-01	1.663481100002897062e+00	3.709677419354838745e-01
4.079999999999999183e-01	1.663481100002897062e+00	5.178571428571429047e-01
5.640000000000000568e-01	1.663481100002897062e+00	3.898305084745762872e-01
7.200000000000001954e-01	1.663481100002897062e+00	3.692307692307692513e-01
8.759999999999998899e-01	1.663481100002897062e+00	3.333333333333333148e-01
1.032000000000000028e+00	1.663481100002897062e+00	3.253012048192771011e-01
1.188000000000000167e+00	1.663481100002897062e+00	3.047619047619047894e-01
1.343999999999999861e+00	1.663481100002897062e+00	1.273885350318471332e-01
1.500000000000000000e+00	1.663481100002897062e+00	1.111111111111111049e-01
1.656000000000000139e+00	1.663481100002897062e+00	1.349480968858131624e-01
1.811999999999999833e+00	1.663481100002897062e+00	7.835051546391752497e-02
1.968000000000000416e+00	1.663481100002897062e+00	3.677342823250296516e-02
2.124000000000000110e+00	1.663481100002897062e+00	2.528901734104046367e-02
2.279999999999999805e+00	1.663481100002897062e+00	1.236146632566069957e-02
-2.399999999999999911e+00	1.663419605026955850e+00	8.266902863891348666e-03
-2.243999999999999773e+00	1.663419605026955850e+00	9.605122732123799745e-03
-2.088000000000000078e+00	1.663419605026955850e+00	1.197399931577146706e-02
-1.931999999999999940e+00	1.663419605026955850e+00	1.415701415701415763e-02
-1.775999999999999801e+00	1.663419605026955850e+00	1.609058402860548409e-02
-1.619999999999999885e+00	1.663419605026955850e+00	3.749999999999999861e-02
-1.463999999999999968e+00	1.663419605026955850e+00	5.860805860805860801e-02
-1.307999999999999829e+00	1.663419605026955850e+00	8.908045977011494476e-02
-1.151999999999999913e+00	1.663419605026955850e+00	1.650943396226415005e-01
-9.959999999999999964e-01	1.663419605026955850e+00	1.973684210526315819e-01
-8.399999999999998579e-01	1.663419605026955850e+00	4.299999999999999933e-01
-6.839999999999999414e-01	1.663419605026955850e+00	3.009708737864077444e-01
-5.280000000000000249e-01	1.663419605026955850e+00	2.295081967213114804e-01
-3.719999999999998863e-01	1.663419605026955850e+00	2.017543859649122695e-01
-2.159999999999997478e-01	1.663419605026955850e+00	2.403846153846153910e-01
-6.000000000000005329e-02	1.663419605026955850e+00	2.987012987012986898e-01
9.600000000000008527e-02	1.663419605026955850e+00	4.558823529411764608e-01
2.520000000000002238e-01	1.663419605026955850e+00	3.709677419354838745e-01
4.079999999999999183e-01	1.663419605026955850e+00	4.285714285714285476e-01
5.640000000000000568e-01	1.663419605026955850e+00	4.576271186440677985e-01
7.200000000000001954e-01	1.663419605026955850e+00	3.230769230769230949e-01
8.759999999999998899e-01	1.663419605026955850e+00	2.948717948717948789e-01
1.032000000000000028e+00	1.663419605026955850e+00	3.132530120481927804e-01
1.188000000000000167e+00	1.663419605026955850e+00	3.047619047619047894e-01
1.343999999999999861e+00	1.663419605026955850e+00	1.974522292993630690e-01
1.500000000000000000e+00	1.663419605026955850e+00	8.119658119658119955e-02
1.656000000000000139e+00	1.663419605026955850e+00	9.688581314878892681e-02
1.811999999999999833e+00	1.663419605026955850e+00	5.979381443298969340e-02
1.968000000000000416e+00	1.663419605026955850e+00	4.151838671411624965e-02
2.124000000000000110e+00	1.663419605026955850e+00	2.817919075144508650e-02
2.279999999999999805e+00	1.663419605026955850e+00	1.406649616368286365e-02
-2.399999999999999911e+00	1.663358116326977276e+00	1.121936817242397480e-02
-2.243999999999999773e+00	1.663358116326977276e+00	1.316257559587335514e-02
-2.088000000000000078e+00	1.663358116326977276e+00	1.128977078344167023e-02
-1.931999999999999940e+00	1.663358116326977276e+00	1.201201201201201191e-02
-1.775999999999999801e+00	1.663358116326977276e+00	1.489868891537544753e-02
-1.619999999999999885e+00	1.663358116326977276e+00	3.958333333333333148e-02
-1.463999999999999968e+00	1.663358116326977276e+00	5.677655677655677607e-02
-1.307999999999999829e+00	1.663358116326977276e+00	8.620689655172414367e-02
-1.151999999999999913e+00	1.663358116326977276e+00	1.933962264150943522e-01
-9.959999999999999964e-01	1.663358116326977276e+00	1.776315789473684181e-01
-8.399999999999998579e-01	1.663358116326977276e+00	4.699999999999999734e-01
-6.839999999999999414e-01	1.663358116326977276e+00	3.106796116504854099e-01
-5.280000000000000249e-01	1.663358116326977276e+00	1.885245901639344135e-01
-3.719999999999998863e-01	1.663358116326977276e+00	2.368421052631578816e-01
-2.159999999999997478e-01	1.663358116326977276e+00	2.307692307692307820e-01
-6.000000000000005329e-02	1.663358116326977276e+00	4.415584415584415390e-01
9.600000000000008527e-02	1.663358116326977276e+00	4.558823529411764608e-01
2.520000000000002238e-01	1.663358116326977276e+00	3.870967741935483764e-01
4.079999999999999183e-01	1.663358116326977276e+00	3.928571428571428492e-01
5.640000000000000568e-01	1.663358116326977276e+00	3.559322033898305038e-01
7.200000000000001954e-01	1.663358116326977276e+00	4.615384615384615641e-01
8.759999999999998899e-01	1.663358116326977276e+00	3.333333333333333148e-01
1.032000000000000028e+00	1.663358116326977276e+00	3.493975903614457978e-01
1.188000000000000167e+00	1.663358116326977276e+00	3.333333333333333148e-01
1.343999999999999861e+00	1.663358116326977276e+00	2.101910828025477795e-01
1.500000000000000000e+00	1.663358116326977276e+00	1.282051282051281937e-01
1.656000000000000139e+00	1.663358116326977276e+00	1.314878892733563898e-01
1.811999999999999833e+00	1.663358116326977276e+00	6.804123711340205605e-02
1.968000000000000416e+00	1.663358116326977276e+00	4.626334519572953413e-02
2.124000000000000110e+00	1.663358116326977276e+00	2.962427745664739792e-02
2.279999999999999805e+00	1.663358116326977276e+00	1.449275362318840597e-02
-2.399999999999999911e+00	1.663296633902073607e+00	1.003838204901092400e-02
-2.243999999999999773e+00	1.663296633902073607e+00	1.351832088224830947e-02
-2.088000000000000078e+00	1.663296633902073607e+00	1.128977078344167023e-02
-1.931999999999999940e+00	1.663296633902073607e+00	1.244101244101244140e-02
-1.775999999999999801e+00	1.663296633902073607e+00	1.489868891537544753e-02
-1.619999999999999885e+00	1.663296633902073607e+00	3.333333333333333287e-02
-1.463999999999999968e+00	1.663296633902073607e+00	7.875457875457875234e-02
-1.307999999999999829e+00	1.663296633902073607e+00	8.333333333333332871e-02
-1.151999999999999913e+00	1.663296633902073607e+00	1.886792452830188815e-01
-9.959999999999999964e-01	1.663296633902073607e+00	2.171052631578947456e-01
-8.399999999999998579e-01	1.663296633902073607e+00	4.299999999999999933e-01
-6.839999999999999414e-01	1.663296633902073607e+00	4.271844660194174526e-01
-5.280000000000000249e-01	1.663296633902073607e+00	2.377049180327868716e-01
-3.719999999999998863e-01	1.663296633902073607e+00	1.842105263157894635e-01
-2.159999999999997478e-01	1.663296633902073607e+00	2.596153846153846367e-01
-6.000000000000005329e-02	1.663296633902073607e+00	3.376623376623376638e-01
9.600000000000008527e-02	1.663296633902073607e+00	4.705882352941176405e-01
2.520000000000002238e-01	1.663296633902073607e+00	4.354838709677419373e-01
4.079999999999999183e-01	1.663296633902073607e+00	4.285714285714285476e-01
5.640000000000000568e-01	1.663296633902073607e+00	4.745762711864406902e-01
7.200000000000001954e-01	1.663296633902073607e+00	4.461538461538461786e-01
8.759999999999998899e-01	1.663296633902073607e+00	3.461538461538461453e-01
1.032000000000000028e+00	1.663296633902073607e+00	3.493975903614457978e-01
1.188000000000000167e+00	1.663296633902073607e+00	2.952380952380952439e-01
1.343999999999999861e+00	1.663296633902073607e+00	2.101910828025477795e-01
1.500000000000000000e+00	1.663296633902073607e+00	1.111111111111111049e-01
1.656000000000000139e+00	1.663296633902073607e+00	1.487889273356401421e-01
1.811999999999999833e+00	1.663296633902073607e+00	9.278350515463917869e-02
1.968000000000000416e+00	1.663296633902073607e+00	3.677342823250296516e-02
2.124000000000000110e+00	1.663296633902073607e+00	2.962427745664739792e-02
2.279999999999999805e+00	1.663296633902073607e+00	1.491901108269394656e-02
-2.399999999999999911e+00	1.663235157751356885e+00	1.151461470327723620e-02
-2.243999999999999773e+00	1.663235157751356885e+00	1.316257559587335514e-02
-2.088000000000000078e+00	1.663235157751356885e+00	1.163188504960656865e-02
-1.931999999999999940e+00	1.663235157751356885e+00	1.329901329901329865e-02
-1.775999999999999801e+00	1.663235157751356885e+00	1.787842669845053634e-02
-1.619999999999999885e+00	1.663235157751356885e+00	3.229166666666666990e-02
-1.463999999999999968e+00	1.663235157751356885e+00	6.227106227106227188e-02
-1.307999999999999829e+00	1.663235157751356885e+00	8.908045977011494476e-02
-1.151999999999999913e+00	1.663235157751356885e+00	1.650943396226415005e-01
-9.959999999999999964e-01	1.663235157751356885e+00	1.842105263157894635e-01
-8.399999999999998579e-01	1.663235157751356885e+00	4.699999999999999734e-01
-6.839999999999999414e-01	1.663235157751356885e+00	3.106796116504854099e-01
-5.280000000000000249e-01	1.663235157751356885e+00	2.459016393442622905e-01
-3.719999999999998863e-01	1.663235157751356885e+00	2.280701754385964786e-01
-2.159999999999997478e-01	1.663235157751356885e+00	2.884615384615384359e-01
-6.000000000000005329e-02	1.663235157751356885e+00	4.415584415584415390e-01
9.600000000000008527e-02	1.663235157751356885e+00	3.970588235294117418e-01
2.520000000000002238e-01	1.663235157751356885e+00	3.709677419354838745e-01
4.079999999999999183e-01	1.663235157751356885e+00	5.178571428571429047e-01
5.640000000000000568e-01	1.663235157751356885e+00	5.084745762711864181e-01
7.200000000000001954e-01	1.663235157751356885e+00	5.076923076923076650e-01
8.759999999999998899e-01	1.663235157751356885e+00	3.589743589743589758e-01
1.032000000000000028e+00	1.663235157751356885e+00	3.493975903614457978e-01
1.188000000000000167e+00	1.663235157751356885e+00	3.619047619047618958e-01
1.343999999999999861e+00	1.663235157751356885e+00	2.292993630573248454e-01
1.500000000000000000e+00	1.663235157751356885e+00	1.282051282051281937e-01
1.656000000000000139e+00	1.663235157751356885e+00	1.176470588235294101e-01
1.811999999999999833e+00	1.663235157751356885e+00	7.422680412371134018e-02
1.968000000000000416e+00	1.663235157751356885e+00	3.440094899169632292e-02
2.124000000000000110e+00	1.663235157751356885e+00	2.745664739884393080e-02
2.279999999999999805e+00	1.663235157751356885e+00	1.449275362318840597e-02
-2.399999999999999911e+00	1.663173687873940487e+00	1.180986123413049933e-02
-2.243999999999999773e+00	1.663173687873940487e+00	1.422981145499822159e-02
-2.088000000000000078e+00	1.663173687873940487e+00	1.060554225111187167e-02
-1.931999999999999940e+00	1.663173687873940487e+00	1.201201201201201191e-02
-1.775999999999999801e+00	1.663173687873940487e+00	1.489868891537544753e-02
-1.619999999999999885e+00	1.663173687873940487e+00	3.645833333333333565e-02
-1.463999999999999968e+00	1.663173687873940487e+00	6.959706959706959961e-02
-1.307999999999999829e+00	1.663173687873940487e+00	9.195402298850574585e-02
-1.151999999999999913e+00	1.663173687873940487e+00	1.886792452830188815e-01
-9.959999999999999964e-01	1.663173687873940487e+00	1.973684210526315819e-01
-8.399999999999998579e-01	1.663173687873940487e+00	4.600000000000000200e-01
-6.839999999999999414e-01	1.663173687873940487e+00	3.592233009708737934e-01
-5.280000000000000249e-01	1.663173687873940487e+00	2.213114754098360615e-01
-3.719999999999998863e-01	1.663173687873940487e+00	2.105263157894736725e-01
-2.159999999999997478e-01	1.663173687873940487e+00	2.115384615384615363e-01
-6.000000000000005329e-02	1.663173687873940487e+00	3.766233766233766378e-01
9.600000000000008527e-02	1.663173687873940487e+00	3.970588235294117418e-01
2.520000000000002238e-01	1.663173687873940487e+00	4.838709677419354982e-01
4.079999999999999183e-01	1.663173687873940487e+00	4.821428571428571508e-01
5.640000000000000568e-01	1.663173687873940487e+00	3.559322033898305038e-01
7.200000000000001954e-01	1.663173687873940487e+00	4.153846153846154077e-01
8.759999999999998899e-01	1.663173687873940487e+00	3.589743589743589758e-01
1.032000000000000028e+00	1.663173687873940487e+00	4.216867469879518326e-01
1.188000000000000167e+00	1.663173687873940487e+00	2.666666666666666630e-01
1.343999999999999861e+00	1.663173687873940487e+00	2.101910828025477795e-01
1.500000000000000000e+00	1.663173687873940487e+00	1.153846153846153910e-01
1.656000000000000139e+00	1.663173687873940487e+00	1.245674740484428999e-01
1.811999999999999833e+00	1.663173687873940487e+00	7.628865979381443951e-02
1.968000000000000416e+00	1.663173687873940487e+00	4.863582443653618331e-02
2.124000000000000110e+00	1.663173687873940487e+00	3.034682080924855363e-02
2.279999999999999805e+00	1.663173687873940487e+00	1.534526854219948888e-02
-2.399999999999999911e+00	1.663112224268936457e+00	1.092412164157071167e-02
-2.243999999999999773e+00	1.663112224268936457e+00	1.316257559587335514e-02
-2.088000000000000078e+00	1.663112224268936457e+00	1.231611358193636721e-02
-1.931999999999999940e+00	1.663112224268936457e+00	1.329901329901329865e-02
-1.775999999999999801e+00	1.663112224268936457e+00	1.430274135876042838e-02
-1.619999999999999885e+00	1.663112224268936457e+00	3.854166666666666852e-02
-1.463999999999999968e+00	1.663112224268936457e+00	6.593406593406593574e-02
-1.307999999999999829e+00	1.663112224268936457e+00	1.149425287356321823e-01
-1.151999999999999913e+00	1.663112224268936457e+00	1.792452830188679125e-01
-9.959999999999999964e-01	1.663112224268936457e+00	2.039473684210526272e-01
-8.399999999999998579e-01	1.663112224268936457e+00	3.400000000000000244e-01
-6.839999999999999414e-01	1.663112224268936457e+00	3.786407766990291246e-01
-5.280000000000000249e-01	1.663112224268936457e+00	2.213114754098360615e-01
-3.719999999999998863e-01	1.663112224268936457e+00	1.666666666666666574e-01
-2.159999999999997478e-01	1.663112224268936457e+00	2.019230769230769273e-01
-6.000000000000005329e-02	1.663112224268936457e+00	3.636363636363636465e-01
9.600000000000008527e-02	1.663112224268936457e+00	4.852941176470588203e-01
2.520000000000002238e-01	1.663112224268936457e+00	3.548387096774193727e-01
4.079999999999999183e-01	1.663112224268936457e+00	5.000000000000000000e-01
5.640000000000000568e-01	1.663112224268936457e+00	5.254237288135593653e-01
7.200000000000001954e-01	1.663112224268936457e+00	4.769230769230769496e-01
8.759999999999998899e-01	1.663112224268936457e+00	4.615384615384615641e-01
1.032000000000000028e+00	1.663112224268936457e+00	4.337349397590361533e-01
1.188000000000000167e+00	1.663112224268936457e+00	3.619047619047618958e-01
1.343999999999999861e+00	1.663112224268936457e+00	2.165605095541401348e-01
1.500000000000000000e+00	1.663112224268936457e+00	1.367521367521367659e-01
1.656000000000000139e+00	1.663112224268936457e+00	1.349480968858131624e-01
1.811999999999999833e+00	1.663112224268936457e+00	7.216494845360824084e-02
1.968000000000000416e+00	1.663112224268936457e+00	4.151838671411624965e-02
2.124000000000000110e+00	1.663112224268936457e+00	2.745664739884393080e-02
2.279999999999999805e+00	1.663112224268936457e+00	1.150895140664961666e-02
-2.399999999999999911e+00	1.663050766935458169e+00	1.210510776498376073e-02
-2.243999999999999773e+00	1.663050766935458169e+00	1.672002845962291054e-02
-2.088000000000000078e+00	1.663050766935458169e+00	1.197399931577146706e-02
-1.931999999999999940e+00	1.663050766935458169e+00	1.415701415701415763e-02
-1.775999999999999801e+00	1.663050766935458169e+00	2.205005959475566171e-02
-1.619999999999999885e+00	1.663050766935458169e+00	4.895833333333333287e-02
-1.463999999999999968e+00	1.663050766935458169e+00	8.058608058608059121e-02
-1.307999999999999829e+00	1.663050766935458169e+00	1.005747126436781630e-01
-1.151999999999999913e+00	1.663050766935458169e+00	2.264150943396226467e-01
-9.959999999999999964e-01	1.663050766935458169e+00	2.171052631578947456e-01
-8.399999999999998579e-01	1.663050766935458169e+00	4.699999999999999734e-01
-6.839999999999999414e-01	1.663050766935458169e+00	3.689320388349514590e-01
-5.280000000000000249e-01	1.663050766935458169e+00	2.049180327868852514e-01
-3.719999999999998863e-01	1.663050766935458169e+00	2.456140350877192846e-01
-2.159999999999997478e-01	1.663050766935458169e+00	2.596153846153846367e-01
-6.000000000000005329e-02	1.663050766935458169e+00	3.506493506493506551e-01
9.600000000000008527e-02	1.663050766935458169e+00	4.852941176470588203e-01
2.520000000000002238e-01	1.663050766935458169e+00	4.193548387096774355e-01
4.079999999999999183e-01	1.663050766935458169e+00	5.000000000000000000e-01
5.640000000000000568e-01	1.663050766935458169e+00	4.067796610169491789e-01
7.200000000000001954e-01	1.663050766935458169e+00	5.076923076923076650e-01
8.759999999999998899e-01	1.663050766935458169e+00	3.717948717948718063e-01
1.032000000000000028e+00	1.663050766935458169e+00	4.096385542168674565e-01
1.188000000000000167e+00	1.663050766935458169e+00	2.666666666666666630e-01
1.343999999999999861e+00	1.663050766935458169e+00	1.847133757961783307e-01
1.500000000000000000e+00	1.663050766935458169e+00	1.239316239316239354e-01
1.656000000000000139e+00	1.663050766935458169e+00	1.453287197231833972e-01
1.811999999999999833e+00	1.663050766935458169e+00	9.278350515463917869e-02
1.968000000000000416e+00	1.663050766935458169e+00	4.507710557532621648e-02
2.124000000000000110e+00	1.663050766935458169e+00	3.829479768786127336e-02
2.279999999999999805e+00	1.663050766935458169e+00	1.449275362318840597e-02
-2.399999999999999911e+00	1.662989315872618556e+00	1.062887511071744853e-02
-2.243999999999999773e+00	1.662989315872618556e+00	1.778726431874777525e-02
-2.088000000000000078e+00	1.662989315872618556e+00	1.026342798494697152e-02
-1.931999999999999940e+00	1.662989315872618556e+00	1.415701415701415763e-02
-1.775999999999999801e+00	1.662989315872618556e+00	1.609058402860548409e-02
-1.619999999999999885e+00	1.662989315872618556e+00	4.895833333333333287e-02
-1.463999999999999968e+00	1.662989315872618556e+00	8.058608058608059121e-02
-1.307999999999999829e+00	1.662989315872618556e+00	1.206896551724137984e-01
-1.151999999999999913e+00	1.662989315872618556e+00	2.122641509433962348e-01
-9.959999999999999964e-01	1.662989315872618556e+00	2.039473684210526272e-01
-8.399999999999998579e-01	1.662989315872618556e+00	4.899999999999999911e-01
-6.839999999999999414e-01	1.662989315872618556e+00	4.271844660194174526e-01
-5.280000000000000249e-01	1.662989315872618556e+00	2.131147540983606425e-01
-3.719999999999998863e-01	1.662989315872618556e+00	3.157894736842105088e-01
-2.159999999999997478e-01	1.662989315872618556e+00	3.269230769230769273e-01
-6.000000000000005329e-02	1.662989315872618556e+00	3.636363636363636465e-01
9.600000000000008527e-02	1.662989315872618556e+00	4.852941176470588203e-01
2.520000000000002238e-01	1.662989315872618556e+00	5.000000000000000000e-01
4.079999999999999183e-01	1.662989315872618556e+00	5.000000000000000000e-01
5.640000000000000568e-01	1.662989315872618556e+00	5.932203389830508211e-01
7.200000000000001954e-01	1.662989315872618556e+00	4.923076923076923350e-01
8.759999999999998899e-01	1.662989315872618556e+00	4.487179487179487336e-01
1.032000000000000028e+00	1.662989315872618556e+00	5.180722891566265087e-01
1.188000000000000167e+00	1.662989315872618556e+00	4.190476190476190577e-01
1.343999999999999861e+00	1.662989315872618556e+00	1.974522292993630690e-01
1.500000000000000000e+00	1.662989315872618556e+00	1.196581196581196632e-01
1.656000000000000139e+00	1.662989315872618556e+00	1.487889273356401421e-01
1.811999999999999833e+00	1.662989315872618556e+00	8.453608247422680910e-02
1.968000000000000416e+00	1.662989315872618556e+00	5.100830367734282556e-02
2.124000000000000110e+00	1.662989315872618556e+00	3.757225433526011765e-02
2.279999999999999805e+00	1.662989315872618556e+00	1.662404092071611411e-02
-2.399999999999999911e+00	1.662927871079530995e+00	1.121936817242397480e-02
-2.243999999999999773e+00	1.662927871079530995e+00	1.565279260049804236e-02
-2.088000000000000078e+00	1.662927871079530995e+00	1.334245638043106419e-02
-1.931999999999999940e+00	1.662927871079530995e+00	1.630201630201630336e-02
-1.775999999999999801e+00	1.662927871079530995e+00	1.728247914183551892e-02
-1.619999999999999885e+00	1.662927871079530995e+00	3.749999999999999861e-02
-1.463999999999999968e+00	1.662927871079530995e+00	8.241758241758241621e-02
-1.307999999999999829e+00	1.662927871079530995e+00	1.063218390804597652e-01
-1.151999999999999913e+00	1.662927871079530995e+00	1.886792452830188815e-01
-9.959999999999999964e-01	1.662927871079530995e+00	2.171052631578947456e-01
-8.399999999999998579e-01	1.662927871079530995e+00	5.799999999999999600e-01
-6.839999999999999414e-01	1.662927871079530995e+00	4.466019417475728392e-01
-5.280000000000000249e-01	1.662927871079530995e+00	2.459016393442622905e-01
-3.719999999999998863e-01	1.662927871079530995e+00	2.280701754385964786e-01
-2.159999999999997478e-01	1.662927871079530995e+00	3.076923076923077094e-01
-6.000000000000005329e-02	1.662927871079530995e+00	4.155844155844156118e-01
9.600000000000008527e-02	1.662927871079530995e+00	5.000000000000000000e-01
2.520000000000002238e-01	1.662927871079530995e+00	4.354838709677419373e-01
4.079999999999999183e-01	1.662927871079530995e+00	6.250000000000000000e-01
5.640000000000000568e-01	1.662927871079530995e+00	4.915254237288135819e-01
7.200000000000001954e-01	1.662927871079530995e+00	4.769230769230769496e-01
8.759999999999998899e-01	1.662927871079530995e+00	2.435897435897435848e-01
1.032000000000000028e+00	1.662927871079530995e+00	4.337349397590361533e-01
1.188000000000000167e+00	1.662927871079530995e+00	3.333333333333333148e-01
1.343999999999999861e+00	1.662927871079530995e+00	1.783439490445859754e-01
1.500000000000000000e+00	1.662927871079530995e+00	1.153846153846153910e-01
1.656000000000000139e+00	1.662927871079530995e+00	1.730103806228373564e-01
1.811999999999999833e+00	1.662927871079530995e+00	8.453608247422680910e-02
1.968000000000000416e+00	1.662927871079530995e+00	5.219454329774614321e-02
2.124000000000000110e+00	1.662927871079530995e+00	3.179190751445086505e-02
2.279999999999999805e+00	1.662927871079530995e+00	1.364023870417732306e-02
-2.399999999999999911e+00	1.662866432555308638e+00	1.358134041925007467e-02
-2.243999999999999773e+00	1.662866432555308638e+00	1.636428317324795448e-02
-2.088000000000000078e+00	1.662866432555308638e+00	1.471091344509065958e-02
-1.931999999999999940e+00	1.662866432555308638e+00	1.415701415701415763e-02
-1.775999999999999801e+00	1.662866432555308638e+00	1.787842669845053634e-02
-1.619999999999999885e+00	1.662866432555308638e+00	3.749999999999999861e-02
-1.463999999999999968e+00	1.662866432555308638e+00	6.410256410256409687e-02
-1.307999999999999829e+00	1.662866432555308638e+00	1.091954022988505801e-01
-1.151999999999999913e+00	1.662866432555308638e+00	2.169811320754717054e-01
-9.959999999999999964e-01	1.662866432555308638e+00	1.973684210526315819e-01
-8.399999999999998579e-01	1.662866432555308638e+00	5.300000000000000266e-01
-6.839999999999999414e-01	1.662866432555308638e+00	4.368932038834951181e-01
-5.280000000000000249e-01	1.662866432555308638e+00	2.622950819672131284e-01
-3.719999999999998863e-01	1.662866432555308638e+00	2.543859649122807154e-01
-2.159999999999997478e-01	1.662866432555308638e+00	2.500000000000000000e-01
-6.000000000000005329e-02	1.662866432555308638e+00	3.636363636363636465e-01
9.600000000000008527e-02	1.662866432555308638e+00	5.294117647058823595e-01
2.520000000000002238e-01	1.662866432555308638e+00	5.322580645161290036e-01
4.079999999999999183e-01	1.662866432555308638e+00	5.178571428571429047e-01
5.640000000000000568e-01	1.662866432555308638e+00	4.915254237288135819e-01
7.200000000000001954e-01	1.662866432555308638e+00	4.307692307692307931e-01
8.759999999999998899e-01	1.662866432555308638e+00	3.333333333333333148e-01
1.032000000000000028e+00	1.662866432555308638e+00	4.096385542168674565e-01
1.188000000000000167e+00	1.662866432555308638e+00	3.619047619047618958e-01
1.343999999999999861e+00	1.662866432555308638e+00	2.356687898089172006e-01
1.500000000000000000e+00	1.662866432555308638e+00	1.196581196581196632e-01
1.656000000000000139e+00	1.662866432555308638e+00	1.245674740484428999e-01
1.811999999999999833e+00	1.662866432555308638e+00	7.010309278350515538e-02
1.968000000000000416e+00	1.662866432555308638e+00	4.863582443653618331e-02
2.124000000000000110e+00	1.662866432555308638e+00	4.624277456647398615e-02
2.279999999999999805e+00	1.662866432555308638e+00	2.301790281329923332e-02
-2.399999999999999911e+00	1.662805000299065306e+00	1.299084735754354840e-02
-2.243999999999999773e+00	1.662805000299065306e+00	1.600853788687299842e-02
-2.088000000000000078e+00	1.662805000299065306e+00	1.436879917892576117e-02
-1.931999999999999940e+00	1.662805000299065306e+00	1.415701415701415763e-02
-1.775999999999999801e+00	1.662805000299065306e+00	2.145411203814064430e-02
-1.619999999999999885e+00	1.662805000299065306e+00	4.895833333333333287e-02
-1.463999999999999968e+00	1.662805000299065306e+00	8.424908424908425508e-02
-1.307999999999999829e+00	1.662805000299065306e+00	1.178160919540229834e-01
-1.151999999999999913e+00	1.662805000299065306e+00	2.075471698113207641e-01
-9.959999999999999964e-01	1.662805000299065306e+00	2.171052631578947456e-01
-8.399999999999998579e-01	1.662805000299065306e+00	4.199999999999999845e-01
-6.839999999999999414e-01	1.662805000299065306e+00	4.077669902912621214e-01
-5.280000000000000249e-01	1.662805000299065306e+00	2.131147540983606425e-01
-3.719999999999998863e-01	1.662805000299065306e+00	2.807017543859648967e-01
-2.159999999999997478e-01	1.662805000299065306e+00	2.403846153846153910e-01
-6.000000000000005329e-02	1.662805000299065306e+00	4.415584415584415390e-01
9.600000000000008527e-02	1.662805000299065306e+00	4.558823529411764608e-01
2.520000000000002238e-01	1.662805000299065306e+00	5.000000000000000000e-01
4.079999999999999183e-01	1.662805000299065306e+00	6.428571428571429047e-01
5.640000000000000568e-01	1.662805000299065306e+00	5.254237288135593653e-01
7.200000000000001954e-01	1.662805000299065306e+00	5.999999999999999778e-01
8.759999999999998899e-01	1.662805000299065306e+00	3.717948717948718063e-01
1.032000000000000028e+00	1.662805000299065306e+00	3.734939759036144391e-01
1.188000000000000167e+00	1.662805000299065306e+00	3.238095238095238249e-01
1.343999999999999861e+00	1.662805000299065306e+00	1.783439490445859754e-01
1.500000000000000000e+00	1.662805000299065306e+00	1.239316239316239354e-01
1.656000000000000139e+00	1.662805000299065306e+00	1.660899653979238666e-01
1.811999999999999833e+00	1.662805000299065306e+00	1.134020618556701027e-01
1.968000000000000416e+00	1.662805000299065306e+00	5.693950177935942769e-02
2.124000000000000110e+00	1.662805000299065306e+00	3.612716763005780624e-02
2.279999999999999805e+00	1.662805000299065306e+00	1.747655583972719529e-02
-2.399999999999999911e+00	1.662743574309915040e+00	1.062887511071744853e-02
-2.243999999999999773e+00	1.662743574309915040e+00	1.672002845962291054e-02
-2.088000000000000078e+00	1.662743574309915040e+00	1.402668491276086275e-02
-1.931999999999999940e+00	1.662743574309915040e+00	1.544401544401544438e-02
-1.775999999999999801e+00	1.662743574309915040e+00	2.324195470798569654e-02
-1.619999999999999885e+00	1.662743574309915040e+00	5.625000000000000139e-02
-1.463999999999999968e+00	1.662743574309915040e+00	9.340659340659340781e-02
-1.307999999999999829e+00	1.662743574309915040e+00	1.178160919540229834e-01
-1.151999999999999913e+00	1.662743574309915040e+00	2.028301886792452935e-01
-9.959999999999999964e-01	1.662743574309915040e+00	2.236842105263157909e-01
-8.399999999999998579e-01	1.662743574309915040e+00	6.400000000000000133e-01
-6.839999999999999414e-01	1.662743574309915040e+00	3.398058252427184622e-01
-5.280000000000000249e-01	1.662743574309915040e+00	2.295081967213114804e-01
-3.719999999999998863e-01	1.662743574309915040e+00	2.543859649122807154e-01
-2.159999999999997478e-01	1.662743574309915040e+00	3.076923076923077094e-01
-6.000000000000005329e-02	1.662743574309915040e+00	3.506493506493506551e-01
9.600000000000008527e-02	1.662743574309915040e+00	5.147058823529411242e-01
2.520000000000002238e-01	1.662743574309915040e+00	4.677419354838709409e-01
4.079999999999999183e-01	1.662743574309915040e+00	5.714285714285713969e-01
5.640000000000000568e-01	1.662743574309915040e+00	5.423728813559322015e-01
7.200000000000001954e-01	1.662743574309915040e+00	5.999999999999999778e-01
8.759999999999998899e-01	1.662743574309915040e+00	4.102564102564102422e-01
1.032000000000000028e+00	1.662743574309915040e+00	4.698795180722891707e-01
1.188000000000000167e+00	1.662743574309915040e+00	3.523809523809524058e-01
1.343999999999999861e+00	1.662743574309915040e+00	2.356687898089172006e-01
1.500000000000000000e+00	1.662743574309915040e+00	1.367521367521367659e-01
1.656000000000000139e+00	1.662743574309915040e+00	1.384083044982699073e-01
1.811999999999999833e+00	1.662743574309915040e+00	9.690721649484536349e-02
1.968000000000000416e+00	1.662743574309915040e+00	5.338078291814946780e-02
2.124000000000000110e+00	1.662743574309915040e+00	4.263005780346820761e-02
2.279999999999999805e+00	1.662743574309915040e+00	1.577152600170502947e-02
-2.399999999999999911e+00	1.662682154586971439e+00	1.003838204901092400e-02
-2.243999999999999773e+00	1.662682154586971439e+00	2.170046246887228844e-02
-2.088000000000000078e+00	1.662682154586971439e+00	1.436879917892576117e-02
-1.931999999999999940e+00	1.662682154586971439e+00	1.587301587301587213e-02
-1.775999999999999801e+00	1.662682154586971439e+00	2.324195470798569654e-02
-1.619999999999999885e+00	1.662682154586971439e+00	4.583333333333333010e-02
-1.463999999999999968e+00	1.662682154586971439e+00	8.058608058608059121e-02
-1.307999999999999829e+00	1.662682154586971439e+00	1.178160919540229834e-01
-1.151999999999999913e+00	1.662682154586971439e+00	1.839622641509433831e-01
-9.959999999999999964e-01	1.662682154586971439e+00	2.500000000000000000e-01
-8.399999999999998579e-01	1.662682154586971439e+00	5.400000000000000355e-01
-6.839999999999999414e-01	1.662682154586971439e+00	3.689320388349514590e-01
-5.280000000000000249e-01	1.662682154586971439e+00	2.950819672131147486e-01
-3.719999999999998863e-01	1.662682154586971439e+00	2.368421052631578816e-01
-2.159999999999997478e-01	1.662682154586971439e+00	2.596153846153846367e-01
-6.000000000000005329e-02	1.662682154586971439e+00	3.506493506493506551e-01
9.600000000000008527e-02	1.662682154586971439e+00	5.000000000000000000e-01
2.520000000000002238e-01	1.662682154586971439e+00	4.838709677419354982e-01
4.079999999999999183e-01	1.662682154586971439e+00	6.607142857142856984e-01
5.640000000000000568e-01	1.662682154586971439e+00	5.254237288135593653e-01
7.200000000000001954e-01	1.662682154586971439e+00	5.384615384615384359e-01
8.759999999999998899e-01	1.662682154586971439e+00	3.589743589743589758e-01
1.032000000000000028e+00	1.662682154586971439e+00	4.698795180722891707e-01
1.188000000000000167e+00	1.662682154586971439e+00	3.047619047619047894e-01
1.343999999999999861e+00	1.662682154586971439e+00	1.974522292993630690e-01
1.500000000000000000e+00	1.662682154586971439e+00	1.794871794871794879e-01
1.656000000000000139e+00	1.662682154586971439e+00	1.522491349480968870e-01
1.811999999999999833e+00	1.662682154586971439e+00	9.278350515463917869e-02
1.968000000000000416e+00	1.662682154586971439e+00	6.049822064056939452e-02
2.124000000000000110e+00	1.662682154586971439e+00	3.323699421965317646e-02
2.279999999999999805e+00	1.662682154586971439e+00	1.832907075873827646e-02
-2.399999999999999911e+00	1.662620741129348545e+00	1.269560082669028700e-02
-2.243999999999999773e+00	1.662620741129348545e+00	1.885450017787264343e-02
-2.088000000000000078e+00	1.662620741129348545e+00	1.642148477591515512e-02
-1.931999999999999940e+00	1.662620741129348545e+00	1.415701415701415763e-02
-1.775999999999999801e+00	1.662620741129348545e+00	1.966626936829558858e-02
-1.619999999999999885e+00	1.662620741129348545e+00	5.520833333333333148e-02
-1.463999999999999968e+00	1.662620741129348545e+00	1.007326007326007355e-01
-1.307999999999999829e+00	1.662620741129348545e+00	1.178160919540229834e-01
-1.151999999999999913e+00	1.662620741129348545e+00	2.028301886792452935e-01
-9.959999999999999964e-01	1.662620741129348545e+00	2.434210526315789547e-01
-8.399999999999998579e-01	1.662620741129348545e+00	5.400000000000000355e-01
-6.839999999999999414e-01	1.662620741129348545e+00	3.592233009708737934e-01
-5.280000000000000249e-01	1.662620741129348545e+00	2.131147540983606425e-01
-3.719999999999998863e-01	1.662620741129348545e+00	2.543859649122807154e-01
-2.159999999999997478e-01	1.662620741129348545e+00	3.653846153846153633e-01
-6.000000000000005329e-02	1.662620741129348545e+00	4.805194805194805130e-01
9.600000000000008527e-02	1.662620741129348545e+00	5.147058823529411242e-01
2.520000000000002238e-01	1.662620741129348545e+00	4.516129032258064391e-01
4.079999999999999183e-01	1.662620741129348545e+00	5.714285714285713969e-01
5.640000000000000568e-01	1.662620741129348545e+00	5.423728813559322015e-01
7.200000000000001954e-01	1.662620741129348545e+00	5.538461538461538769e-01
8.759999999999998899e-01	1.662620741129348545e+00	3.974358974358974117e-01
1.032000000000000028e+00	1.662620741129348545e+00	4.216867469879518326e-01
1.188000000000000167e+00	1.662620741129348545e+00	3.428571428571428603e-01
1.343999999999999861e+00	1.662620741129348545e+00	1.783439490445859754e-01
1.500000000000000000e+00	1.662620741129348545e+00	1.538461538461538547e-01
1.656000000000000139e+00	1.662620741129348545e+00	1.245674740484428999e-01
1.811999999999999833e+00	1.662620741129348545e+00	7.010309278350515538e-02
1.968000000000000416e+00	1.662620741129348545e+00	4.982206405693950096e-02
2.124000000000000110e+00	1.662620741129348545e+00	3.973988439306358478e-02
2.279999999999999805e+00	1.662620741129348545e+00	1.875532821824382052e-02
-2.399999999999999911e+00	1.662559333936161288e+00	1.358134041925007467e-02
-2.243999999999999773e+00	1.662559333936161288e+00	1.778726431874777525e-02
-2.088000000000000078e+00	1.662559333936161288e+00	1.471091344509065958e-02
-1.931999999999999940e+00	1.662559333936161288e+00	1.587301587301587213e-02
-1.775999999999999801e+00	1.662559333936161288e+00	1.787842669845053634e-02
-1.619999999999999885e+00	1.662559333936161288e+00	5.312499999999999861e-02
-1.463999999999999968e+00	1.662559333936161288e+00	8.241758241758241621e-02
-1.307999999999999829e+00	1.662559333936161288e+00	1.149425287356321823e-01
-1.151999999999999913e+00	1.662559333936161288e+00	2.641509433962264120e-01
-9.959999999999999964e-01	1.662559333936161288e+00	2.434210526315789547e-01
-8.399999999999998579e-01	1.662559333936161288e+00	5.999999999999999778e-01
-6.839999999999999414e-01	1.662559333936161288e+00	3.883495145631067902e-01
-5.280000000000000249e-01	1.662559333936161288e+00	2.704918032786885473e-01
-3.719999999999998863e-01	1.662559333936161288e+00	2.894736842105263275e-01
-2.159999999999997478e-01	1.662559333936161288e+00	3.653846153846153633e-01
-6.000000000000005329e-02	1.662559333936161288e+00	5.194805194805194315e-01
9.600000000000008527e-02	1.662559333936161288e+00	6.176470588235294379e-01
2.520000000000002238e-01	1.662559333936161288e+00	5.322580645161290036e-01
4.079999999999999183e-01	1.662559333936161288e+00	6.964285714285713969e-01
5.640000000000000568e-01	1.662559333936161288e+00	6.610169491525423879e-01
7.200000000000001954e-01	1.662559333936161288e+00	5.692307692307692069e-01
8.759999999999998899e-01	1.662559333936161288e+00	4.230769230769230727e-01
1.032000000000000028e+00	1.662559333936161288e+00	5.421686746987951500e-01
1.188000000000000167e+00	1.662559333936161288e+00	3.523809523809524058e-01
1.343999999999999861e+00	1.662559333936161288e+00	2.675159235668789770e-01
1.500000000000000000e+00	1.662559333936161288e+00	1.410256410256410242e-01
1.656000000000000139e+00	1.662559333936161288e+00	1.453287197231833972e-01
1.811999999999999833e+00	1.662559333936161288e+00	1.030927835051546337e-01
1.968000000000000416e+00	1.662559333936161288e+00	4.982206405693950096e-02
2.124000000000000110e+00	1.662559333936161288e+00	3.612716763005780624e-02
2.279999999999999805e+00	1.662559333936161288e+00	1.918158567774936110e-02
-2.399999999999999911e+00	1.662497933006523487e+00	1.417183348095659920e-02
-2.243999999999999773e+00	1.662497933006523487e+00	1.992173603699750814e-02
-2.088000000000000078e+00	1.662497933006523487e+00	1.505302771125555973e-02
-1.931999999999999940e+00	1.662497933006523487e+00	1.887601887601887685e-02
-1.775999999999999801e+00	1.662497933006523487e+00	2.562574493444576967e-02
-1.619999999999999885e+00	1.662497933006523487e+00	5.520833333333333148e-02
-1.463999999999999968e+00	1.662497933006523487e+00	8.791208791208791895e-02
-1.307999999999999829e+00	1.662497933006523487e+00	1.494252873563218509e-01
-1.151999999999999913e+00	1.662497933006523487e+00	2.783018867924528239e-01
-9.959999999999999964e-01	1.662497933006523487e+00	2.368421052631578816e-01
-8.399999999999998579e-01	1.662497933006523487e+00	5.500000000000000444e-01
-6.839999999999999414e-01	1.662497933006523487e+00	4.466019417475728392e-01
-5.280000000000000249e-01	1.662497933006523487e+00	2.950819672131147486e-01
-3.719999999999998863e-01	1.662497933006523487e+00	2.719298245614035214e-01
-2.159999999999997478e-01	1.662497933006523487e+00	3.653846153846153633e-01
-6.000000000000005329e-02	1.662497933006523487e+00	5.584415584415584055e-01
9.600000000000008527e-02	1.662497933006523487e+00	6.617647058823529216e-01
2.520000000000002238e-01	1.662497933006523487e+00	6.774193548387096309e-01
4.079999999999999183e-01	1.662497933006523487e+00	6.607142857142856984e-01
5.640000000000000568e-01	1.662497933006523487e+00	6.610169491525423879e-01
7.200000000000001954e-01	1.662497933006523487e+00	6.153846153846154188e-01
8.759999999999998899e-01	1.662497933006523487e+00	3.974358974358974117e-01
1.032000000000000028e+00	1.662497933006523487e+00	4.216867469879518326e-01
1.188000000000000167e+00	1.662497933006523487e+00	4.095238095238095122e-01
1.343999999999999861e+00	1.662497933006523487e+00	2.229299363057324901e-01
1.500000000000000000e+00	1.662497933006523487e+00	1.452991452991453103e-01
1.656000000000000139e+00	1.662497933006523487e+00	1.349480968858131624e-01
1.811999999999999833e+00	1.662497933006523487e+00	9.896907216494844894e-02
1.968000000000000416e+00	1.662497933006523487e+00	6.405693950177936136e-02
2.124000000000000110e+00	1.662497933006523487e+00	4.552023121387283044e-02
2.279999999999999805e+00	1.662497933006523487e+00	1.790281329923273587e-02
-2.399999999999999911e+00	1.662436538339549852e+00	1.623855919692943767e-02
-2.243999999999999773e+00	1.662436538339549852e+00	1.885450017787264343e-02
-2.088000000000000078e+00	1.662436538339549852e+00	1.847417037290454908e-02
-1.931999999999999940e+00	1.662436538339549852e+00	2.145002145002145033e-02
-1.775999999999999801e+00	1.662436538339549852e+00	2.383790226460071396e-02
-1.619999999999999885e+00	1.662436538339549852e+00	5.729166666666666435e-02
-1.463999999999999968e+00	1.662436538339549852e+00	1.098901098901098883e-01
-1.307999999999999829e+00	1.662436538339549852e+00	1.408045977011494199e-01
-1.151999999999999913e+00	1.662436538339549852e+00	2.688679245283018826e-01
-9.959999999999999964e-01	1.662436538339549852e+00	2.631578947368420907e-01
-8.399999999999998579e-01	1.662436538339549852e+00	5.799999999999999600e-01
-6.839999999999999414e-01	1.662436538339549852e+00	4.466019417475728392e-01
-5.280000000000000249e-01	1.662436538339549852e+00	3.032786885245901676e-01
-3.719999999999998863e-01	1.662436538339549852e+00	3.070175438596491335e-01
-2.159999999999997478e-01	1.662436538339549852e+00	3.173076923076922906e-01
-6.000000000000005329e-02	1.662436538339549852e+00	5.064935064935064402e-01
9.600000000000008527e-02	1.662436538339549852e+00	5.147058823529411242e-01
2.520000000000002238e-01	1.662436538339549852e+00	4.838709677419354982e-01
4.079999999999999183e-01	1.662436538339549852e+00	7.857142857142856984e-01
5.640000000000000568e-01	1.662436538339549852e+00	6.271186440677966045e-01
7.200000000000001954e-01	1.662436538339549852e+00	5.538461538461538769e-01
8.759999999999998899e-01	1.662436538339549852e+00	5.128205128205127750e-01
1.032000000000000028e+00	1.662436538339549852e+00	4.216867469879518326e-01
1.188000000000000167e+00	1.662436538339549852e+00	4.857142857142857095e-01
1.343999999999999861e+00	1.662436538339549852e+00	2.420382165605095559e-01
1.500000000000000000e+00	1.662436538339549852e+00	1.623931623931623991e-01
1.656000000000000139e+00	1.662436538339549852e+00	2.145328719723183508e-01
1.811999999999999833e+00	1.662436538339549852e+00	9.278350515463917869e-02
1.968000000000000416e+00	1.662436538339549852e+00	5.693950177935942769e-02
2.124000000000000110e+00	1.662436538339549852e+00	4.696531791907514186e-02
2.279999999999999805e+00	1.662436538339549852e+00	1.875532821824382052e-02
-2.399999999999999911e+00	1.662375149934355756e+00	1.653380572778269733e-02
-2.243999999999999773e+00	1.662375149934355756e+00	1.921024546424759949e-02
-2.088000000000000078e+00	1.662375149934355756e+00	1.676359904208005527e-02
-1.931999999999999940e+00	1.662375149934355756e+00	1.758901758901759010e-02
-1.775999999999999801e+00	1.662375149934355756e+00	2.205005959475566171e-02
-1.619999999999999885e+00	1.662375149934355756e+00	5.625000000000000139e-02
-1.463999999999999968e+00	1.662375149934355756e+00	1.043956043956043994e-01
-1.307999999999999829e+00	1.662375149934355756e+00	1.321839080459770166e-01
-1.151999999999999913e+00	1.662375149934355756e+00	2.500000000000000000e-01
-9.959999999999999964e-01	1.662375149934355756e+00	2.368421052631578816e-01
-8.399999999999998579e-01	1.662375149934355756e+00	5.899999999999999689e-01
-6.839999999999999414e-01	1.662375149934355756e+00	5.048543689320388328e-01
-5.280000000000000249e-01	1.662375149934355756e+00	3.114754098360655865e-01
-3.719999999999998863e-01	1.662375149934355756e+00	3.070175438596491335e-01
-2.159999999999997478e-01	1.662375149934355756e+00	2.884615384615384359e-01
-6.000000000000005329e-02	1.662375149934355756e+00	5.714285714285713969e-01
9.600000000000008527e-02	1.662375149934355756e+00	6.029411764705882026e-01
2.520000000000002238e-01	1.662375149934355756e+00	5.806451612903226200e-01
4.079999999999999183e-01	1.662375149934355756e+00	6.607142857142856984e-01
5.640000000000000568e-01	1.662375149934355756e+00	6.271186440677966045e-01
7.200000000000001954e-01	1.662375149934355756e+00	7.076923076923077316e-01
8.759999999999998899e-01	1.662375149934355756e+00	4.230769230769230727e-01
1.032000000000000028e+00	1.662375149934355756e+00	5.903614457831325435e-01
1.188000000000000167e+00	1.662375149934355756e+00	3.619047619047618958e-01
1.343999999999999861e+00	1.662375149934355756e+00	2.356687898089172006e-01
1.500000000000000000e+00	1.662375149934355756e+00	1.324786324786324798e-01
1.656000000000000139e+00	1.662375149934355756e+00	1.764705882352941291e-01
1.811999999999999833e+00	1.662375149934355756e+00	1.154639175257732020e-01
1.968000000000000416e+00	1.662375149934355756e+00	5.931198102016607687e-02
2.124000000000000110e+00	1.662375149934355756e+00	4.624277456647398615e-02
2.279999999999999805e+00	1.662375149934355756e+00	1.790281329923273587e-02
-2.399999999999999911e+00	1.662313767790055463e+00	1.328609388839681153e-02
-2.243999999999999773e+00	1.662313767790055463e+00	2.098897189612237632e-02
-2.088000000000000078e+00	1.662313767790055463e+00	1.573725624358535830e-02
-1.931999999999999940e+00	1.662313767790055463e+00	1.801801801801801786e-02
-1.775999999999999801e+00	1.662313767790055463e+00	2.085816448152562688e-02
-1.619999999999999885e+00	1.662313767790055463e+00	5.520833333333333148e-02
-1.463999999999999968e+00	1.662313767790055463e+00	9.157509157509156894e-02
-1.307999999999999829e+00	1.662313767790055463e+00	1.379310344827586188e-01
-1.151999999999999913e+00	1.662313767790055463e+00	2.311320754716981174e-01
-9.959999999999999964e-01	1.662313767790055463e+00	3.026315789473684181e-01
-8.399999999999998579e-01	1.662313767790055463e+00	6.099999999999999867e-01
-6.839999999999999414e-01	1.662313767790055463e+00	4.271844660194174526e-01
-5.280000000000000249e-01	1.662313767790055463e+00	3.278688524590163689e-01
-3.719999999999998863e-01	1.662313767790055463e+00	1.929824561403508665e-01
-2.159999999999997478e-01	1.662313767790055463e+00	3.173076923076922906e-01
-6.000000000000005329e-02	1.662313767790055463e+00	5.844155844155843882e-01
9.600000000000008527e-02	1.662313767790055463e+00	5.294117647058823595e-01
2.520000000000002238e-01	1.662313767790055463e+00	5.645161290322581182e-01
4.079999999999999183e-01	1.662313767790055463e+00	6.607142857142856984e-01
5.640000000000000568e-01	1.662313767790055463e+00	5.762711864406779849e-01
7.200000000000001954e-01	1.662313767790055463e+00	5.999999999999999778e-01
8.759999999999998899e-01	1.662313767790055463e+00	4.102564102564102422e-01
1.032000000000000028e+00	1.662313767790055463e+00	4.819277108433734913e-01
1.188000000000000167e+00	1.662313767790055463e+00	3.904761904761904767e-01
1.343999999999999861e+00	1.662313767790055463e+00	2.675159235668789770e-01
1.500000000000000000e+00	1.662313767790055463e+00	1.794871794871794879e-01
1.656000000000000139e+00	1.662313767790055463e+00	1.764705882352941291e-01
1.811999999999999833e+00	1.662313767790055463e+00	9.896907216494844894e-02
1.968000000000000416e+00	1.662313767790055463e+00	6.168446026097271911e-02
2.124000000000000110e+00	1.662313767790055463e+00	5.346820809248555018e-02
2.279999999999999805e+00	1.662313767790055463e+00	2.131287297527706751e-02
-2.399999999999999911e+00	1.662252391905764348e+00	1.387658695010333607e-02
-2.243999999999999773e+00	1.662252391905764348e+00	1.992173603699750814e-02
-2.088000000000000078e+00	1.662252391905764348e+00	1.744782757440985210e-02
-1.931999999999999940e+00	1.662252391905764348e+00	2.145002145002145033e-02
-1.775999999999999801e+00	1.662252391905764348e+00	2.324195470798569654e-02
-1.619999999999999885e+00	1.662252391905764348e+00	5.833333333333333426e-02
-1.463999999999999968e+00	1.662252391905764348e+00	1.190476190476190410e-01
-1.307999999999999829e+00	1.662252391905764348e+00	1.551724137931034531e-01
-1.151999999999999913e+00	1.662252391905764348e+00	2.971698113207547065e-01
-9.959999999999999964e-01	1.662252391905764348e+00	3.157894736842105088e-01
-8.399999999999998579e-01	1.662252391905764348e+00	6.700000000000000400e-01
-6.839999999999999414e-01	1.662252391905764348e+00	4.951456310679611672e-01
-5.280000000000000249e-01	1.662252391905764348e+00	3.032786885245901676e-01
-3.719999999999998863e-01	1.662252391905764348e+00	2.719298245614035214e-01
-2.159999999999997478e-01	1.662252391905764348e+00	3.653846153846153633e-01
-6.000000000000005329e-02	1.662252391905764348e+00	4.545454545454545303e-01
9.600000000000008527e-02	1.662252391905764348e+00	6.470588235294117974e-01
2.520000000000002238e-01	1.662252391905764348e+00	7.096774193548387455e-01
4.079999999999999183e-01	1.662252391905764348e+00	6.607142857142856984e-01
5.640000000000000568e-01	1.662252391905764348e+00	6.440677966101694407e-01
7.200000000000001954e-01	1.662252391905764348e+00	5.846153846153846478e-01
8.759999999999998899e-01	1.662252391905764348e+00	4.871794871794871695e-01
1.032000000000000028e+00	1.662252391905764348e+00	6.385542168674698260e-01
1.188000000000000167e+00	1.662252391905764348e+00	5.523809523809524169e-01
1.343999999999999861e+00	1.662252391905764348e+00	2.802547770700636875e-01
1.500000000000000000e+00	1.662252391905764348e+00	1.880341880341880323e-01
1.656000000000000139e+00	1.662252391905764348e+00	2.041522491349480883e-01
1.811999999999999833e+00	1.662252391905764348e+00	1.298969072164948557e-01
1.968000000000000416e+00	1.662252391905764348e+00	6.642941874258599666e-02
2.124000000000000110e+00	1.662252391905764348e+00	5.202312138728323876e-02
2.279999999999999805e+00	1.662252391905764348e+00	1.705029838022165470e-02
-2.399999999999999911e+00	1.662191022280598007e+00	1.535281960436964827e-02
-2.243999999999999773e+00	1.662191022280598007e+00	1.921024546424759949e-02
-2.088000000000000078e+00	1.662191022280598007e+00	1.778994184057475225e-02
-1.931999999999999940e+00	1.662191022280598007e+00	1.758901758901759010e-02
-1.775999999999999801e+00	1.662191022280598007e+00	2.562574493444576967e-02
-1.619999999999999885e+00	1.662191022280598007e+00	6.875000000000000555e-02
-1.463999999999999968e+00	1.662191022280598007e+00	1.062271062271062244e-01
-1.307999999999999829e+00	1.662191022280598007e+00	1.494252873563218509e-01
-1.151999999999999913e+00	1.662191022280598007e+00	3.113207547169811185e-01
-9.959999999999999964e-01	1.662191022280598007e+00	3.289473684210526550e-01
-8.399999999999998579e-01	1.662191022280598007e+00	7.500000000000000000e-01
-6.839999999999999414e-01	1.662191022280598007e+00	5.825242718446601575e-01
-5.280000000000000249e-01	1.662191022280598007e+00	2.295081967213114804e-01
-3.719999999999998863e-01	1.662191022280598007e+00	3.596491228070175517e-01
-2.159999999999997478e-01	1.662191022280598007e+00	3.173076923076922906e-01
-6.000000000000005329e-02	1.662191022280598007e+00	6.103896103896103709e-01
9.600000000000008527e-02	1.662191022280598007e+00	7.647058823529411242e-01
2.520000000000002238e-01	1.662191022280598007e+00	6.612903225806451291e-01
4.079999999999999183e-01	1.662191022280598007e+00	8.392857142857143016e-01
5.640000000000000568e-01	1.662191022280598007e+00	7.288135593220338437e-01
7.200000000000001954e-01	1.662191022280598007e+00	5.846153846153846478e-01
8.759999999999998899e-01	1.662191022280598007e+00	4.487179487179487336e-01
1.032000000000000028e+00	1.662191022280598007e+00	5.542168674698795261e-01
1.188000000000000167e+00	1.662191022280598007e+00	4.476190476190476386e-01
1.343999999999999861e+00	1.662191022280598007e+00	2.929936305732483981e-01
1.500000000000000000e+00	1.662191022280598007e+00	1.282051282051281937e-01
1.656000000000000139e+00	1.662191022280598007e+00	1.972318339100345985e-01
1.811999999999999833e+00	1.662191022280598007e+00	1.092783505154639179e-01
1.968000000000000416e+00	1.662191022280598007e+00	7.829181494661921481e-02
2.124000000000000110e+00	1.662191022280598007e+00	4.696531791907514186e-02
2.279999999999999805e+00	1.662191022280598007e+00	2.642796248934356496e-02
-2.399999999999999911e+00	1.662129658913671593e+00	1.594331266607617453e-02
-2.243999999999999773e+00	1.662129658913671593e+00	2.170046246887228844e-02
-2.088000000000000078e+00	1.662129658913671593e+00	2.018474170372904636e-02
-1.931999999999999940e+00	1.662129658913671593e+00	2.402402402402402382e-02
-1.775999999999999801e+00	1.662129658913671593e+00	2.324195470798569654e-02
-1.619999999999999885e+00	1.662129658913671593e+00	5.312499999999999861e-02
-1.463999999999999968e+00	1.662129658913671593e+00	1.172161172161172160e-01
-1.307999999999999829e+00	1.662129658913671593e+00	1.724137931034482873e-01
-1.151999999999999913e+00	1.662129658913671593e+00	2.971698113207547065e-01
-9.959999999999999964e-01	1.662129658913671593e+00	3.026315789473684181e-01
-8.399999999999998579e-01	1.662129658913671593e+00	6.500000000000000222e-01
-6.839999999999999414e-01	1.662129658913671593e+00	4.951456310679611672e-01
-5.280000000000000249e-01	1.662129658913671593e+00	2.377049180327868716e-01
-3.719999999999998863e-01	1.662129658913671593e+00	3.070175438596491335e-01
-2.159999999999997478e-01	1.662129658913671593e+00	2.692307692307692180e-01
-6.000000000000005329e-02	1.662129658913671593e+00	6.233766233766233622e-01
9.600000000000008527e-02	1.662129658913671593e+00	5.147058823529411242e-01
2.520000000000002238e-01	1.662129658913671593e+00	5.645161290322581182e-01
4.079999999999999183e-01	1.662129658913671593e+00	8.392857142857143016e-01
5.640000000000000568e-01	1.662129658913671593e+00	5.762711864406779849e-01
7.200000000000001954e-01	1.662129658913671593e+00	6.153846153846154188e-01
8.759999999999998899e-01	1.662129658913671593e+00	4.358974358974359031e-01
1.032000000000000028e+00	1.662129658913671593e+00	4.939759036144578119e-01
1.188000000000000167e+00	1.662129658913671593e+00	4.476190476190476386e-01
1.343999999999999861e+00	1.662129658913671593e+00	2.547770700636942665e-01
1.500000000000000000e+00	1.662129658913671593e+00	1.837606837606837740e-01
1.656000000000000139e+00	1.662129658913671593e+00	1.695501730103806115e-01
1.811999999999999833e+00	1.662129658913671593e+00	1.154639175257732020e-01
1.968000000000000416e+00	1.662129658913671593e+00	7.354685646500593033e-02
2.124000000000000110e+00	1.662129658913671593e+00	5.057803468208092734e-02
2.279999999999999805e+00	1.662129658913671593e+00	2.216538789428814868e-02
-2.399999999999999911e+00	1.662068301804101145e+00	1.623855919692943767e-02
-2.243999999999999773e+00	1.662068301804101145e+00	2.098897189612237632e-02
-2.088000000000000078e+00	1.662068301804101145e+00	1.642148477591515512e-02
-1.931999999999999940e+00	1.662068301804101145e+00	2.230802230802230932e-02
-1.775999999999999801e+00	1.662068301804101145e+00	2.681764004767580450e-02
-1.619999999999999885e+00	1.662068301804101145e+00	5.937499999999999722e-02
-1.463999999999999968e+00	1.662068301804101145e+00	1.117216117216117272e-01
-1.307999999999999829e+00	1.662068301804101145e+00	1.609195402298850552e-01
-1.151999999999999913e+00	1.662068301804101145e+00	2.783018867924528239e-01
-9.959999999999999964e-01	1.662068301804101145e+00	3.026315789473684181e-01
-8.399999999999998579e-01	1.662068301804101145e+00	6.800000000000000488e-01
-6.839999999999999414e-01	1.662068301804101145e+00	5.242718446601941640e-01
-5.280000000000000249e-01	1.662068301804101145e+00	3.114754098360655865e-01
-3.719999999999998863e-01	1.662068301804101145e+00	3.596491228070175517e-01
-2.159999999999997478e-01	1.662068301804101145e+00	3.365384615384615641e-01
[truncated: 22,553 more rows]
