# Supplementary material for: Cavity-mediated exciton hopping in a dielectrically engineered polariton system
Source: Nat Commun. 2026 Apr 24;17:3779. doi: 10.1038/s41467-026-72043-1 (PMC13106776; doi:10.1038/s41467-026-72043-1)
Supplement: Supplementary file 3 — Source Data [file 41467_2026_72043_MOESM3_ESM.zip › SourceData_Husel_Polaritons/2c.csv]

# Cavity energy (eV)	Delta E_LP (meV)
1.629946808469908470e+00	2.474456557452819894e+00
1.632041489316899296e+00	2.671274797773293130e+00
1.634136170163890123e+00	2.902706771395147101e+00
1.636230851010880949e+00	3.202579874859390330e+00
1.638325531857871775e+00	3.558773657012848091e+00
1.640420212704862601e+00	3.964591730773125988e+00
1.642514893551853650e+00	4.280397141845471154e+00
1.644609574398844476e+00	4.673215425108345755e+00
1.646704255245835302e+00	4.920575056267750824e+00
1.648798936092826128e+00	5.141900207186411720e+00
1.650893616939816955e+00	5.478912708511973761e+00
1.652988297786807781e+00	5.762460221450549369e+00
1.655082978633798607e+00	6.111496287841911013e+00
1.657177659480789433e+00	6.578156909212040659e+00
1.659272340327780260e+00	6.964765336466616219e+00
1.661367021174771086e+00	6.987277911502109973e+00
1.663461702021762134e+00	7.414594062619572767e+00
1.665556382868752960e+00	7.657115497212707567e+00
1.667651063715743787e+00	7.570111839128701448e+00
1.669745744562734613e+00	7.838432346299217812e+00
