# Supplementary material for: Cavity-mediated exciton hopping in a dielectrically engineered polariton system
Source: Nat Commun. 2026 Apr 24;17:3779. doi: 10.1038/s41467-026-72043-1 (PMC13106776; doi:10.1038/s41467-026-72043-1)
Supplement: Supplementary file 3 — Source Data [file 41467_2026_72043_MOESM3_ESM.zip › SourceData_Husel_Polaritons/2d.csv]

# x (um)	LP energy(eV)	LP energy(eV)	LP energy(eV)	LP energy(eV)	LP energy(eV)
-2.399999999999999911e+00	1.630883666535001053e+00	1.634034821049176633e+00	1.636340905750748975e+00	1.638286662663493765e+00	1.639096201948708531e+00
-2.243999999999999773e+00	1.631036908004708463e+00	1.634124681847078486e+00	1.636335080132147679e+00	1.638197579065088227e+00	1.638944880038015306e+00
-2.088000000000000078e+00	1.630751069370555806e+00	1.633861562390271027e+00	1.636140224840919588e+00	1.637978998683208731e+00	1.638684208927899011e+00
-1.931999999999999940e+00	1.630556034772350671e+00	1.633653110056054514e+00	1.635926780590716056e+00	1.637748549839106449e+00	1.638442303328980554e+00
-1.775999999999999801e+00	1.630315231039733304e+00	1.633436916913232562e+00	1.635684015580638029e+00	1.637499972413969607e+00	1.638250082445132705e+00
-1.619999999999999885e+00	1.630889033281688105e+00	1.633811511408098882e+00	1.635876180608039299e+00	1.637500858971906448e+00	1.638119297382358841e+00
-1.463999999999999968e+00	1.630996868203743455e+00	1.633826355682104881e+00	1.635779572107591839e+00	1.637249003625419475e+00	1.637813923984112296e+00
-1.307999999999999829e+00	1.630825566226519197e+00	1.633617400122166829e+00	1.635614204542963801e+00	1.636953037716217585e+00	1.637466569718488474e+00
-1.151999999999999913e+00	1.630898309412547764e+00	1.633528849104507241e+00	1.635403262224983667e+00	1.636601711695545136e+00	1.636881612514198947e+00
-9.959999999999999964e-01	1.630325605658612620e+00	1.632946100704956605e+00	1.634737900037798619e+00	1.635896457549611771e+00	1.636055340854797535e+00
-8.399999999999998579e-01	1.630880299416070711e+00	1.633124455895414551e+00	1.634432189244035882e+00	1.635306624734958802e+00	1.635725301108257979e+00
-6.839999999999999414e-01	1.630293746580346426e+00	1.632556024205634726e+00	1.634079294340411215e+00	1.635133322362824826e+00	1.635221227236340669e+00
-5.280000000000000249e-01	1.629601921408613707e+00	1.632068810680058268e+00	1.633696134725332261e+00	1.634855451103061519e+00	1.635451602900165557e+00
-3.719999999999998863e-01	1.629551025490881822e+00	1.632016097321297154e+00	1.633631322683583909e+00	1.634767257821112096e+00	1.635348540127965933e+00
-2.159999999999997478e-01	1.629401091870179563e+00	1.631911225136828181e+00	1.633467615605758372e+00	1.634688920727243255e+00	1.634812447119433187e+00
-6.000000000000005329e-02	1.629393716375176604e+00	1.631795783723825943e+00	1.633196855156828331e+00	1.634238441990013779e+00	1.634106031003933923e+00
9.600000000000008527e-02	1.629021691888108858e+00	1.631324351785323534e+00	1.632745564642865688e+00	1.633817114550061289e+00	1.633671053853925415e+00
2.520000000000002238e-01	1.628041373688521087e+00	1.630335440490535248e+00	1.631737415941175051e+00	1.632619884590318149e+00	1.633372504362982092e+00
4.079999999999999183e-01	1.627533895961258414e+00	1.629717140670142506e+00	1.630959937945869020e+00	1.631848345569621772e+00	1.632356385791501108e+00
5.640000000000000568e-01	1.626987276470504007e+00	1.629104934923697234e+00	1.630534975412187837e+00	1.631385906109072303e+00	1.631385987510525437e+00
7.200000000000001954e-01	1.626820938299517350e+00	1.629055533554579327e+00	1.630601805283868666e+00	1.631294737626387770e+00	1.631626215589015771e+00
8.759999999999998899e-01	1.626845638355136181e+00	1.629242331920507825e+00	1.630985613804187162e+00	1.632389607311477864e+00	1.632883368699707960e+00
1.032000000000000028e+00	1.628430315308511123e+00	1.630713480597524301e+00	1.632273406417165340e+00	1.633231150225352257e+00	1.633507660798085848e+00
1.188000000000000167e+00	1.629223106699175583e+00	1.631734420996530766e+00	1.633360484631024123e+00	1.634422713999475585e+00	1.634360094568774624e+00
1.343999999999999861e+00	1.629387839259856197e+00	1.632205038022974009e+00	1.633902908437905088e+00	1.635174321440680423e+00	1.635634090636646443e+00
1.500000000000000000e+00	1.629631488632581116e+00	1.632681591388708719e+00	1.634584495845401220e+00	1.636355518115155228e+00	1.637116578614157936e+00
1.656000000000000139e+00	1.630470251714892793e+00	1.633423280022965551e+00	1.635458734644047230e+00	1.637379269919087221e+00	1.638103897233891715e+00
1.811999999999999833e+00	1.630748070719143961e+00	1.633827130896751356e+00	1.636014143960258904e+00	1.637979587253258318e+00	1.638635735251165793e+00
1.968000000000000416e+00	1.630856263883718960e+00	1.633959066997141996e+00	1.636261257812436476e+00	1.638295366463418778e+00	1.639031951584326130e+00
2.124000000000000110e+00	1.631315146797151394e+00	1.634438103012325616e+00	1.636742336086010052e+00	1.638683416907622536e+00	1.639466263163488202e+00
2.279999999999999805e+00	1.630861274640448721e+00	1.634213587476977647e+00	1.636703440216193295e+00	1.638768127548430709e+00	1.639644506393161727e+00
