# Supplementary material for: Cavity-mediated exciton hopping in a dielectrically engineered polariton system
Source: Nat Commun. 2026 Apr 24;17:3779. doi: 10.1038/s41467-026-72043-1 (PMC13106776; doi:10.1038/s41467-026-72043-1)
Supplement: Supplementary file 3 — Source Data [file 41467_2026_72043_MOESM3_ESM.zip › SourceData_Husel_Polaritons/3b.csv]

# Cavity energy (eV)	Energy (eV)	Cavity transmission (arb. u.)
1.640311088361951164e+00	1.652995524606290401e+00	5.989999999999999665e-03
1.642478444965214113e+00	1.652995524606290401e+00	5.989999999999999665e-03
1.644645801568477284e+00	1.652995524606290401e+00	5.989999999999999665e-03
1.646813158171740232e+00	1.652995524606290401e+00	5.989999999999999665e-03
1.648980514775003403e+00	1.652995524606290401e+00	5.033763044812768206e-03
1.651147871378266352e+00	1.652995524606290401e+00	2.578268876611417883e-03
1.653315227981529523e+00	1.652995524606290401e+00	1.391446695314098574e-03
1.655482584584792471e+00	1.652995524606290401e+00	1.186822181297319525e-03
1.657649941188055420e+00	1.652995524606290401e+00	7.366482504604051403e-04
1.659817297791318591e+00	1.652995524606290401e+00	6.547984448536934340e-04
1.661984654394581540e+00	1.652995524606290401e+00	5.320237364436259829e-04
1.664152010997844711e+00	1.652995524606290401e+00	4.092490280335584233e-04
1.666319367601107659e+00	1.652995524606290401e+00	4.501739308369142765e-04
1.668486724204370830e+00	1.652995524606290401e+00	3.683241252302025702e-04
1.670654080807633779e+00	1.652995524606290401e+00	3.273992224268467170e-04
1.672821437410896728e+00	1.652995524606290401e+00	1.636996112134233585e-04
1.674988794014159899e+00	1.652995524606290401e+00	2.864743196234909180e-04
1.677156150617422847e+00	1.652995524606290401e+00	1.636996112134233585e-04
1.679323507220686018e+00	1.652995524606290401e+00	1.227747084100675324e-04
1.681490863823948967e+00	1.652995524606290401e+00	1.636996112134233585e-04
1.683658220427212138e+00	1.652995524606290401e+00	4.092490280335583962e-05
1.685825577030475086e+00	1.652995524606290401e+00	8.184980560671167925e-05
1.687992933633738035e+00	1.652995524606290401e+00	1.000000000000000078e-15
1.690160290237001206e+00	1.652995524606290401e+00	8.184980560671167925e-05
1.692327646840264155e+00	1.652995524606290401e+00	8.184980560671167925e-05
1.694495003443527326e+00	1.652995524606290401e+00	1.636996112134233585e-04
1.696662360046790274e+00	1.652995524606290401e+00	4.092490280335583962e-05
1.698829716650053445e+00	1.652995524606290401e+00	1.227747084100675324e-04
1.640311088361951164e+00	1.652935096181335162e+00	5.989999999999999665e-03
1.642478444965214113e+00	1.652935096181335162e+00	5.989999999999999665e-03
1.644645801568477284e+00	1.652935096181335162e+00	5.989999999999999665e-03
1.646813158171740232e+00	1.652935096181335162e+00	5.989999999999999665e-03
1.648980514775003403e+00	1.652935096181335162e+00	5.238387558829547472e-03
1.651147871378266352e+00	1.652935096181335162e+00	2.823818293431553002e-03
1.653315227981529523e+00	1.652935096181335162e+00	1.964395334561080519e-03
1.655482584584792471e+00	1.652935096181335162e+00	1.186822181297319525e-03
1.657649941188055420e+00	1.652935096181335162e+00	7.775731532637609935e-04
1.659817297791318591e+00	1.652935096181335162e+00	5.320237364436259829e-04
1.661984654394581540e+00	1.652935096181335162e+00	5.320237364436259829e-04
1.664152010997844711e+00	1.652935096181335162e+00	4.092490280335584233e-04
1.666319367601107659e+00	1.652935096181335162e+00	3.683241252302025702e-04
1.668486724204370830e+00	1.652935096181335162e+00	2.455494168201350648e-04
1.670654080807633779e+00	1.652935096181335162e+00	3.273992224268467170e-04
1.672821437410896728e+00	1.652935096181335162e+00	2.046245140167792117e-04
1.674988794014159899e+00	1.652935096181335162e+00	2.864743196234909180e-04
1.677156150617422847e+00	1.652935096181335162e+00	1.636996112134233585e-04
1.679323507220686018e+00	1.652935096181335162e+00	1.227747084100675324e-04
1.681490863823948967e+00	1.652935096181335162e+00	1.227747084100675324e-04
1.683658220427212138e+00	1.652935096181335162e+00	8.184980560671167925e-05
1.685825577030475086e+00	1.652935096181335162e+00	1.000000000000000078e-15
1.687992933633738035e+00	1.652935096181335162e+00	8.184980560671167925e-05
1.690160290237001206e+00	1.652935096181335162e+00	1.636996112134233585e-04
1.692327646840264155e+00	1.652935096181335162e+00	1.000000000000000078e-15
1.694495003443527326e+00	1.652935096181335162e+00	4.092490280335583962e-05
1.696662360046790274e+00	1.652935096181335162e+00	4.092490280335583962e-05
1.698829716650053445e+00	1.652935096181335162e+00	8.184980560671167925e-05
1.640311088361951164e+00	1.652874673882122725e+00	5.989999999999999665e-03
1.642478444965214113e+00	1.652874673882122725e+00	5.989999999999999665e-03
1.644645801568477284e+00	1.652874673882122725e+00	5.989999999999999665e-03
1.646813158171740232e+00	1.652874673882122725e+00	5.989999999999999665e-03
1.648980514775003403e+00	1.652874673882122725e+00	5.156537753222835765e-03
1.651147871378266352e+00	1.652874673882122725e+00	2.537343973808062030e-03
1.653315227981529523e+00	1.652874673882122725e+00	1.596071209330877840e-03
1.655482584584792471e+00	1.652874673882122725e+00	1.023122570083896113e-03
1.657649941188055420e+00	1.652874673882122725e+00	1.023122570083896113e-03
1.659817297791318591e+00	1.652874673882122725e+00	8.594229588704726999e-04
1.661984654394581540e+00	1.652874673882122725e+00	4.910988336402701297e-04
1.664152010997844711e+00	1.652874673882122725e+00	4.910988336402701297e-04
1.666319367601107659e+00	1.652874673882122725e+00	2.455494168201350648e-04
1.668486724204370830e+00	1.652874673882122725e+00	2.046245140167792117e-04
1.670654080807633779e+00	1.652874673882122725e+00	2.864743196234909180e-04
1.672821437410896728e+00	1.652874673882122725e+00	2.864743196234909180e-04
1.674988794014159899e+00	1.652874673882122725e+00	4.092490280335584233e-04
1.677156150617422847e+00	1.652874673882122725e+00	2.046245140167792117e-04
1.679323507220686018e+00	1.652874673882122725e+00	3.683241252302025702e-04
1.681490863823948967e+00	1.652874673882122725e+00	1.227747084100675324e-04
1.683658220427212138e+00	1.652874673882122725e+00	2.046245140167792117e-04
1.685825577030475086e+00	1.652874673882122725e+00	8.184980560671167925e-05
1.687992933633738035e+00	1.652874673882122725e+00	8.184980560671167925e-05
1.690160290237001206e+00	1.652874673882122725e+00	8.184980560671167925e-05
1.692327646840264155e+00	1.652874673882122725e+00	8.184980560671167925e-05
1.694495003443527326e+00	1.652874673882122725e+00	1.227747084100675324e-04
1.696662360046790274e+00	1.652874673882122725e+00	8.184980560671167925e-05
1.698829716650053445e+00	1.652874673882122725e+00	1.000000000000000078e-15
1.640311088361951164e+00	1.652814257707793999e+00	5.989999999999999665e-03
1.642478444965214113e+00	1.652814257707793999e+00	5.989999999999999665e-03
1.644645801568477284e+00	1.652814257707793999e+00	5.989999999999999665e-03
1.646813158171740232e+00	1.652814257707793999e+00	5.989999999999999665e-03
1.648980514775003403e+00	1.652814257707793999e+00	4.910988336402700646e-03
1.651147871378266352e+00	1.652814257707793999e+00	2.578268876611417883e-03
1.653315227981529523e+00	1.652814257707793999e+00	1.636996112134233693e-03
1.655482584584792471e+00	1.652814257707793999e+00	1.145897278493963672e-03
1.657649941188055420e+00	1.652814257707793999e+00	1.064047472887251966e-03
1.659817297791318591e+00	1.652814257707793999e+00	7.366482504604051403e-04
1.661984654394581540e+00	1.652814257707793999e+00	2.864743196234909180e-04
1.664152010997844711e+00	1.652814257707793999e+00	4.501739308369142765e-04
1.666319367601107659e+00	1.652814257707793999e+00	4.092490280335584233e-04
1.668486724204370830e+00	1.652814257707793999e+00	3.683241252302025702e-04
1.670654080807633779e+00	1.652814257707793999e+00	4.501739308369142765e-04
1.672821437410896728e+00	1.652814257707793999e+00	8.184980560671167925e-05
1.674988794014159899e+00	1.652814257707793999e+00	2.046245140167792117e-04
1.677156150617422847e+00	1.652814257707793999e+00	1.227747084100675324e-04
1.679323507220686018e+00	1.652814257707793999e+00	2.046245140167792117e-04
1.681490863823948967e+00	1.652814257707793999e+00	8.184980560671167925e-05
1.683658220427212138e+00	1.652814257707793999e+00	8.184980560671167925e-05
1.685825577030475086e+00	1.652814257707793999e+00	1.227747084100675324e-04
1.687992933633738035e+00	1.652814257707793999e+00	1.227747084100675324e-04
1.690160290237001206e+00	1.652814257707793999e+00	4.092490280335583962e-05
1.692327646840264155e+00	1.652814257707793999e+00	1.636996112134233585e-04
1.694495003443527326e+00	1.652814257707793999e+00	1.000000000000000078e-15
1.696662360046790274e+00	1.652814257707793999e+00	8.184980560671167925e-05
1.698829716650053445e+00	1.652814257707793999e+00	8.184980560671167925e-05
1.640311088361951164e+00	1.652753847657490782e+00	5.989999999999999665e-03
1.642478444965214113e+00	1.652753847657490782e+00	5.989999999999999665e-03
1.644645801568477284e+00	1.652753847657490782e+00	5.989999999999999665e-03
1.646813158171740232e+00	1.652753847657490782e+00	5.989999999999999665e-03
1.648980514775003403e+00	1.652753847657490782e+00	4.378964599959075422e-03
1.651147871378266352e+00	1.652753847657490782e+00	2.414569265397994470e-03
1.653315227981529523e+00	1.652753847657490782e+00	1.432371598117454427e-03
1.655482584584792471e+00	1.652753847657490782e+00	1.023122570083896113e-03
1.657649941188055420e+00	1.652753847657490782e+00	8.184980560671168467e-04
1.659817297791318591e+00	1.652753847657490782e+00	7.775731532637609935e-04
1.661984654394581540e+00	1.652753847657490782e+00	4.092490280335584233e-04
1.664152010997844711e+00	1.652753847657490782e+00	3.683241252302025702e-04
1.666319367601107659e+00	1.652753847657490782e+00	3.273992224268467170e-04
1.668486724204370830e+00	1.652753847657490782e+00	2.046245140167792117e-04
1.670654080807633779e+00	1.652753847657490782e+00	2.455494168201350648e-04
1.672821437410896728e+00	1.652753847657490782e+00	3.683241252302025702e-04
1.674988794014159899e+00	1.652753847657490782e+00	2.455494168201350648e-04
1.677156150617422847e+00	1.652753847657490782e+00	2.046245140167792117e-04
1.679323507220686018e+00	1.652753847657490782e+00	1.227747084100675324e-04
1.681490863823948967e+00	1.652753847657490782e+00	2.046245140167792117e-04
1.683658220427212138e+00	1.652753847657490782e+00	8.184980560671167925e-05
1.685825577030475086e+00	1.652753847657490782e+00	8.184980560671167925e-05
1.687992933633738035e+00	1.652753847657490782e+00	4.092490280335583962e-05
1.690160290237001206e+00	1.652753847657490782e+00	1.636996112134233585e-04
1.692327646840264155e+00	1.652753847657490782e+00	8.184980560671167925e-05
1.694495003443527326e+00	1.652753847657490782e+00	1.227747084100675324e-04
1.696662360046790274e+00	1.652753847657490782e+00	8.184980560671167925e-05
1.698829716650053445e+00	1.652753847657490782e+00	4.092490280335583962e-05
1.640311088361951164e+00	1.652693443730353984e+00	5.989999999999999665e-03
1.642478444965214113e+00	1.652693443730353984e+00	5.989999999999999665e-03
1.644645801568477284e+00	1.652693443730353984e+00	5.989999999999999665e-03
1.646813158171740232e+00	1.652693443730353984e+00	5.989999999999999665e-03
1.648980514775003403e+00	1.652693443730353984e+00	4.419889502762431276e-03
1.651147871378266352e+00	1.652693443730353984e+00	2.414569265397994470e-03
1.653315227981529523e+00	1.652693443730353984e+00	1.309596889707386868e-03
1.655482584584792471e+00	1.652693443730353984e+00	1.104972375690607819e-03
1.657649941188055420e+00	1.652693443730353984e+00	6.957233476570492871e-04
1.659817297791318591e+00	1.652693443730353984e+00	7.775731532637609935e-04
1.661984654394581540e+00	1.652693443730353984e+00	5.320237364436259829e-04
1.664152010997844711e+00	1.652693443730353984e+00	3.683241252302025702e-04
1.666319367601107659e+00	1.652693443730353984e+00	4.501739308369142765e-04
1.668486724204370830e+00	1.652693443730353984e+00	1.636996112134233585e-04
1.670654080807633779e+00	1.652693443730353984e+00	2.455494168201350648e-04
1.672821437410896728e+00	1.652693443730353984e+00	1.227747084100675324e-04
1.674988794014159899e+00	1.652693443730353984e+00	2.455494168201350648e-04
1.677156150617422847e+00	1.652693443730353984e+00	2.455494168201350648e-04
1.679323507220686018e+00	1.652693443730353984e+00	1.227747084100675324e-04
1.681490863823948967e+00	1.652693443730353984e+00	4.092490280335583962e-05
1.683658220427212138e+00	1.652693443730353984e+00	1.000000000000000078e-15
1.685825577030475086e+00	1.652693443730353984e+00	2.046245140167792117e-04
1.687992933633738035e+00	1.652693443730353984e+00	8.184980560671167925e-05
1.690160290237001206e+00	1.652693443730353984e+00	4.092490280335583962e-05
1.692327646840264155e+00	1.652693443730353984e+00	8.184980560671167925e-05
1.694495003443527326e+00	1.652693443730353984e+00	1.227747084100675324e-04
1.696662360046790274e+00	1.652693443730353984e+00	1.000000000000000078e-15
1.698829716650053445e+00	1.652693443730353984e+00	8.184980560671167925e-05
1.640311088361951164e+00	1.652633045925524735e+00	5.989999999999999665e-03
1.642478444965214113e+00	1.652633045925524735e+00	5.989999999999999665e-03
1.644645801568477284e+00	1.652633045925524735e+00	5.989999999999999665e-03
1.646813158171740232e+00	1.652633045925524735e+00	5.989999999999999665e-03
1.648980514775003403e+00	1.652633045925524735e+00	3.846940863515449331e-03
1.651147871378266352e+00	1.652633045925524735e+00	2.455494168201350323e-03
1.653315227981529523e+00	1.652633045925524735e+00	1.596071209330877840e-03
1.655482584584792471e+00	1.652633045925524735e+00	1.104972375690607819e-03
1.657649941188055420e+00	1.652633045925524735e+00	6.957233476570492871e-04
1.659817297791318591e+00	1.652633045925524735e+00	6.138735420503375808e-04
1.661984654394581540e+00	1.652633045925524735e+00	5.320237364436259829e-04
1.664152010997844711e+00	1.652633045925524735e+00	4.501739308369142765e-04
1.666319367601107659e+00	1.652633045925524735e+00	3.683241252302025702e-04
1.668486724204370830e+00	1.652633045925524735e+00	4.501739308369142765e-04
1.670654080807633779e+00	1.652633045925524735e+00	3.273992224268467170e-04
1.672821437410896728e+00	1.652633045925524735e+00	2.046245140167792117e-04
1.674988794014159899e+00	1.652633045925524735e+00	3.683241252302025702e-04
1.677156150617422847e+00	1.652633045925524735e+00	2.864743196234909180e-04
1.679323507220686018e+00	1.652633045925524735e+00	2.046245140167792117e-04
1.681490863823948967e+00	1.652633045925524735e+00	4.092490280335583962e-05
1.683658220427212138e+00	1.652633045925524735e+00	2.046245140167792117e-04
1.685825577030475086e+00	1.652633045925524735e+00	2.455494168201350648e-04
1.687992933633738035e+00	1.652633045925524735e+00	8.184980560671167925e-05
1.690160290237001206e+00	1.652633045925524735e+00	8.184980560671167925e-05
1.692327646840264155e+00	1.652633045925524735e+00	4.092490280335583962e-05
1.694495003443527326e+00	1.652633045925524735e+00	4.092490280335583962e-05
1.696662360046790274e+00	1.652633045925524735e+00	8.184980560671167925e-05
1.698829716650053445e+00	1.652633045925524735e+00	1.000000000000000078e-15
1.640311088361951164e+00	1.652572654242145056e+00	5.989999999999999665e-03
1.642478444965214113e+00	1.652572654242145056e+00	5.989999999999999665e-03
1.644645801568477284e+00	1.652572654242145056e+00	5.989999999999999665e-03
1.646813158171740232e+00	1.652572654242145056e+00	5.989999999999999665e-03
1.648980514775003403e+00	1.652572654242145056e+00	4.010640474728872744e-03
1.651147871378266352e+00	1.652572654242145056e+00	2.169019848577859785e-03
1.653315227981529523e+00	1.652572654242145056e+00	1.391446695314098574e-03
1.655482584584792471e+00	1.652572654242145056e+00	1.227747084100675162e-03
1.657649941188055420e+00	1.652572654242145056e+00	8.594229588704726999e-04
1.659817297791318591e+00	1.652572654242145056e+00	9.412727644771844062e-04
1.661984654394581540e+00	1.652572654242145056e+00	6.957233476570492871e-04
1.664152010997844711e+00	1.652572654242145056e+00	6.138735420503375808e-04
1.666319367601107659e+00	1.652572654242145056e+00	4.501739308369142765e-04
1.668486724204370830e+00	1.652572654242145056e+00	2.455494168201350648e-04
1.670654080807633779e+00	1.652572654242145056e+00	2.864743196234909180e-04
1.672821437410896728e+00	1.652572654242145056e+00	1.227747084100675324e-04
1.674988794014159899e+00	1.652572654242145056e+00	2.455494168201350648e-04
1.677156150617422847e+00	1.652572654242145056e+00	2.046245140167792117e-04
1.679323507220686018e+00	1.652572654242145056e+00	2.046245140167792117e-04
1.681490863823948967e+00	1.652572654242145056e+00	2.046245140167792117e-04
1.683658220427212138e+00	1.652572654242145056e+00	1.227747084100675324e-04
1.685825577030475086e+00	1.652572654242145056e+00	1.227747084100675324e-04
1.687992933633738035e+00	1.652572654242145056e+00	1.227747084100675324e-04
1.690160290237001206e+00	1.652572654242145056e+00	8.184980560671167925e-05
1.692327646840264155e+00	1.652572654242145056e+00	8.184980560671167925e-05
1.694495003443527326e+00	1.652572654242145056e+00	4.092490280335583962e-05
1.696662360046790274e+00	1.652572654242145056e+00	4.092490280335583962e-05
1.698829716650053445e+00	1.652572654242145056e+00	1.000000000000000078e-15
1.640311088361951164e+00	1.652512268679356744e+00	5.989999999999999665e-03
1.642478444965214113e+00	1.652512268679356744e+00	5.989999999999999665e-03
1.644645801568477284e+00	1.652512268679356744e+00	5.989999999999999665e-03
1.646813158171740232e+00	1.652512268679356744e+00	5.989999999999999665e-03
1.648980514775003403e+00	1.652512268679356744e+00	3.642316349498670065e-03
1.651147871378266352e+00	1.652512268679356744e+00	2.332719459791283197e-03
1.653315227981529523e+00	1.652512268679356744e+00	1.636996112134233693e-03
1.655482584584792471e+00	1.652512268679356744e+00	1.186822181297319525e-03
1.657649941188055420e+00	1.652512268679356744e+00	7.366482504604051403e-04
1.659817297791318591e+00	1.652512268679356744e+00	5.729486392469818360e-04
1.661984654394581540e+00	1.652512268679356744e+00	6.138735420503375808e-04
1.664152010997844711e+00	1.652512268679356744e+00	3.273992224268467170e-04
1.666319367601107659e+00	1.652512268679356744e+00	1.636996112134233585e-04
1.668486724204370830e+00	1.652512268679356744e+00	2.046245140167792117e-04
1.670654080807633779e+00	1.652512268679356744e+00	2.864743196234909180e-04
1.672821437410896728e+00	1.652512268679356744e+00	3.273992224268467170e-04
1.674988794014159899e+00	1.652512268679356744e+00	3.683241252302025702e-04
1.677156150617422847e+00	1.652512268679356744e+00	3.683241252302025702e-04
1.679323507220686018e+00	1.652512268679356744e+00	8.184980560671167925e-05
1.681490863823948967e+00	1.652512268679356744e+00	8.184980560671167925e-05
1.683658220427212138e+00	1.652512268679356744e+00	8.184980560671167925e-05
1.685825577030475086e+00	1.652512268679356744e+00	4.092490280335583962e-05
1.687992933633738035e+00	1.652512268679356744e+00	4.092490280335583962e-05
1.690160290237001206e+00	1.652512268679356744e+00	4.092490280335583962e-05
1.692327646840264155e+00	1.652512268679356744e+00	2.455494168201350648e-04
1.694495003443527326e+00	1.652512268679356744e+00	1.227747084100675324e-04
1.696662360046790274e+00	1.652512268679356744e+00	4.092490280335583962e-05
1.698829716650053445e+00	1.652512268679356744e+00	1.227747084100675324e-04
1.640311088361951164e+00	1.652451889236301819e+00	5.989999999999999665e-03
1.642478444965214113e+00	1.652451889236301819e+00	5.989999999999999665e-03
1.644645801568477284e+00	1.652451889236301819e+00	5.989999999999999665e-03
1.646813158171740232e+00	1.652451889236301819e+00	5.989999999999999665e-03
1.648980514775003403e+00	1.652451889236301819e+00	4.256189891549007863e-03
1.651147871378266352e+00	1.652451889236301819e+00	1.923470431757724666e-03
1.653315227981529523e+00	1.652451889236301819e+00	1.186822181297319525e-03
1.655482584584792471e+00	1.652451889236301819e+00	1.104972375690607819e-03
1.657649941188055420e+00	1.652451889236301819e+00	8.184980560671168467e-04
1.659817297791318591e+00	1.652451889236301819e+00	5.320237364436259829e-04
1.661984654394581540e+00	1.652451889236301819e+00	4.501739308369142765e-04
1.664152010997844711e+00	1.652451889236301819e+00	2.046245140167792117e-04
1.666319367601107659e+00	1.652451889236301819e+00	4.092490280335584233e-04
1.668486724204370830e+00	1.652451889236301819e+00	3.273992224268467170e-04
1.670654080807633779e+00	1.652451889236301819e+00	3.683241252302025702e-04
1.672821437410896728e+00	1.652451889236301819e+00	2.046245140167792117e-04
1.674988794014159899e+00	1.652451889236301819e+00	1.636996112134233585e-04
1.677156150617422847e+00	1.652451889236301819e+00	2.046245140167792117e-04
1.679323507220686018e+00	1.652451889236301819e+00	8.184980560671167925e-05
1.681490863823948967e+00	1.652451889236301819e+00	2.046245140167792117e-04
1.683658220427212138e+00	1.652451889236301819e+00	1.636996112134233585e-04
1.685825577030475086e+00	1.652451889236301819e+00	4.092490280335583962e-05
1.687992933633738035e+00	1.652451889236301819e+00	8.184980560671167925e-05
1.690160290237001206e+00	1.652451889236301819e+00	4.092490280335583962e-05
1.692327646840264155e+00	1.652451889236301819e+00	1.227747084100675324e-04
1.694495003443527326e+00	1.652451889236301819e+00	8.184980560671167925e-05
1.696662360046790274e+00	1.652451889236301819e+00	2.046245140167792117e-04
1.698829716650053445e+00	1.652451889236301819e+00	8.184980560671167925e-05
1.640311088361951164e+00	1.652391515912122300e+00	5.989999999999999665e-03
1.642478444965214113e+00	1.652391515912122300e+00	5.989999999999999665e-03
1.644645801568477284e+00	1.652391515912122300e+00	5.989999999999999665e-03
1.646813158171740232e+00	1.652391515912122300e+00	5.989999999999999665e-03
1.648980514775003403e+00	1.652391515912122300e+00	3.437691835481890799e-03
1.651147871378266352e+00	1.652391515912122300e+00	2.373644362594639051e-03
1.653315227981529523e+00	1.652391515912122300e+00	1.064047472887251966e-03
1.655482584584792471e+00	1.652391515912122300e+00	8.184980560671168467e-04
1.657649941188055420e+00	1.652391515912122300e+00	6.138735420503375808e-04
1.659817297791318591e+00	1.652391515912122300e+00	6.957233476570492871e-04
1.661984654394581540e+00	1.652391515912122300e+00	3.683241252302025702e-04
1.664152010997844711e+00	1.652391515912122300e+00	4.501739308369142765e-04
1.666319367601107659e+00	1.652391515912122300e+00	1.636996112134233585e-04
1.668486724204370830e+00	1.652391515912122300e+00	2.455494168201350648e-04
1.670654080807633779e+00	1.652391515912122300e+00	2.046245140167792117e-04
1.672821437410896728e+00	1.652391515912122300e+00	1.227747084100675324e-04
1.674988794014159899e+00	1.652391515912122300e+00	3.683241252302025702e-04
1.677156150617422847e+00	1.652391515912122300e+00	3.273992224268467170e-04
1.679323507220686018e+00	1.652391515912122300e+00	1.227747084100675324e-04
1.681490863823948967e+00	1.652391515912122300e+00	2.046245140167792117e-04
1.683658220427212138e+00	1.652391515912122300e+00	4.092490280335583962e-05
1.685825577030475086e+00	1.652391515912122300e+00	2.046245140167792117e-04
1.687992933633738035e+00	1.652391515912122300e+00	4.092490280335583962e-05
1.690160290237001206e+00	1.652391515912122300e+00	1.636996112134233585e-04
1.692327646840264155e+00	1.652391515912122300e+00	4.092490280335583962e-05
1.694495003443527326e+00	1.652391515912122300e+00	4.092490280335583962e-05
1.696662360046790274e+00	1.652391515912122300e+00	1.227747084100675324e-04
1.698829716650053445e+00	1.652391515912122300e+00	8.184980560671167925e-05
1.640311088361951164e+00	1.652331148705959984e+00	5.989999999999999665e-03
1.642478444965214113e+00	1.652331148705959984e+00	5.989999999999999665e-03
1.644645801568477284e+00	1.652331148705959984e+00	5.989999999999999665e-03
1.646813158171740232e+00	1.652331148705959984e+00	5.989999999999999665e-03
1.648980514775003403e+00	1.652331148705959984e+00	3.396766932678534946e-03
1.651147871378266352e+00	1.652331148705959984e+00	2.087170042971148078e-03
1.653315227981529523e+00	1.652331148705959984e+00	1.391446695314098574e-03
1.655482584584792471e+00	1.652331148705959984e+00	9.821976672805402594e-04
1.657649941188055420e+00	1.652331148705959984e+00	7.366482504604051403e-04
1.659817297791318591e+00	1.652331148705959984e+00	7.775731532637609935e-04
1.661984654394581540e+00	1.652331148705959984e+00	5.729486392469818360e-04
1.664152010997844711e+00	1.652331148705959984e+00	3.683241252302025702e-04
1.666319367601107659e+00	1.652331148705959984e+00	2.455494168201350648e-04
1.668486724204370830e+00	1.652331148705959984e+00	2.046245140167792117e-04
1.670654080807633779e+00	1.652331148705959984e+00	3.273992224268467170e-04
1.672821437410896728e+00	1.652331148705959984e+00	3.273992224268467170e-04
1.674988794014159899e+00	1.652331148705959984e+00	2.455494168201350648e-04
1.677156150617422847e+00	1.652331148705959984e+00	1.636996112134233585e-04
1.679323507220686018e+00	1.652331148705959984e+00	1.227747084100675324e-04
1.681490863823948967e+00	1.652331148705959984e+00	4.092490280335583962e-05
1.683658220427212138e+00	1.652331148705959984e+00	1.227747084100675324e-04
1.685825577030475086e+00	1.652331148705959984e+00	1.636996112134233585e-04
1.687992933633738035e+00	1.652331148705959984e+00	1.636996112134233585e-04
1.690160290237001206e+00	1.652331148705959984e+00	1.000000000000000078e-15
1.692327646840264155e+00	1.652331148705959984e+00	8.184980560671167925e-05
1.694495003443527326e+00	1.652331148705959984e+00	4.092490280335583962e-05
1.696662360046790274e+00	1.652331148705959984e+00	1.227747084100675324e-04
1.698829716650053445e+00	1.652331148705959984e+00	4.092490280335583962e-05
1.640311088361951164e+00	1.652270787616958225e+00	5.989999999999999665e-03
1.642478444965214113e+00	1.652270787616958225e+00	5.989999999999999665e-03
1.644645801568477284e+00	1.652270787616958225e+00	5.989999999999999665e-03
1.646813158171740232e+00	1.652270787616958225e+00	5.989999999999999665e-03
1.648980514775003403e+00	1.652270787616958225e+00	2.946593001841620561e-03
1.651147871378266352e+00	1.652270787616958225e+00	1.923470431757724666e-03
1.653315227981529523e+00	1.652270787616958225e+00	1.596071209330877840e-03
1.655482584584792471e+00	1.652270787616958225e+00	7.775731532637609935e-04
1.657649941188055420e+00	1.652270787616958225e+00	7.775731532637609935e-04
1.659817297791318591e+00	1.652270787616958225e+00	6.957233476570492871e-04
1.661984654394581540e+00	1.652270787616958225e+00	4.501739308369142765e-04
1.664152010997844711e+00	1.652270787616958225e+00	3.683241252302025702e-04
1.666319367601107659e+00	1.652270787616958225e+00	3.683241252302025702e-04
1.668486724204370830e+00	1.652270787616958225e+00	2.864743196234909180e-04
1.670654080807633779e+00	1.652270787616958225e+00	3.273992224268467170e-04
1.672821437410896728e+00	1.652270787616958225e+00	2.864743196234909180e-04
1.674988794014159899e+00	1.652270787616958225e+00	4.092490280335584233e-04
1.677156150617422847e+00	1.652270787616958225e+00	1.636996112134233585e-04
1.679323507220686018e+00	1.652270787616958225e+00	1.636996112134233585e-04
1.681490863823948967e+00	1.652270787616958225e+00	3.273992224268467170e-04
1.683658220427212138e+00	1.652270787616958225e+00	8.184980560671167925e-05
1.685825577030475086e+00	1.652270787616958225e+00	1.636996112134233585e-04
1.687992933633738035e+00	1.652270787616958225e+00	1.636996112134233585e-04
1.690160290237001206e+00	1.652270787616958225e+00	1.227747084100675324e-04
1.692327646840264155e+00	1.652270787616958225e+00	1.227747084100675324e-04
1.694495003443527326e+00	1.652270787616958225e+00	4.092490280335583962e-05
1.696662360046790274e+00	1.652270787616958225e+00	8.184980560671167925e-05
1.698829716650053445e+00	1.652270787616958225e+00	4.092490280335583962e-05
1.640311088361951164e+00	1.652210432644258820e+00	5.989999999999999665e-03
1.642478444965214113e+00	1.652210432644258820e+00	5.989999999999999665e-03
1.644645801568477284e+00	1.652210432644258820e+00	5.989999999999999665e-03
1.646813158171740232e+00	1.652210432644258820e+00	5.320237364436259178e-03
1.648980514775003403e+00	1.652210432644258820e+00	2.782893390628197149e-03
1.651147871378266352e+00	1.652210432644258820e+00	1.841620626151012959e-03
1.653315227981529523e+00	1.652210432644258820e+00	1.104972375690607819e-03
1.655482584584792471e+00	1.652210432644258820e+00	1.064047472887251966e-03
1.657649941188055420e+00	1.652210432644258820e+00	6.547984448536934340e-04
1.659817297791318591e+00	1.652210432644258820e+00	6.138735420503375808e-04
1.661984654394581540e+00	1.652210432644258820e+00	6.547984448536934340e-04
1.664152010997844711e+00	1.652210432644258820e+00	4.092490280335584233e-04
1.666319367601107659e+00	1.652210432644258820e+00	2.864743196234909180e-04
1.668486724204370830e+00	1.652210432644258820e+00	3.273992224268467170e-04
1.670654080807633779e+00	1.652210432644258820e+00	2.046245140167792117e-04
1.672821437410896728e+00	1.652210432644258820e+00	1.636996112134233585e-04
1.674988794014159899e+00	1.652210432644258820e+00	1.227747084100675324e-04
1.677156150617422847e+00	1.652210432644258820e+00	2.455494168201350648e-04
1.679323507220686018e+00	1.652210432644258820e+00	1.636996112134233585e-04
1.681490863823948967e+00	1.652210432644258820e+00	2.046245140167792117e-04
1.683658220427212138e+00	1.652210432644258820e+00	1.636996112134233585e-04
1.685825577030475086e+00	1.652210432644258820e+00	8.184980560671167925e-05
1.687992933633738035e+00	1.652210432644258820e+00	8.184980560671167925e-05
1.690160290237001206e+00	1.652210432644258820e+00	2.046245140167792117e-04
1.692327646840264155e+00	1.652210432644258820e+00	4.092490280335583962e-05
1.694495003443527326e+00	1.652210432644258820e+00	1.227747084100675324e-04
1.696662360046790274e+00	1.652210432644258820e+00	1.000000000000000078e-15
1.698829716650053445e+00	1.652210432644258820e+00	4.092490280335583962e-05
1.640311088361951164e+00	1.652150083787005341e+00	5.989999999999999665e-03
1.642478444965214113e+00	1.652150083787005341e+00	5.989999999999999665e-03
1.644645801568477284e+00	1.652150083787005341e+00	5.989999999999999665e-03
1.646813158171740232e+00	1.652150083787005341e+00	5.443012072846326738e-03
1.648980514775003403e+00	1.652150083787005341e+00	3.396766932678534946e-03
1.651147871378266352e+00	1.652150083787005341e+00	2.250869654184571491e-03
1.653315227981529523e+00	1.652150083787005341e+00	9.003478616738285530e-04
1.655482584584792471e+00	1.652150083787005341e+00	8.594229588704726999e-04
1.657649941188055420e+00	1.652150083787005341e+00	6.138735420503375808e-04
1.659817297791318591e+00	1.652150083787005341e+00	4.501739308369142765e-04
1.661984654394581540e+00	1.652150083787005341e+00	3.683241252302025702e-04
1.664152010997844711e+00	1.652150083787005341e+00	2.864743196234909180e-04
1.666319367601107659e+00	1.652150083787005341e+00	3.273992224268467170e-04
1.668486724204370830e+00	1.652150083787005341e+00	3.273992224268467170e-04
1.670654080807633779e+00	1.652150083787005341e+00	2.046245140167792117e-04
1.672821437410896728e+00	1.652150083787005341e+00	2.455494168201350648e-04
1.674988794014159899e+00	1.652150083787005341e+00	1.636996112134233585e-04
1.677156150617422847e+00	1.652150083787005341e+00	8.184980560671167925e-05
1.679323507220686018e+00	1.652150083787005341e+00	8.184980560671167925e-05
1.681490863823948967e+00	1.652150083787005341e+00	1.227747084100675324e-04
1.683658220427212138e+00	1.652150083787005341e+00	4.092490280335583962e-05
1.685825577030475086e+00	1.652150083787005341e+00	1.227747084100675324e-04
1.687992933633738035e+00	1.652150083787005341e+00	1.636996112134233585e-04
1.690160290237001206e+00	1.652150083787005341e+00	1.227747084100675324e-04
1.692327646840264155e+00	1.652150083787005341e+00	1.000000000000000078e-15
1.694495003443527326e+00	1.652150083787005341e+00	8.184980560671167925e-05
1.696662360046790274e+00	1.652150083787005341e+00	1.000000000000000078e-15
1.698829716650053445e+00	1.652150083787005341e+00	8.184980560671167925e-05
1.640311088361951164e+00	1.652089741044339810e+00	5.989999999999999665e-03
1.642478444965214113e+00	1.652089741044339810e+00	5.989999999999999665e-03
1.644645801568477284e+00	1.652089741044339810e+00	5.989999999999999665e-03
1.646813158171740232e+00	1.652089741044339810e+00	5.565786781256394297e-03
1.648980514775003403e+00	1.652089741044339810e+00	2.864743196234908855e-03
1.651147871378266352e+00	1.652089741044339810e+00	2.005320237364436372e-03
1.653315227981529523e+00	1.652089741044339810e+00	1.186822181297319525e-03
1.655482584584792471e+00	1.652089741044339810e+00	1.023122570083896113e-03
1.657649941188055420e+00	1.652089741044339810e+00	8.184980560671168467e-04
1.659817297791318591e+00	1.652089741044339810e+00	5.729486392469818360e-04
1.661984654394581540e+00	1.652089741044339810e+00	6.957233476570492871e-04
1.664152010997844711e+00	1.652089741044339810e+00	3.683241252302025702e-04
1.666319367601107659e+00	1.652089741044339810e+00	3.683241252302025702e-04
1.668486724204370830e+00	1.652089741044339810e+00	2.864743196234909180e-04
1.670654080807633779e+00	1.652089741044339810e+00	3.273992224268467170e-04
1.672821437410896728e+00	1.652089741044339810e+00	4.501739308369142765e-04
1.674988794014159899e+00	1.652089741044339810e+00	2.046245140167792117e-04
1.677156150617422847e+00	1.652089741044339810e+00	1.227747084100675324e-04
1.679323507220686018e+00	1.652089741044339810e+00	2.046245140167792117e-04
1.681490863823948967e+00	1.652089741044339810e+00	1.227747084100675324e-04
1.683658220427212138e+00	1.652089741044339810e+00	1.636996112134233585e-04
1.685825577030475086e+00	1.652089741044339810e+00	8.184980560671167925e-05
1.687992933633738035e+00	1.652089741044339810e+00	4.092490280335583962e-05
1.690160290237001206e+00	1.652089741044339810e+00	8.184980560671167925e-05
1.692327646840264155e+00	1.652089741044339810e+00	8.184980560671167925e-05
1.694495003443527326e+00	1.652089741044339810e+00	4.092490280335583962e-05
1.696662360046790274e+00	1.652089741044339810e+00	4.092490280335583962e-05
1.698829716650053445e+00	1.652089741044339810e+00	1.000000000000000078e-15
1.640311088361951164e+00	1.652029404415406022e+00	5.989999999999999665e-03
1.642478444965214113e+00	1.652029404415406022e+00	5.989999999999999665e-03
1.644645801568477284e+00	1.652029404415406022e+00	5.989999999999999665e-03
1.646813158171740232e+00	1.652029404415406022e+00	5.524861878453038444e-03
1.648980514775003403e+00	1.652029404415406022e+00	2.741968487824841295e-03
1.651147871378266352e+00	1.652029404415406022e+00	1.514221403724166134e-03
1.653315227981529523e+00	1.652029404415406022e+00	1.227747084100675162e-03
1.655482584584792471e+00	1.652029404415406022e+00	1.023122570083896113e-03
1.657649941188055420e+00	1.652029404415406022e+00	8.594229588704726999e-04
1.659817297791318591e+00	1.652029404415406022e+00	5.320237364436259829e-04
1.661984654394581540e+00	1.652029404415406022e+00	3.683241252302025702e-04
1.664152010997844711e+00	1.652029404415406022e+00	5.320237364436259829e-04
1.666319367601107659e+00	1.652029404415406022e+00	4.092490280335584233e-04
1.668486724204370830e+00	1.652029404415406022e+00	2.455494168201350648e-04
1.670654080807633779e+00	1.652029404415406022e+00	2.046245140167792117e-04
1.672821437410896728e+00	1.652029404415406022e+00	8.184980560671167925e-05
1.674988794014159899e+00	1.652029404415406022e+00	1.636996112134233585e-04
1.677156150617422847e+00	1.652029404415406022e+00	1.636996112134233585e-04
1.679323507220686018e+00	1.652029404415406022e+00	1.000000000000000078e-15
1.681490863823948967e+00	1.652029404415406022e+00	2.046245140167792117e-04
1.683658220427212138e+00	1.652029404415406022e+00	1.227747084100675324e-04
1.685825577030475086e+00	1.652029404415406022e+00	1.227747084100675324e-04
1.687992933633738035e+00	1.652029404415406022e+00	1.227747084100675324e-04
1.690160290237001206e+00	1.652029404415406022e+00	1.636996112134233585e-04
1.692327646840264155e+00	1.652029404415406022e+00	1.636996112134233585e-04
1.694495003443527326e+00	1.652029404415406022e+00	4.092490280335583962e-05
1.696662360046790274e+00	1.652029404415406022e+00	4.092490280335583962e-05
1.698829716650053445e+00	1.652029404415406022e+00	1.227747084100675324e-04
1.640311088361951164e+00	1.651969073899346885e+00	5.989999999999999665e-03
1.642478444965214113e+00	1.651969073899346885e+00	5.989999999999999665e-03
1.644645801568477284e+00	1.651969073899346885e+00	5.989999999999999665e-03
1.646813158171740232e+00	1.651969073899346885e+00	4.338039697155719569e-03
1.648980514775003403e+00	1.651969073899346885e+00	2.619193779414773736e-03
1.651147871378266352e+00	1.651969073899346885e+00	1.718845917740945400e-03
1.653315227981529523e+00	1.651969073899346885e+00	1.268671986904031015e-03
1.655482584584792471e+00	1.651969073899346885e+00	1.104972375690607819e-03
1.657649941188055420e+00	1.651969073899346885e+00	6.138735420503375808e-04
1.659817297791318591e+00	1.651969073899346885e+00	4.910988336402701297e-04
1.661984654394581540e+00	1.651969073899346885e+00	3.683241252302025702e-04
1.664152010997844711e+00	1.651969073899346885e+00	4.092490280335584233e-04
1.666319367601107659e+00	1.651969073899346885e+00	3.273992224268467170e-04
1.668486724204370830e+00	1.651969073899346885e+00	1.227747084100675324e-04
1.670654080807633779e+00	1.651969073899346885e+00	1.636996112134233585e-04
1.672821437410896728e+00	1.651969073899346885e+00	2.455494168201350648e-04
1.674988794014159899e+00	1.651969073899346885e+00	2.455494168201350648e-04
1.677156150617422847e+00	1.651969073899346885e+00	2.864743196234909180e-04
1.679323507220686018e+00	1.651969073899346885e+00	8.184980560671167925e-05
1.681490863823948967e+00	1.651969073899346885e+00	8.184980560671167925e-05
1.683658220427212138e+00	1.651969073899346885e+00	8.184980560671167925e-05
1.685825577030475086e+00	1.651969073899346885e+00	4.092490280335583962e-05
1.687992933633738035e+00	1.651969073899346885e+00	8.184980560671167925e-05
1.690160290237001206e+00	1.651969073899346885e+00	1.000000000000000078e-15
1.692327646840264155e+00	1.651969073899346885e+00	1.636996112134233585e-04
1.694495003443527326e+00	1.651969073899346885e+00	8.184980560671167925e-05
1.696662360046790274e+00	1.651969073899346885e+00	1.636996112134233585e-04
1.698829716650053445e+00	1.651969073899346885e+00	1.227747084100675324e-04
1.640311088361951164e+00	1.651908749495305972e+00	5.989999999999999665e-03
1.642478444965214113e+00	1.651908749495305972e+00	5.989999999999999665e-03
1.644645801568477284e+00	1.651908749495305972e+00	5.989999999999999665e-03
1.646813158171740232e+00	1.651908749495305972e+00	4.501739308369142982e-03
1.648980514775003403e+00	1.651908749495305972e+00	2.455494168201350323e-03
1.651147871378266352e+00	1.651908749495305972e+00	1.759770820544301253e-03
1.653315227981529523e+00	1.651908749495305972e+00	1.227747084100675162e-03
1.655482584584792471e+00	1.651908749495305972e+00	7.775731532637609935e-04
1.657649941188055420e+00	1.651908749495305972e+00	4.092490280335584233e-04
1.659817297791318591e+00	1.651908749495305972e+00	7.366482504604051403e-04
1.661984654394581540e+00	1.651908749495305972e+00	2.864743196234909180e-04
1.664152010997844711e+00	1.651908749495305972e+00	1.227747084100675324e-04
1.666319367601107659e+00	1.651908749495305972e+00	3.273992224268467170e-04
1.668486724204370830e+00	1.651908749495305972e+00	2.455494168201350648e-04
1.670654080807633779e+00	1.651908749495305972e+00	3.273992224268467170e-04
1.672821437410896728e+00	1.651908749495305972e+00	1.636996112134233585e-04
1.674988794014159899e+00	1.651908749495305972e+00	1.636996112134233585e-04
1.677156150617422847e+00	1.651908749495305972e+00	2.455494168201350648e-04
1.679323507220686018e+00	1.651908749495305972e+00	2.046245140167792117e-04
1.681490863823948967e+00	1.651908749495305972e+00	1.636996112134233585e-04
1.683658220427212138e+00	1.651908749495305972e+00	1.227747084100675324e-04
1.685825577030475086e+00	1.651908749495305972e+00	1.636996112134233585e-04
1.687992933633738035e+00	1.651908749495305972e+00	1.000000000000000078e-15
1.690160290237001206e+00	1.651908749495305972e+00	2.046245140167792117e-04
1.692327646840264155e+00	1.651908749495305972e+00	8.184980560671167925e-05
1.694495003443527326e+00	1.651908749495305972e+00	4.092490280335583962e-05
1.696662360046790274e+00	1.651908749495305972e+00	2.046245140167792117e-04
1.698829716650053445e+00	1.651908749495305972e+00	1.000000000000000078e-15
1.640311088361951164e+00	1.651848431202427081e+00	5.989999999999999665e-03
1.642478444965214113e+00	1.651848431202427081e+00	5.989999999999999665e-03
1.644645801568477284e+00	1.651848431202427081e+00	5.989999999999999665e-03
1.646813158171740232e+00	1.651848431202427081e+00	4.174340085942296157e-03
1.648980514775003403e+00	1.651848431202427081e+00	2.414569265397994470e-03
1.651147871378266352e+00	1.651848431202427081e+00	1.555146306527521987e-03
1.653315227981529523e+00	1.651848431202427081e+00	1.186822181297319525e-03
1.655482584584792471e+00	1.651848431202427081e+00	9.003478616738285530e-04
1.657649941188055420e+00	1.651848431202427081e+00	4.501739308369142765e-04
1.659817297791318591e+00	1.651848431202427081e+00	6.138735420503375808e-04
1.661984654394581540e+00	1.651848431202427081e+00	3.273992224268467170e-04
1.664152010997844711e+00	1.651848431202427081e+00	4.092490280335584233e-04
1.666319367601107659e+00	1.651848431202427081e+00	3.273992224268467170e-04
1.668486724204370830e+00	1.651848431202427081e+00	1.636996112134233585e-04
1.670654080807633779e+00	1.651848431202427081e+00	2.864743196234909180e-04
1.672821437410896728e+00	1.651848431202427081e+00	2.455494168201350648e-04
1.674988794014159899e+00	1.651848431202427081e+00	2.046245140167792117e-04
1.677156150617422847e+00	1.651848431202427081e+00	3.273992224268467170e-04
1.679323507220686018e+00	1.651848431202427081e+00	1.227747084100675324e-04
1.681490863823948967e+00	1.651848431202427081e+00	1.636996112134233585e-04
1.683658220427212138e+00	1.651848431202427081e+00	4.092490280335583962e-05
1.685825577030475086e+00	1.651848431202427081e+00	4.092490280335583962e-05
1.687992933633738035e+00	1.651848431202427081e+00	1.636996112134233585e-04
1.690160290237001206e+00	1.651848431202427081e+00	4.092490280335583962e-05
1.692327646840264155e+00	1.651848431202427081e+00	1.636996112134233585e-04
1.694495003443527326e+00	1.651848431202427081e+00	8.184980560671167925e-05
1.696662360046790274e+00	1.651848431202427081e+00	4.092490280335583962e-05
1.698829716650053445e+00	1.651848431202427081e+00	8.184980560671167925e-05
1.640311088361951164e+00	1.651788119019853340e+00	5.989999999999999665e-03
1.642478444965214113e+00	1.651788119019853340e+00	5.989999999999999665e-03
1.644645801568477284e+00	1.651788119019853340e+00	5.989999999999999665e-03
1.646813158171740232e+00	1.651788119019853340e+00	4.542664211172498835e-03
1.648980514775003403e+00	1.651788119019853340e+00	2.169019848577859785e-03
1.651147871378266352e+00	1.651788119019853340e+00	1.391446695314098574e-03
1.653315227981529523e+00	1.651788119019853340e+00	1.064047472887251966e-03
1.655482584584792471e+00	1.651788119019853340e+00	9.412727644771844062e-04
1.657649941188055420e+00	1.651788119019853340e+00	7.366482504604051403e-04
1.659817297791318591e+00	1.651788119019853340e+00	5.320237364436259829e-04
1.661984654394581540e+00	1.651788119019853340e+00	4.092490280335584233e-04
1.664152010997844711e+00	1.651788119019853340e+00	4.092490280335584233e-04
1.666319367601107659e+00	1.651788119019853340e+00	3.683241252302025702e-04
1.668486724204370830e+00	1.651788119019853340e+00	2.864743196234909180e-04
1.670654080807633779e+00	1.651788119019853340e+00	4.910988336402701297e-04
1.672821437410896728e+00	1.651788119019853340e+00	2.864743196234909180e-04
1.674988794014159899e+00	1.651788119019853340e+00	2.455494168201350648e-04
1.677156150617422847e+00	1.651788119019853340e+00	1.636996112134233585e-04
1.679323507220686018e+00	1.651788119019853340e+00	8.184980560671167925e-05
1.681490863823948967e+00	1.651788119019853340e+00	4.092490280335583962e-05
1.683658220427212138e+00	1.651788119019853340e+00	4.092490280335583962e-05
1.685825577030475086e+00	1.651788119019853340e+00	2.046245140167792117e-04
1.687992933633738035e+00	1.651788119019853340e+00	4.092490280335583962e-05
1.690160290237001206e+00	1.651788119019853340e+00	1.227747084100675324e-04
1.692327646840264155e+00	1.651788119019853340e+00	1.000000000000000078e-15
1.694495003443527326e+00	1.651788119019853340e+00	8.184980560671167925e-05
1.696662360046790274e+00	1.651788119019853340e+00	8.184980560671167925e-05
1.698829716650053445e+00	1.651788119019853340e+00	8.184980560671167925e-05
1.640311088361951164e+00	1.651727812946729435e+00	5.989999999999999665e-03
1.642478444965214113e+00	1.651727812946729435e+00	5.989999999999999665e-03
1.644645801568477284e+00	1.651727812946729435e+00	5.989999999999999665e-03
1.646813158171740232e+00	1.651727812946729435e+00	3.560466543891958359e-03
1.648980514775003403e+00	1.651727812946729435e+00	2.291794556987927344e-03
1.651147871378266352e+00	1.651727812946729435e+00	1.514221403724166134e-03
1.653315227981529523e+00	1.651727812946729435e+00	9.003478616738285530e-04
1.655482584584792471e+00	1.651727812946729435e+00	9.003478616738285530e-04
1.657649941188055420e+00	1.651727812946729435e+00	6.138735420503375808e-04
1.659817297791318591e+00	1.651727812946729435e+00	4.910988336402701297e-04
1.661984654394581540e+00	1.651727812946729435e+00	3.273992224268467170e-04
1.664152010997844711e+00	1.651727812946729435e+00	2.864743196234909180e-04
1.666319367601107659e+00	1.651727812946729435e+00	2.046245140167792117e-04
1.668486724204370830e+00	1.651727812946729435e+00	3.273992224268467170e-04
1.670654080807633779e+00	1.651727812946729435e+00	3.273992224268467170e-04
1.672821437410896728e+00	1.651727812946729435e+00	1.636996112134233585e-04
1.674988794014159899e+00	1.651727812946729435e+00	2.046245140167792117e-04
1.677156150617422847e+00	1.651727812946729435e+00	1.227747084100675324e-04
1.679323507220686018e+00	1.651727812946729435e+00	4.092490280335583962e-05
1.681490863823948967e+00	1.651727812946729435e+00	2.046245140167792117e-04
1.683658220427212138e+00	1.651727812946729435e+00	1.636996112134233585e-04
1.685825577030475086e+00	1.651727812946729435e+00	1.227747084100675324e-04
1.687992933633738035e+00	1.651727812946729435e+00	1.227747084100675324e-04
1.690160290237001206e+00	1.651727812946729435e+00	4.092490280335583962e-05
1.692327646840264155e+00	1.651727812946729435e+00	1.000000000000000078e-15
1.694495003443527326e+00	1.651727812946729435e+00	4.092490280335583962e-05
1.696662360046790274e+00	1.651727812946729435e+00	1.000000000000000078e-15
1.698829716650053445e+00	1.651727812946729435e+00	4.092490280335583962e-05
1.640311088361951164e+00	1.651667512982198938e+00	5.989999999999999665e-03
1.642478444965214113e+00	1.651667512982198938e+00	5.989999999999999665e-03
1.644645801568477284e+00	1.651667512982198938e+00	5.989999999999999665e-03
1.646813158171740232e+00	1.651667512982198938e+00	3.642316349498670065e-03
1.648980514775003403e+00	1.651667512982198938e+00	2.128094945774503931e-03
1.651147871378266352e+00	1.651667512982198938e+00	1.268671986904031015e-03
1.653315227981529523e+00	1.651667512982198938e+00	1.104972375690607819e-03
1.655482584584792471e+00	1.651667512982198938e+00	8.594229588704726999e-04
1.657649941188055420e+00	1.651667512982198938e+00	4.910988336402701297e-04
1.659817297791318591e+00	1.651667512982198938e+00	5.729486392469818360e-04
1.661984654394581540e+00	1.651667512982198938e+00	4.092490280335584233e-04
1.664152010997844711e+00	1.651667512982198938e+00	2.046245140167792117e-04
1.666319367601107659e+00	1.651667512982198938e+00	1.636996112134233585e-04
1.668486724204370830e+00	1.651667512982198938e+00	1.636996112134233585e-04
1.670654080807633779e+00	1.651667512982198938e+00	1.636996112134233585e-04
1.672821437410896728e+00	1.651667512982198938e+00	2.864743196234909180e-04
1.674988794014159899e+00	1.651667512982198938e+00	2.046245140167792117e-04
1.677156150617422847e+00	1.651667512982198938e+00	1.227747084100675324e-04
1.679323507220686018e+00	1.651667512982198938e+00	2.455494168201350648e-04
1.681490863823948967e+00	1.651667512982198938e+00	4.092490280335583962e-05
1.683658220427212138e+00	1.651667512982198938e+00	1.227747084100675324e-04
1.685825577030475086e+00	1.651667512982198938e+00	1.636996112134233585e-04
1.687992933633738035e+00	1.651667512982198938e+00	1.227747084100675324e-04
1.690160290237001206e+00	1.651667512982198938e+00	1.636996112134233585e-04
1.692327646840264155e+00	1.651667512982198938e+00	1.000000000000000078e-15
1.694495003443527326e+00	1.651667512982198938e+00	1.000000000000000078e-15
1.696662360046790274e+00	1.651667512982198938e+00	1.000000000000000078e-15
1.698829716650053445e+00	1.651667512982198938e+00	4.092490280335583962e-05
1.640311088361951164e+00	1.651607219125405868e+00	5.989999999999999665e-03
1.642478444965214113e+00	1.651607219125405868e+00	5.989999999999999665e-03
1.644645801568477284e+00	1.651607219125405868e+00	5.989999999999999665e-03
1.646813158171740232e+00	1.651607219125405868e+00	3.233067321465111534e-03
1.648980514775003403e+00	1.651607219125405868e+00	1.800695723347657106e-03
1.651147871378266352e+00	1.651607219125405868e+00	1.636996112134233693e-03
1.653315227981529523e+00	1.651607219125405868e+00	1.227747084100675162e-03
1.655482584584792471e+00	1.651607219125405868e+00	4.910988336402701297e-04
1.657649941188055420e+00	1.651607219125405868e+00	6.138735420503375808e-04
1.659817297791318591e+00	1.651607219125405868e+00	4.501739308369142765e-04
1.661984654394581540e+00	1.651607219125405868e+00	5.320237364436259829e-04
1.664152010997844711e+00	1.651607219125405868e+00	3.683241252302025702e-04
1.666319367601107659e+00	1.651607219125405868e+00	3.273992224268467170e-04
1.668486724204370830e+00	1.651607219125405868e+00	2.046245140167792117e-04
1.670654080807633779e+00	1.651607219125405868e+00	2.046245140167792117e-04
1.672821437410896728e+00	1.651607219125405868e+00	3.273992224268467170e-04
1.674988794014159899e+00	1.651607219125405868e+00	1.636996112134233585e-04
1.677156150617422847e+00	1.651607219125405868e+00	1.636996112134233585e-04
1.679323507220686018e+00	1.651607219125405868e+00	1.636996112134233585e-04
1.681490863823948967e+00	1.651607219125405868e+00	1.227747084100675324e-04
1.683658220427212138e+00	1.651607219125405868e+00	1.227747084100675324e-04
1.685825577030475086e+00	1.651607219125405868e+00	8.184980560671167925e-05
1.687992933633738035e+00	1.651607219125405868e+00	4.092490280335583962e-05
1.690160290237001206e+00	1.651607219125405868e+00	4.092490280335583962e-05
1.692327646840264155e+00	1.651607219125405868e+00	1.636996112134233585e-04
1.694495003443527326e+00	1.651607219125405868e+00	4.092490280335583962e-05
1.696662360046790274e+00	1.651607219125405868e+00	4.092490280335583962e-05
1.698829716650053445e+00	1.651607219125405868e+00	4.092490280335583962e-05
1.640311088361951164e+00	1.651546931375495575e+00	5.989999999999999665e-03
1.642478444965214113e+00	1.651546931375495575e+00	5.989999999999999665e-03
1.644645801568477284e+00	1.651546931375495575e+00	5.989999999999999665e-03
1.646813158171740232e+00	1.651546931375495575e+00	3.069367710251688121e-03
1.648980514775003403e+00	1.651546931375495575e+00	2.128094945774503931e-03
1.651147871378266352e+00	1.651546931375495575e+00	1.391446695314098574e-03
1.653315227981529523e+00	1.651546931375495575e+00	1.350521792510742721e-03
1.655482584584792471e+00	1.651546931375495575e+00	8.184980560671168467e-04
1.657649941188055420e+00	1.651546931375495575e+00	5.320237364436259829e-04
1.659817297791318591e+00	1.651546931375495575e+00	4.501739308369142765e-04
1.661984654394581540e+00	1.651546931375495575e+00	3.273992224268467170e-04
1.664152010997844711e+00	1.651546931375495575e+00	2.864743196234909180e-04
1.666319367601107659e+00	1.651546931375495575e+00	3.683241252302025702e-04
1.668486724204370830e+00	1.651546931375495575e+00	3.273992224268467170e-04
1.670654080807633779e+00	1.651546931375495575e+00	2.455494168201350648e-04
1.672821437410896728e+00	1.651546931375495575e+00	2.864743196234909180e-04
1.674988794014159899e+00	1.651546931375495575e+00	2.046245140167792117e-04
1.677156150617422847e+00	1.651546931375495575e+00	2.046245140167792117e-04
1.679323507220686018e+00	1.651546931375495575e+00	2.864743196234909180e-04
1.681490863823948967e+00	1.651546931375495575e+00	1.636996112134233585e-04
1.683658220427212138e+00	1.651546931375495575e+00	1.227747084100675324e-04
1.685825577030475086e+00	1.651546931375495575e+00	1.000000000000000078e-15
1.687992933633738035e+00	1.651546931375495575e+00	8.184980560671167925e-05
1.690160290237001206e+00	1.651546931375495575e+00	1.636996112134233585e-04
1.692327646840264155e+00	1.651546931375495575e+00	8.184980560671167925e-05
1.694495003443527326e+00	1.651546931375495575e+00	4.092490280335583962e-05
1.696662360046790274e+00	1.651546931375495575e+00	8.184980560671167925e-05
1.698829716650053445e+00	1.651546931375495575e+00	4.092490280335583962e-05
1.640311088361951164e+00	1.651486649731611411e+00	5.989999999999999665e-03
1.642478444965214113e+00	1.651486649731611411e+00	5.989999999999999665e-03
1.644645801568477284e+00	1.651486649731611411e+00	5.989999999999999665e-03
1.646813158171740232e+00	1.651486649731611411e+00	3.314917127071823240e-03
1.648980514775003403e+00	1.651486649731611411e+00	1.800695723347657106e-03
1.651147871378266352e+00	1.651486649731611411e+00	1.596071209330877840e-03
1.653315227981529523e+00	1.651486649731611411e+00	1.023122570083896113e-03
1.655482584584792471e+00	1.651486649731611411e+00	7.775731532637609935e-04
1.657649941188055420e+00	1.651486649731611411e+00	6.547984448536934340e-04
1.659817297791318591e+00	1.651486649731611411e+00	3.683241252302025702e-04
1.661984654394581540e+00	1.651486649731611411e+00	4.092490280335584233e-04
1.664152010997844711e+00	1.651486649731611411e+00	3.273992224268467170e-04
1.666319367601107659e+00	1.651486649731611411e+00	3.683241252302025702e-04
1.668486724204370830e+00	1.651486649731611411e+00	2.455494168201350648e-04
1.670654080807633779e+00	1.651486649731611411e+00	4.910988336402701297e-04
1.672821437410896728e+00	1.651486649731611411e+00	2.455494168201350648e-04
1.674988794014159899e+00	1.651486649731611411e+00	8.184980560671167925e-05
1.677156150617422847e+00	1.651486649731611411e+00	2.864743196234909180e-04
1.679323507220686018e+00	1.651486649731611411e+00	1.000000000000000078e-15
1.681490863823948967e+00	1.651486649731611411e+00	2.046245140167792117e-04
1.683658220427212138e+00	1.651486649731611411e+00	1.636996112134233585e-04
1.685825577030475086e+00	1.651486649731611411e+00	2.455494168201350648e-04
1.687992933633738035e+00	1.651486649731611411e+00	4.092490280335583962e-05
1.690160290237001206e+00	1.651486649731611411e+00	1.000000000000000078e-15
1.692327646840264155e+00	1.651486649731611411e+00	1.227747084100675324e-04
1.694495003443527326e+00	1.651486649731611411e+00	1.000000000000000078e-15
1.696662360046790274e+00	1.651486649731611411e+00	2.046245140167792117e-04
1.698829716650053445e+00	1.651486649731611411e+00	2.864743196234909180e-04
1.640311088361951164e+00	1.651426374192898949e+00	5.989999999999999665e-03
1.642478444965214113e+00	1.651426374192898949e+00	5.989999999999999665e-03
1.644645801568477284e+00	1.651426374192898949e+00	5.989999999999999665e-03
1.646813158171740232e+00	1.651426374192898949e+00	3.028442807448332268e-03
1.648980514775003403e+00	1.651426374192898949e+00	1.800695723347657106e-03
1.651147871378266352e+00	1.651426374192898949e+00	1.350521792510742721e-03
1.653315227981529523e+00	1.651426374192898949e+00	1.064047472887251966e-03
1.655482584584792471e+00	1.651426374192898949e+00	8.184980560671168467e-04
1.657649941188055420e+00	1.651426374192898949e+00	5.320237364436259829e-04
1.659817297791318591e+00	1.651426374192898949e+00	4.501739308369142765e-04
1.661984654394581540e+00	1.651426374192898949e+00	2.864743196234909180e-04
1.664152010997844711e+00	1.651426374192898949e+00	1.636996112134233585e-04
1.666319367601107659e+00	1.651426374192898949e+00	2.046245140167792117e-04
1.668486724204370830e+00	1.651426374192898949e+00	3.273992224268467170e-04
1.670654080807633779e+00	1.651426374192898949e+00	8.184980560671167925e-05
1.672821437410896728e+00	1.651426374192898949e+00	2.046245140167792117e-04
1.674988794014159899e+00	1.651426374192898949e+00	1.636996112134233585e-04
1.677156150617422847e+00	1.651426374192898949e+00	2.864743196234909180e-04
1.679323507220686018e+00	1.651426374192898949e+00	2.046245140167792117e-04
1.681490863823948967e+00	1.651426374192898949e+00	8.184980560671167925e-05
1.683658220427212138e+00	1.651426374192898949e+00	2.046245140167792117e-04
1.685825577030475086e+00	1.651426374192898949e+00	4.092490280335583962e-05
1.687992933633738035e+00	1.651426374192898949e+00	8.184980560671167925e-05
1.690160290237001206e+00	1.651426374192898949e+00	1.227747084100675324e-04
1.692327646840264155e+00	1.651426374192898949e+00	1.227747084100675324e-04
1.694495003443527326e+00	1.651426374192898949e+00	1.636996112134233585e-04
1.696662360046790274e+00	1.651426374192898949e+00	1.000000000000000078e-15
1.698829716650053445e+00	1.651426374192898949e+00	1.636996112134233585e-04
1.640311088361951164e+00	1.651366104758503095e+00	5.989999999999999665e-03
1.642478444965214113e+00	1.651366104758503095e+00	5.989999999999999665e-03
1.644645801568477284e+00	1.651366104758503095e+00	5.197462656026191619e-03
1.646813158171740232e+00	1.651366104758503095e+00	2.660118682218129589e-03
1.648980514775003403e+00	1.651366104758503095e+00	1.677921014937589547e-03
1.651147871378266352e+00	1.651366104758503095e+00	1.268671986904031015e-03
1.653315227981529523e+00	1.651366104758503095e+00	8.184980560671168467e-04
1.655482584584792471e+00	1.651366104758503095e+00	6.547984448536934340e-04
1.657649941188055420e+00	1.651366104758503095e+00	8.184980560671168467e-04
1.659817297791318591e+00	1.651366104758503095e+00	4.910988336402701297e-04
1.661984654394581540e+00	1.651366104758503095e+00	4.501739308369142765e-04
1.664152010997844711e+00	1.651366104758503095e+00	3.273992224268467170e-04
1.666319367601107659e+00	1.651366104758503095e+00	2.864743196234909180e-04
1.668486724204370830e+00	1.651366104758503095e+00	3.273992224268467170e-04
1.670654080807633779e+00	1.651366104758503095e+00	2.455494168201350648e-04
1.672821437410896728e+00	1.651366104758503095e+00	2.455494168201350648e-04
1.674988794014159899e+00	1.651366104758503095e+00	2.046245140167792117e-04
1.677156150617422847e+00	1.651366104758503095e+00	1.636996112134233585e-04
1.679323507220686018e+00	1.651366104758503095e+00	8.184980560671167925e-05
1.681490863823948967e+00	1.651366104758503095e+00	1.227747084100675324e-04
1.683658220427212138e+00	1.651366104758503095e+00	8.184980560671167925e-05
1.685825577030475086e+00	1.651366104758503095e+00	8.184980560671167925e-05
1.687992933633738035e+00	1.651366104758503095e+00	1.227747084100675324e-04
1.690160290237001206e+00	1.651366104758503095e+00	1.227747084100675324e-04
1.692327646840264155e+00	1.651366104758503095e+00	2.046245140167792117e-04
1.694495003443527326e+00	1.651366104758503095e+00	8.184980560671167925e-05
1.696662360046790274e+00	1.651366104758503095e+00	1.227747084100675324e-04
1.698829716650053445e+00	1.651366104758503095e+00	8.184980560671167925e-05
1.640311088361951164e+00	1.651305841427568311e+00	5.989999999999999665e-03
1.642478444965214113e+00	1.651305841427568311e+00	5.989999999999999665e-03
1.644645801568477284e+00	1.651305841427568311e+00	4.870063433599344793e-03
1.646813158171740232e+00	1.651305841427568311e+00	2.946593001841620561e-03
1.648980514775003403e+00	1.651305841427568311e+00	1.514221403724166134e-03
1.651147871378266352e+00	1.651305841427568311e+00	1.268671986904031015e-03
1.653315227981529523e+00	1.651305841427568311e+00	6.547984448536934340e-04
1.655482584584792471e+00	1.651305841427568311e+00	6.957233476570492871e-04
1.657649941188055420e+00	1.651305841427568311e+00	6.547984448536934340e-04
1.659817297791318591e+00	1.651305841427568311e+00	6.957233476570492871e-04
1.661984654394581540e+00	1.651305841427568311e+00	3.273992224268467170e-04
1.664152010997844711e+00	1.651305841427568311e+00	1.636996112134233585e-04
1.666319367601107659e+00	1.651305841427568311e+00	2.864743196234909180e-04
1.668486724204370830e+00	1.651305841427568311e+00	2.046245140167792117e-04
1.670654080807633779e+00	1.651305841427568311e+00	8.184980560671167925e-05
1.672821437410896728e+00	1.651305841427568311e+00	2.046245140167792117e-04
1.674988794014159899e+00	1.651305841427568311e+00	3.273992224268467170e-04
1.677156150617422847e+00	1.651305841427568311e+00	8.184980560671167925e-05
1.679323507220686018e+00	1.651305841427568311e+00	2.455494168201350648e-04
1.681490863823948967e+00	1.651305841427568311e+00	1.227747084100675324e-04
1.683658220427212138e+00	1.651305841427568311e+00	1.227747084100675324e-04
1.685825577030475086e+00	1.651305841427568311e+00	8.184980560671167925e-05
1.687992933633738035e+00	1.651305841427568311e+00	1.636996112134233585e-04
1.690160290237001206e+00	1.651305841427568311e+00	8.184980560671167925e-05
1.692327646840264155e+00	1.651305841427568311e+00	1.227747084100675324e-04
1.694495003443527326e+00	1.651305841427568311e+00	1.000000000000000078e-15
1.696662360046790274e+00	1.651305841427568311e+00	4.092490280335583962e-05
1.698829716650053445e+00	1.651305841427568311e+00	1.000000000000000078e-15
1.640311088361951164e+00	1.651245584199240168e+00	5.989999999999999665e-03
1.642478444965214113e+00	1.651245584199240168e+00	5.989999999999999665e-03
1.644645801568477284e+00	1.651245584199240168e+00	5.115612850419479912e-03
1.646813158171740232e+00	1.651245584199240168e+00	2.619193779414773736e-03
1.648980514775003403e+00	1.651245584199240168e+00	1.923470431757724666e-03
1.651147871378266352e+00	1.651245584199240168e+00	1.227747084100675162e-03
1.653315227981529523e+00	1.651245584199240168e+00	1.104972375690607819e-03
1.655482584584792471e+00	1.651245584199240168e+00	8.184980560671168467e-04
1.657649941188055420e+00	1.651245584199240168e+00	4.501739308369142765e-04
1.659817297791318591e+00	1.651245584199240168e+00	4.501739308369142765e-04
1.661984654394581540e+00	1.651245584199240168e+00	2.455494168201350648e-04
1.664152010997844711e+00	1.651245584199240168e+00	4.092490280335584233e-04
1.666319367601107659e+00	1.651245584199240168e+00	2.046245140167792117e-04
1.668486724204370830e+00	1.651245584199240168e+00	2.864743196234909180e-04
1.670654080807633779e+00	1.651245584199240168e+00	1.636996112134233585e-04
1.672821437410896728e+00	1.651245584199240168e+00	2.864743196234909180e-04
1.674988794014159899e+00	1.651245584199240168e+00	1.636996112134233585e-04
1.677156150617422847e+00	1.651245584199240168e+00	2.864743196234909180e-04
1.679323507220686018e+00	1.651245584199240168e+00	1.227747084100675324e-04
1.681490863823948967e+00	1.651245584199240168e+00	8.184980560671167925e-05
1.683658220427212138e+00	1.651245584199240168e+00	1.227747084100675324e-04
1.685825577030475086e+00	1.651245584199240168e+00	1.227747084100675324e-04
1.687992933633738035e+00	1.651245584199240168e+00	1.636996112134233585e-04
1.690160290237001206e+00	1.651245584199240168e+00	1.227747084100675324e-04
1.692327646840264155e+00	1.651245584199240168e+00	1.227747084100675324e-04
1.694495003443527326e+00	1.651245584199240168e+00	1.000000000000000078e-15
1.696662360046790274e+00	1.651245584199240168e+00	1.227747084100675324e-04
1.698829716650053445e+00	1.651245584199240168e+00	4.092490280335583962e-05
1.640311088361951164e+00	1.651185333072664019e+00	5.989999999999999665e-03
1.642478444965214113e+00	1.651185333072664019e+00	5.989999999999999665e-03
1.644645801568477284e+00	1.651185333072664019e+00	4.870063433599344793e-03
1.646813158171740232e+00	1.651185333072664019e+00	2.782893390628197149e-03
1.648980514775003403e+00	1.651185333072664019e+00	1.636996112134233693e-03
1.651147871378266352e+00	1.651185333072664019e+00	1.350521792510742721e-03
1.653315227981529523e+00	1.651185333072664019e+00	6.957233476570492871e-04
1.655482584584792471e+00	1.651185333072664019e+00	8.184980560671168467e-04
1.657649941188055420e+00	1.651185333072664019e+00	6.547984448536934340e-04
1.659817297791318591e+00	1.651185333072664019e+00	6.138735420503375808e-04
1.661984654394581540e+00	1.651185333072664019e+00	4.092490280335584233e-04
1.664152010997844711e+00	1.651185333072664019e+00	2.455494168201350648e-04
1.666319367601107659e+00	1.651185333072664019e+00	4.910988336402701297e-04
1.668486724204370830e+00	1.651185333072664019e+00	2.455494168201350648e-04
1.670654080807633779e+00	1.651185333072664019e+00	4.092490280335584233e-04
1.672821437410896728e+00	1.651185333072664019e+00	3.683241252302025702e-04
1.674988794014159899e+00	1.651185333072664019e+00	1.227747084100675324e-04
1.677156150617422847e+00	1.651185333072664019e+00	8.184980560671167925e-05
1.679323507220686018e+00	1.651185333072664019e+00	2.046245140167792117e-04
1.681490863823948967e+00	1.651185333072664019e+00	4.092490280335583962e-05
1.683658220427212138e+00	1.651185333072664019e+00	8.184980560671167925e-05
1.685825577030475086e+00	1.651185333072664019e+00	8.184980560671167925e-05
1.687992933633738035e+00	1.651185333072664019e+00	8.184980560671167925e-05
1.690160290237001206e+00	1.651185333072664019e+00	2.046245140167792117e-04
1.692327646840264155e+00	1.651185333072664019e+00	8.184980560671167925e-05
1.694495003443527326e+00	1.651185333072664019e+00	1.636996112134233585e-04
1.696662360046790274e+00	1.651185333072664019e+00	1.227747084100675324e-04
1.698829716650053445e+00	1.651185333072664019e+00	4.092490280335583962e-05
1.640311088361951164e+00	1.651125088046985434e+00	5.989999999999999665e-03
1.642478444965214113e+00	1.651125088046985434e+00	5.989999999999999665e-03
1.644645801568477284e+00	1.651125088046985434e+00	4.256189891549007863e-03
1.646813158171740232e+00	1.651125088046985434e+00	2.291794556987927344e-03
1.648980514775003403e+00	1.651125088046985434e+00	1.473296500920810281e-03
1.651147871378266352e+00	1.651125088046985434e+00	1.186822181297319525e-03
1.653315227981529523e+00	1.651125088046985434e+00	8.184980560671168467e-04
1.655482584584792471e+00	1.651125088046985434e+00	6.138735420503375808e-04
1.657649941188055420e+00	1.651125088046985434e+00	6.957233476570492871e-04
1.659817297791318591e+00	1.651125088046985434e+00	4.910988336402701297e-04
1.661984654394581540e+00	1.651125088046985434e+00	3.273992224268467170e-04
1.664152010997844711e+00	1.651125088046985434e+00	3.273992224268467170e-04
1.666319367601107659e+00	1.651125088046985434e+00	3.273992224268467170e-04
1.668486724204370830e+00	1.651125088046985434e+00	2.455494168201350648e-04
1.670654080807633779e+00	1.651125088046985434e+00	2.046245140167792117e-04
1.672821437410896728e+00	1.651125088046985434e+00	2.864743196234909180e-04
1.674988794014159899e+00	1.651125088046985434e+00	1.227747084100675324e-04
1.677156150617422847e+00	1.651125088046985434e+00	2.046245140167792117e-04
1.679323507220686018e+00	1.651125088046985434e+00	1.000000000000000078e-15
1.681490863823948967e+00	1.651125088046985434e+00	1.636996112134233585e-04
1.683658220427212138e+00	1.651125088046985434e+00	1.000000000000000078e-15
1.685825577030475086e+00	1.651125088046985434e+00	8.184980560671167925e-05
1.687992933633738035e+00	1.651125088046985434e+00	1.227747084100675324e-04
1.690160290237001206e+00	1.651125088046985434e+00	1.227747084100675324e-04
1.692327646840264155e+00	1.651125088046985434e+00	1.227747084100675324e-04
1.694495003443527326e+00	1.651125088046985434e+00	1.000000000000000078e-15
1.696662360046790274e+00	1.651125088046985434e+00	1.000000000000000078e-15
1.698829716650053445e+00	1.651125088046985434e+00	8.184980560671167925e-05
1.640311088361951164e+00	1.651064849121350209e+00	5.989999999999999665e-03
1.642478444965214113e+00	1.651064849121350209e+00	5.989999999999999665e-03
1.644645801568477284e+00	1.651064849121350209e+00	4.706363822385922248e-03
1.646813158171740232e+00	1.651064849121350209e+00	2.496419071004706176e-03
1.648980514775003403e+00	1.651064849121350209e+00	1.759770820544301253e-03
1.651147871378266352e+00	1.651064849121350209e+00	1.064047472887251966e-03
1.653315227981529523e+00	1.651064849121350209e+00	8.594229588704726999e-04
1.655482584584792471e+00	1.651064849121350209e+00	6.138735420503375808e-04
1.657649941188055420e+00	1.651064849121350209e+00	7.775731532637609935e-04
1.659817297791318591e+00	1.651064849121350209e+00	2.046245140167792117e-04
1.661984654394581540e+00	1.651064849121350209e+00	3.683241252302025702e-04
1.664152010997844711e+00	1.651064849121350209e+00	2.864743196234909180e-04
1.666319367601107659e+00	1.651064849121350209e+00	4.092490280335584233e-04
1.668486724204370830e+00	1.651064849121350209e+00	3.273992224268467170e-04
1.670654080807633779e+00	1.651064849121350209e+00	2.455494168201350648e-04
1.672821437410896728e+00	1.651064849121350209e+00	1.227747084100675324e-04
1.674988794014159899e+00	1.651064849121350209e+00	1.227747084100675324e-04
1.677156150617422847e+00	1.651064849121350209e+00	2.455494168201350648e-04
1.679323507220686018e+00	1.651064849121350209e+00	2.046245140167792117e-04
1.681490863823948967e+00	1.651064849121350209e+00	4.092490280335583962e-05
1.683658220427212138e+00	1.651064849121350209e+00	1.227747084100675324e-04
1.685825577030475086e+00	1.651064849121350209e+00	8.184980560671167925e-05
1.687992933633738035e+00	1.651064849121350209e+00	1.227747084100675324e-04
1.690160290237001206e+00	1.651064849121350209e+00	1.000000000000000078e-15
1.692327646840264155e+00	1.651064849121350209e+00	8.184980560671167925e-05
1.694495003443527326e+00	1.651064849121350209e+00	1.227747084100675324e-04
1.696662360046790274e+00	1.651064849121350209e+00	4.092490280335583962e-05
1.698829716650053445e+00	1.651064849121350209e+00	1.636996112134233585e-04
1.640311088361951164e+00	1.651004616294903915e+00	5.989999999999999665e-03
1.642478444965214113e+00	1.651004616294903915e+00	5.989999999999999665e-03
1.644645801568477284e+00	1.651004616294903915e+00	3.928790669122161038e-03
1.646813158171740232e+00	1.651004616294903915e+00	2.373644362594639051e-03
1.648980514775003403e+00	1.651004616294903915e+00	1.350521792510742721e-03
1.651147871378266352e+00	1.651004616294903915e+00	1.023122570083896113e-03
1.653315227981529523e+00	1.651004616294903915e+00	9.003478616738285530e-04
1.655482584584792471e+00	1.651004616294903915e+00	7.775731532637609935e-04
1.657649941188055420e+00	1.651004616294903915e+00	5.320237364436259829e-04
1.659817297791318591e+00	1.651004616294903915e+00	6.138735420503375808e-04
1.661984654394581540e+00	1.651004616294903915e+00	3.273992224268467170e-04
1.664152010997844711e+00	1.651004616294903915e+00	4.910988336402701297e-04
1.666319367601107659e+00	1.651004616294903915e+00	2.455494168201350648e-04
1.668486724204370830e+00	1.651004616294903915e+00	2.864743196234909180e-04
1.670654080807633779e+00	1.651004616294903915e+00	2.864743196234909180e-04
1.672821437410896728e+00	1.651004616294903915e+00	3.683241252302025702e-04
1.674988794014159899e+00	1.651004616294903915e+00	1.636996112134233585e-04
1.677156150617422847e+00	1.651004616294903915e+00	1.227747084100675324e-04
1.679323507220686018e+00	1.651004616294903915e+00	1.636996112134233585e-04
1.681490863823948967e+00	1.651004616294903915e+00	2.046245140167792117e-04
1.683658220427212138e+00	1.651004616294903915e+00	1.227747084100675324e-04
1.685825577030475086e+00	1.651004616294903915e+00	8.184980560671167925e-05
1.687992933633738035e+00	1.651004616294903915e+00	4.092490280335583962e-05
1.690160290237001206e+00	1.651004616294903915e+00	4.092490280335583962e-05
1.692327646840264155e+00	1.651004616294903915e+00	1.227747084100675324e-04
1.694495003443527326e+00	1.651004616294903915e+00	1.000000000000000078e-15
1.696662360046790274e+00	1.651004616294903915e+00	1.000000000000000078e-15
1.698829716650053445e+00	1.651004616294903915e+00	8.184980560671167925e-05
1.640311088361951164e+00	1.650944389566792792e+00	5.989999999999999665e-03
1.642478444965214113e+00	1.650944389566792792e+00	5.989999999999999665e-03
1.644645801568477284e+00	1.650944389566792792e+00	3.928790669122161038e-03
1.646813158171740232e+00	1.650944389566792792e+00	2.496419071004706176e-03
1.648980514775003403e+00	1.650944389566792792e+00	1.186822181297319525e-03
1.651147871378266352e+00	1.650944389566792792e+00	1.145897278493963672e-03
1.653315227981529523e+00	1.650944389566792792e+00	9.003478616738285530e-04
1.655482584584792471e+00	1.650944389566792792e+00	5.320237364436259829e-04
1.657649941188055420e+00	1.650944389566792792e+00	6.138735420503375808e-04
1.659817297791318591e+00	1.650944389566792792e+00	4.910988336402701297e-04
1.661984654394581540e+00	1.650944389566792792e+00	4.501739308369142765e-04
1.664152010997844711e+00	1.650944389566792792e+00	2.864743196234909180e-04
1.666319367601107659e+00	1.650944389566792792e+00	2.864743196234909180e-04
1.668486724204370830e+00	1.650944389566792792e+00	8.184980560671167925e-05
1.670654080807633779e+00	1.650944389566792792e+00	2.046245140167792117e-04
1.672821437410896728e+00	1.650944389566792792e+00	2.046245140167792117e-04
1.674988794014159899e+00	1.650944389566792792e+00	2.046245140167792117e-04
1.677156150617422847e+00	1.650944389566792792e+00	4.092490280335583962e-05
1.679323507220686018e+00	1.650944389566792792e+00	2.455494168201350648e-04
1.681490863823948967e+00	1.650944389566792792e+00	1.227747084100675324e-04
1.683658220427212138e+00	1.650944389566792792e+00	8.184980560671167925e-05
1.685825577030475086e+00	1.650944389566792792e+00	1.227747084100675324e-04
1.687992933633738035e+00	1.650944389566792792e+00	8.184980560671167925e-05
1.690160290237001206e+00	1.650944389566792792e+00	8.184980560671167925e-05
1.692327646840264155e+00	1.650944389566792792e+00	1.636996112134233585e-04
1.694495003443527326e+00	1.650944389566792792e+00	1.000000000000000078e-15
1.696662360046790274e+00	1.650944389566792792e+00	1.636996112134233585e-04
1.698829716650053445e+00	1.650944389566792792e+00	1.227747084100675324e-04
1.640311088361951164e+00	1.650884168936162855e+00	5.989999999999999665e-03
1.642478444965214113e+00	1.650884168936162855e+00	5.989999999999999665e-03
1.644645801568477284e+00	1.650884168936162855e+00	3.560466543891958359e-03
1.646813158171740232e+00	1.650884168936162855e+00	2.005320237364436372e-03
1.648980514775003403e+00	1.650884168936162855e+00	1.268671986904031015e-03
1.651147871378266352e+00	1.650884168936162855e+00	1.227747084100675162e-03
1.653315227981529523e+00	1.650884168936162855e+00	8.594229588704726999e-04
1.655482584584792471e+00	1.650884168936162855e+00	6.957233476570492871e-04
1.657649941188055420e+00	1.650884168936162855e+00	5.320237364436259829e-04
1.659817297791318591e+00	1.650884168936162855e+00	4.092490280335584233e-04
1.661984654394581540e+00	1.650884168936162855e+00	4.092490280335584233e-04
1.664152010997844711e+00	1.650884168936162855e+00	2.864743196234909180e-04
1.666319367601107659e+00	1.650884168936162855e+00	2.046245140167792117e-04
1.668486724204370830e+00	1.650884168936162855e+00	1.636996112134233585e-04
1.670654080807633779e+00	1.650884168936162855e+00	2.864743196234909180e-04
1.672821437410896728e+00	1.650884168936162855e+00	2.455494168201350648e-04
1.674988794014159899e+00	1.650884168936162855e+00	8.184980560671167925e-05
1.677156150617422847e+00	1.650884168936162855e+00	8.184980560671167925e-05
1.679323507220686018e+00	1.650884168936162855e+00	1.636996112134233585e-04
1.681490863823948967e+00	1.650884168936162855e+00	8.184980560671167925e-05
1.683658220427212138e+00	1.650884168936162855e+00	2.046245140167792117e-04
1.685825577030475086e+00	1.650884168936162855e+00	1.636996112134233585e-04
1.687992933633738035e+00	1.650884168936162855e+00	8.184980560671167925e-05
1.690160290237001206e+00	1.650884168936162855e+00	4.092490280335583962e-05
1.692327646840264155e+00	1.650884168936162855e+00	4.092490280335583962e-05
1.694495003443527326e+00	1.650884168936162855e+00	1.227747084100675324e-04
1.696662360046790274e+00	1.650884168936162855e+00	4.092490280335583962e-05
1.698829716650053445e+00	1.650884168936162855e+00	8.184980560671167925e-05
1.640311088361951164e+00	1.650823954402160787e+00	5.989999999999999665e-03
1.642478444965214113e+00	1.650823954402160787e+00	5.989999999999999665e-03
1.644645801568477284e+00	1.650823954402160787e+00	3.069367710251688121e-03
1.646813158171740232e+00	1.650823954402160787e+00	1.718845917740945400e-03
1.648980514775003403e+00	1.650823954402160787e+00	1.432371598117454427e-03
1.651147871378266352e+00	1.650823954402160787e+00	8.594229588704726999e-04
1.653315227981529523e+00	1.650823954402160787e+00	4.501739308369142765e-04
1.655482584584792471e+00	1.650823954402160787e+00	5.729486392469818360e-04
1.657649941188055420e+00	1.650823954402160787e+00	5.729486392469818360e-04
1.659817297791318591e+00	1.650823954402160787e+00	4.092490280335584233e-04
1.661984654394581540e+00	1.650823954402160787e+00	4.092490280335584233e-04
1.664152010997844711e+00	1.650823954402160787e+00	3.273992224268467170e-04
1.666319367601107659e+00	1.650823954402160787e+00	3.273992224268467170e-04
1.668486724204370830e+00	1.650823954402160787e+00	1.227747084100675324e-04
1.670654080807633779e+00	1.650823954402160787e+00	2.046245140167792117e-04
1.672821437410896728e+00	1.650823954402160787e+00	2.864743196234909180e-04
1.674988794014159899e+00	1.650823954402160787e+00	3.273992224268467170e-04
1.677156150617422847e+00	1.650823954402160787e+00	2.046245140167792117e-04
1.679323507220686018e+00	1.650823954402160787e+00	1.227747084100675324e-04
1.681490863823948967e+00	1.650823954402160787e+00	1.636996112134233585e-04
1.683658220427212138e+00	1.650823954402160787e+00	1.636996112134233585e-04
1.685825577030475086e+00	1.650823954402160787e+00	1.227747084100675324e-04
1.687992933633738035e+00	1.650823954402160787e+00	1.000000000000000078e-15
1.690160290237001206e+00	1.650823954402160787e+00	4.092490280335583962e-05
1.692327646840264155e+00	1.650823954402160787e+00	1.000000000000000078e-15
1.694495003443527326e+00	1.650823954402160787e+00	8.184980560671167925e-05
1.696662360046790274e+00	1.650823954402160787e+00	8.184980560671167925e-05
1.698829716650053445e+00	1.650823954402160787e+00	4.092490280335583962e-05
1.640311088361951164e+00	1.650763745963932827e+00	5.989999999999999665e-03
1.642478444965214113e+00	1.650763745963932827e+00	5.989999999999999665e-03
1.644645801568477284e+00	1.650763745963932827e+00	3.192142418661755680e-03
1.646813158171740232e+00	1.650763745963932827e+00	2.169019848577859785e-03
1.648980514775003403e+00	1.650763745963932827e+00	1.759770820544301253e-03
1.651147871378266352e+00	1.650763745963932827e+00	1.104972375690607819e-03
1.653315227981529523e+00	1.650763745963932827e+00	9.821976672805402594e-04
1.655482584584792471e+00	1.650763745963932827e+00	6.957233476570492871e-04
1.657649941188055420e+00	1.650763745963932827e+00	4.092490280335584233e-04
1.659817297791318591e+00	1.650763745963932827e+00	3.683241252302025702e-04
1.661984654394581540e+00	1.650763745963932827e+00	2.864743196234909180e-04
1.664152010997844711e+00	1.650763745963932827e+00	2.455494168201350648e-04
1.666319367601107659e+00	1.650763745963932827e+00	4.092490280335584233e-04
1.668486724204370830e+00	1.650763745963932827e+00	1.636996112134233585e-04
1.670654080807633779e+00	1.650763745963932827e+00	1.636996112134233585e-04
1.672821437410896728e+00	1.650763745963932827e+00	1.636996112134233585e-04
1.674988794014159899e+00	1.650763745963932827e+00	1.636996112134233585e-04
1.677156150617422847e+00	1.650763745963932827e+00	2.455494168201350648e-04
1.679323507220686018e+00	1.650763745963932827e+00	2.046245140167792117e-04
1.681490863823948967e+00	1.650763745963932827e+00	1.636996112134233585e-04
1.683658220427212138e+00	1.650763745963932827e+00	1.227747084100675324e-04
1.685825577030475086e+00	1.650763745963932827e+00	1.000000000000000078e-15
1.687992933633738035e+00	1.650763745963932827e+00	2.455494168201350648e-04
1.690160290237001206e+00	1.650763745963932827e+00	1.227747084100675324e-04
1.692327646840264155e+00	1.650763745963932827e+00	1.227747084100675324e-04
1.694495003443527326e+00	1.650763745963932827e+00	1.000000000000000078e-15
1.696662360046790274e+00	1.650763745963932827e+00	1.227747084100675324e-04
1.698829716650053445e+00	1.650763745963932827e+00	8.184980560671167925e-05
1.640311088361951164e+00	1.650703543620625879e+00	5.989999999999999665e-03
1.642478444965214113e+00	1.650703543620625879e+00	5.989999999999999665e-03
1.644645801568477284e+00	1.650703543620625879e+00	3.437691835481890799e-03
1.646813158171740232e+00	1.650703543620625879e+00	1.964395334561080519e-03
1.648980514775003403e+00	1.650703543620625879e+00	1.268671986904031015e-03
1.651147871378266352e+00	1.650703543620625879e+00	9.003478616738285530e-04
1.653315227981529523e+00	1.650703543620625879e+00	9.821976672805402594e-04
1.655482584584792471e+00	1.650703543620625879e+00	7.366482504604051403e-04
1.657649941188055420e+00	1.650703543620625879e+00	3.683241252302025702e-04
1.659817297791318591e+00	1.650703543620625879e+00	4.092490280335584233e-04
1.661984654394581540e+00	1.650703543620625879e+00	2.046245140167792117e-04
1.664152010997844711e+00	1.650703543620625879e+00	4.910988336402701297e-04
1.666319367601107659e+00	1.650703543620625879e+00	4.092490280335584233e-04
1.668486724204370830e+00	1.650703543620625879e+00	2.864743196234909180e-04
1.670654080807633779e+00	1.650703543620625879e+00	2.046245140167792117e-04
1.672821437410896728e+00	1.650703543620625879e+00	3.273992224268467170e-04
1.674988794014159899e+00	1.650703543620625879e+00	2.864743196234909180e-04
1.677156150617422847e+00	1.650703543620625879e+00	1.227747084100675324e-04
1.679323507220686018e+00	1.650703543620625879e+00	4.092490280335583962e-05
1.681490863823948967e+00	1.650703543620625879e+00	1.636996112134233585e-04
1.683658220427212138e+00	1.650703543620625879e+00	2.046245140167792117e-04
1.685825577030475086e+00	1.650703543620625879e+00	1.227747084100675324e-04
1.687992933633738035e+00	1.650703543620625879e+00	4.092490280335583962e-05
1.690160290237001206e+00	1.650703543620625879e+00	1.000000000000000078e-15
1.692327646840264155e+00	1.650703543620625879e+00	4.092490280335583962e-05
1.694495003443527326e+00	1.650703543620625879e+00	1.227747084100675324e-04
1.696662360046790274e+00	1.650703543620625879e+00	4.092490280335583962e-05
1.698829716650053445e+00	1.650703543620625879e+00	1.000000000000000078e-15
1.640311088361951164e+00	1.650643347371386627e+00	5.989999999999999665e-03
1.642478444965214113e+00	1.650643347371386627e+00	5.443012072846326738e-03
1.644645801568477284e+00	1.650643347371386627e+00	3.028442807448332268e-03
1.646813158171740232e+00	1.650643347371386627e+00	2.046245140167792225e-03
1.648980514775003403e+00	1.650643347371386627e+00	1.023122570083896113e-03
1.651147871378266352e+00	1.650643347371386627e+00	9.821976672805402594e-04
1.653315227981529523e+00	1.650643347371386627e+00	9.003478616738285530e-04
1.655482584584792471e+00	1.650643347371386627e+00	7.366482504604051403e-04
1.657649941188055420e+00	1.650643347371386627e+00	5.320237364436259829e-04
1.659817297791318591e+00	1.650643347371386627e+00	4.910988336402701297e-04
1.661984654394581540e+00	1.650643347371386627e+00	1.636996112134233585e-04
1.664152010997844711e+00	1.650643347371386627e+00	2.046245140167792117e-04
1.666319367601107659e+00	1.650643347371386627e+00	2.046245140167792117e-04
1.668486724204370830e+00	1.650643347371386627e+00	1.636996112134233585e-04
1.670654080807633779e+00	1.650643347371386627e+00	3.273992224268467170e-04
1.672821437410896728e+00	1.650643347371386627e+00	1.636996112134233585e-04
1.674988794014159899e+00	1.650643347371386627e+00	2.864743196234909180e-04
1.677156150617422847e+00	1.650643347371386627e+00	2.046245140167792117e-04
1.679323507220686018e+00	1.650643347371386627e+00	1.636996112134233585e-04
1.681490863823948967e+00	1.650643347371386627e+00	1.227747084100675324e-04
1.683658220427212138e+00	1.650643347371386627e+00	1.227747084100675324e-04
1.685825577030475086e+00	1.650643347371386627e+00	1.000000000000000078e-15
1.687992933633738035e+00	1.650643347371386627e+00	1.227747084100675324e-04
1.690160290237001206e+00	1.650643347371386627e+00	1.227747084100675324e-04
1.692327646840264155e+00	1.650643347371386627e+00	1.227747084100675324e-04
1.694495003443527326e+00	1.650643347371386627e+00	1.227747084100675324e-04
1.696662360046790274e+00	1.650643347371386627e+00	4.092490280335583962e-05
1.698829716650053445e+00	1.650643347371386627e+00	8.184980560671167925e-05
1.640311088361951164e+00	1.650583157215361751e+00	5.989999999999999665e-03
1.642478444965214113e+00	1.650583157215361751e+00	4.624514016779210542e-03
1.644645801568477284e+00	1.650583157215361751e+00	2.905668099038264708e-03
1.646813158171740232e+00	1.650583157215361751e+00	1.923470431757724666e-03
1.648980514775003403e+00	1.650583157215361751e+00	1.104972375690607819e-03
1.651147871378266352e+00	1.650583157215361751e+00	9.003478616738285530e-04
1.653315227981529523e+00	1.650583157215361751e+00	7.775731532637609935e-04
1.655482584584792471e+00	1.650583157215361751e+00	5.729486392469818360e-04
1.657649941188055420e+00	1.650583157215361751e+00	4.092490280335584233e-04
1.659817297791318591e+00	1.650583157215361751e+00	3.683241252302025702e-04
1.661984654394581540e+00	1.650583157215361751e+00	4.910988336402701297e-04
1.664152010997844711e+00	1.650583157215361751e+00	2.046245140167792117e-04
1.666319367601107659e+00	1.650583157215361751e+00	2.864743196234909180e-04
1.668486724204370830e+00	1.650583157215361751e+00	1.636996112134233585e-04
1.670654080807633779e+00	1.650583157215361751e+00	4.910988336402701297e-04
1.672821437410896728e+00	1.650583157215361751e+00	2.455494168201350648e-04
1.674988794014159899e+00	1.650583157215361751e+00	2.046245140167792117e-04
1.677156150617422847e+00	1.650583157215361751e+00	1.227747084100675324e-04
1.679323507220686018e+00	1.650583157215361751e+00	4.092490280335583962e-05
1.681490863823948967e+00	1.650583157215361751e+00	8.184980560671167925e-05
1.683658220427212138e+00	1.650583157215361751e+00	1.636996112134233585e-04
1.685825577030475086e+00	1.650583157215361751e+00	1.227747084100675324e-04
1.687992933633738035e+00	1.650583157215361751e+00	1.000000000000000078e-15
1.690160290237001206e+00	1.650583157215361751e+00	1.227747084100675324e-04
1.692327646840264155e+00	1.650583157215361751e+00	1.227747084100675324e-04
1.694495003443527326e+00	1.650583157215361751e+00	4.092490280335583962e-05
1.696662360046790274e+00	1.650583157215361751e+00	4.092490280335583962e-05
1.698829716650053445e+00	1.650583157215361751e+00	8.184980560671167925e-05
1.640311088361951164e+00	1.650522973151699047e+00	5.989999999999999665e-03
1.642478444965214113e+00	1.650522973151699047e+00	4.297114794352363716e-03
1.644645801568477284e+00	1.650522973151699047e+00	2.946593001841620561e-03
1.646813158171740232e+00	1.650522973151699047e+00	1.391446695314098574e-03
1.648980514775003403e+00	1.650522973151699047e+00	1.186822181297319525e-03
1.651147871378266352e+00	1.650522973151699047e+00	9.821976672805402594e-04
1.653315227981529523e+00	1.650522973151699047e+00	6.547984448536934340e-04
1.655482584584792471e+00	1.650522973151699047e+00	4.910988336402701297e-04
1.657649941188055420e+00	1.650522973151699047e+00	4.092490280335584233e-04
1.659817297791318591e+00	1.650522973151699047e+00	4.501739308369142765e-04
1.661984654394581540e+00	1.650522973151699047e+00	3.683241252302025702e-04
1.664152010997844711e+00	1.650522973151699047e+00	3.273992224268467170e-04
1.666319367601107659e+00	1.650522973151699047e+00	2.455494168201350648e-04
1.668486724204370830e+00	1.650522973151699047e+00	2.455494168201350648e-04
1.670654080807633779e+00	1.650522973151699047e+00	8.184980560671167925e-05
1.672821437410896728e+00	1.650522973151699047e+00	4.092490280335584233e-04
1.674988794014159899e+00	1.650522973151699047e+00	2.046245140167792117e-04
1.677156150617422847e+00	1.650522973151699047e+00	1.636996112134233585e-04
1.679323507220686018e+00	1.650522973151699047e+00	4.092490280335583962e-05
1.681490863823948967e+00	1.650522973151699047e+00	1.227747084100675324e-04
1.683658220427212138e+00	1.650522973151699047e+00	2.046245140167792117e-04
1.685825577030475086e+00	1.650522973151699047e+00	1.227747084100675324e-04
1.687992933633738035e+00	1.650522973151699047e+00	1.227747084100675324e-04
1.690160290237001206e+00	1.650522973151699047e+00	1.000000000000000078e-15
1.692327646840264155e+00	1.650522973151699047e+00	1.227747084100675324e-04
1.694495003443527326e+00	1.650522973151699047e+00	8.184980560671167925e-05
1.696662360046790274e+00	1.650522973151699047e+00	1.227747084100675324e-04
1.698829716650053445e+00	1.650522973151699047e+00	2.046245140167792117e-04
1.640311088361951164e+00	1.650462795179545417e+00	5.989999999999999665e-03
1.642478444965214113e+00	1.650462795179545417e+00	4.338039697155719569e-03
1.644645801568477284e+00	1.650462795179545417e+00	2.578268876611417883e-03
1.646813158171740232e+00	1.650462795179545417e+00	1.473296500920810281e-03
1.648980514775003403e+00	1.650462795179545417e+00	9.821976672805402594e-04
1.651147871378266352e+00	1.650462795179545417e+00	8.594229588704726999e-04
1.653315227981529523e+00	1.650462795179545417e+00	4.910988336402701297e-04
1.655482584584792471e+00	1.650462795179545417e+00	4.910988336402701297e-04
1.657649941188055420e+00	1.650462795179545417e+00	4.910988336402701297e-04
1.659817297791318591e+00	1.650462795179545417e+00	2.046245140167792117e-04
1.661984654394581540e+00	1.650462795179545417e+00	2.864743196234909180e-04
1.664152010997844711e+00	1.650462795179545417e+00	4.092490280335584233e-04
1.666319367601107659e+00	1.650462795179545417e+00	1.227747084100675324e-04
1.668486724204370830e+00	1.650462795179545417e+00	1.636996112134233585e-04
1.670654080807633779e+00	1.650462795179545417e+00	2.455494168201350648e-04
1.672821437410896728e+00	1.650462795179545417e+00	2.455494168201350648e-04
1.674988794014159899e+00	1.650462795179545417e+00	1.636996112134233585e-04
1.677156150617422847e+00	1.650462795179545417e+00	8.184980560671167925e-05
1.679323507220686018e+00	1.650462795179545417e+00	1.227747084100675324e-04
1.681490863823948967e+00	1.650462795179545417e+00	2.046245140167792117e-04
1.683658220427212138e+00	1.650462795179545417e+00	4.092490280335583962e-05
1.685825577030475086e+00	1.650462795179545417e+00	8.184980560671167925e-05
1.687992933633738035e+00	1.650462795179545417e+00	8.184980560671167925e-05
1.690160290237001206e+00	1.650462795179545417e+00	1.636996112134233585e-04
1.692327646840264155e+00	1.650462795179545417e+00	8.184980560671167925e-05
1.694495003443527326e+00	1.650462795179545417e+00	1.636996112134233585e-04
1.696662360046790274e+00	1.650462795179545417e+00	4.092490280335583962e-05
1.698829716650053445e+00	1.650462795179545417e+00	1.636996112134233585e-04
1.640311088361951164e+00	1.650402623298048432e+00	5.989999999999999665e-03
1.642478444965214113e+00	1.650402623298048432e+00	3.560466543891958359e-03
1.644645801568477284e+00	1.650402623298048432e+00	2.332719459791283197e-03
1.646813158171740232e+00	1.650402623298048432e+00	1.923470431757724666e-03
1.648980514775003403e+00	1.650402623298048432e+00	9.821976672805402594e-04
1.651147871378266352e+00	1.650402623298048432e+00	7.775731532637609935e-04
1.653315227981529523e+00	1.650402623298048432e+00	9.003478616738285530e-04
1.655482584584792471e+00	1.650402623298048432e+00	3.683241252302025702e-04
1.657649941188055420e+00	1.650402623298048432e+00	3.273992224268467170e-04
1.659817297791318591e+00	1.650402623298048432e+00	4.092490280335584233e-04
1.661984654394581540e+00	1.650402623298048432e+00	2.455494168201350648e-04
1.664152010997844711e+00	1.650402623298048432e+00	3.683241252302025702e-04
1.666319367601107659e+00	1.650402623298048432e+00	2.864743196234909180e-04
1.668486724204370830e+00	1.650402623298048432e+00	2.046245140167792117e-04
1.670654080807633779e+00	1.650402623298048432e+00	2.864743196234909180e-04
1.672821437410896728e+00	1.650402623298048432e+00	1.636996112134233585e-04
1.674988794014159899e+00	1.650402623298048432e+00	3.683241252302025702e-04
1.677156150617422847e+00	1.650402623298048432e+00	1.227747084100675324e-04
1.679323507220686018e+00	1.650402623298048432e+00	8.184980560671167925e-05
1.681490863823948967e+00	1.650402623298048432e+00	1.000000000000000078e-15
1.683658220427212138e+00	1.650402623298048432e+00	4.092490280335583962e-05
1.685825577030475086e+00	1.650402623298048432e+00	8.184980560671167925e-05
1.687992933633738035e+00	1.650402623298048432e+00	8.184980560671167925e-05
1.690160290237001206e+00	1.650402623298048432e+00	1.227747084100675324e-04
1.692327646840264155e+00	1.650402623298048432e+00	8.184980560671167925e-05
1.694495003443527326e+00	1.650402623298048432e+00	1.636996112134233585e-04
1.696662360046790274e+00	1.650402623298048432e+00	8.184980560671167925e-05
1.698829716650053445e+00	1.650402623298048432e+00	1.000000000000000078e-15
1.640311088361951164e+00	1.650342457506355887e+00	5.989999999999999665e-03
1.642478444965214113e+00	1.650342457506355887e+00	4.092490280335584450e-03
1.644645801568477284e+00	1.650342457506355887e+00	2.291794556987927344e-03
1.646813158171740232e+00	1.650342457506355887e+00	1.268671986904031015e-03
1.648980514775003403e+00	1.650342457506355887e+00	1.145897278493963672e-03
1.651147871378266352e+00	1.650342457506355887e+00	9.003478616738285530e-04
1.653315227981529523e+00	1.650342457506355887e+00	6.547984448536934340e-04
1.655482584584792471e+00	1.650342457506355887e+00	7.366482504604051403e-04
1.657649941188055420e+00	1.650342457506355887e+00	3.683241252302025702e-04
1.659817297791318591e+00	1.650342457506355887e+00	4.910988336402701297e-04
1.661984654394581540e+00	1.650342457506355887e+00	3.273992224268467170e-04
1.664152010997844711e+00	1.650342457506355887e+00	1.636996112134233585e-04
1.666319367601107659e+00	1.650342457506355887e+00	2.046245140167792117e-04
1.668486724204370830e+00	1.650342457506355887e+00	2.046245140167792117e-04
1.670654080807633779e+00	1.650342457506355887e+00	1.636996112134233585e-04
1.672821437410896728e+00	1.650342457506355887e+00	1.227747084100675324e-04
1.674988794014159899e+00	1.650342457506355887e+00	2.046245140167792117e-04
1.677156150617422847e+00	1.650342457506355887e+00	1.227747084100675324e-04
1.679323507220686018e+00	1.650342457506355887e+00	8.184980560671167925e-05
1.681490863823948967e+00	1.650342457506355887e+00	2.046245140167792117e-04
1.683658220427212138e+00	1.650342457506355887e+00	1.227747084100675324e-04
1.685825577030475086e+00	1.650342457506355887e+00	4.092490280335583962e-05
1.687992933633738035e+00	1.650342457506355887e+00	8.184980560671167925e-05
1.690160290237001206e+00	1.650342457506355887e+00	4.092490280335583962e-05
1.692327646840264155e+00	1.650342457506355887e+00	4.092490280335583962e-05
1.694495003443527326e+00	1.650342457506355887e+00	4.092490280335583962e-05
1.696662360046790274e+00	1.650342457506355887e+00	1.636996112134233585e-04
1.698829716650053445e+00	1.650342457506355887e+00	4.092490280335583962e-05
1.640311088361951164e+00	1.650282297803615350e+00	5.989999999999999665e-03
1.642478444965214113e+00	1.650282297803615350e+00	2.987517904644976414e-03
1.644645801568477284e+00	1.650282297803615350e+00	2.005320237364436372e-03
1.646813158171740232e+00	1.650282297803615350e+00	1.268671986904031015e-03
1.648980514775003403e+00	1.650282297803615350e+00	7.366482504604051403e-04
1.651147871378266352e+00	1.650282297803615350e+00	7.775731532637609935e-04
1.653315227981529523e+00	1.650282297803615350e+00	6.547984448536934340e-04
1.655482584584792471e+00	1.650282297803615350e+00	4.092490280335584233e-04
1.657649941188055420e+00	1.650282297803615350e+00	3.683241252302025702e-04
1.659817297791318591e+00	1.650282297803615350e+00	3.683241252302025702e-04
1.661984654394581540e+00	1.650282297803615350e+00	3.273992224268467170e-04
1.664152010997844711e+00	1.650282297803615350e+00	3.683241252302025702e-04
1.666319367601107659e+00	1.650282297803615350e+00	2.455494168201350648e-04
1.668486724204370830e+00	1.650282297803615350e+00	1.636996112134233585e-04
1.670654080807633779e+00	1.650282297803615350e+00	4.092490280335583962e-05
1.672821437410896728e+00	1.650282297803615350e+00	2.046245140167792117e-04
1.674988794014159899e+00	1.650282297803615350e+00	2.046245140167792117e-04
1.677156150617422847e+00	1.650282297803615350e+00	1.000000000000000078e-15
1.679323507220686018e+00	1.650282297803615350e+00	8.184980560671167925e-05
1.681490863823948967e+00	1.650282297803615350e+00	8.184980560671167925e-05
1.683658220427212138e+00	1.650282297803615350e+00	1.227747084100675324e-04
1.685825577030475086e+00	1.650282297803615350e+00	1.227747084100675324e-04
1.687992933633738035e+00	1.650282297803615350e+00	1.227747084100675324e-04
1.690160290237001206e+00	1.650282297803615350e+00	1.000000000000000078e-15
1.692327646840264155e+00	1.650282297803615350e+00	1.000000000000000078e-15
1.694495003443527326e+00	1.650282297803615350e+00	4.092490280335583962e-05
1.696662360046790274e+00	1.650282297803615350e+00	4.092490280335583962e-05
1.698829716650053445e+00	1.650282297803615350e+00	4.092490280335583962e-05
1.640311088361951164e+00	1.650222144188974838e+00	5.989999999999999665e-03
1.642478444965214113e+00	1.650222144188974838e+00	3.396766932678534946e-03
1.644645801568477284e+00	1.650222144188974838e+00	2.250869654184571491e-03
1.646813158171740232e+00	1.650222144188974838e+00	1.514221403724166134e-03
1.648980514775003403e+00	1.650222144188974838e+00	9.003478616738285530e-04
1.651147871378266352e+00	1.650222144188974838e+00	7.366482504604051403e-04
1.653315227981529523e+00	1.650222144188974838e+00	6.957233476570492871e-04
1.655482584584792471e+00	1.650222144188974838e+00	4.501739308369142765e-04
1.657649941188055420e+00	1.650222144188974838e+00	3.683241252302025702e-04
1.659817297791318591e+00	1.650222144188974838e+00	4.910988336402701297e-04
1.661984654394581540e+00	1.650222144188974838e+00	2.046245140167792117e-04
1.664152010997844711e+00	1.650222144188974838e+00	2.864743196234909180e-04
1.666319367601107659e+00	1.650222144188974838e+00	1.636996112134233585e-04
1.668486724204370830e+00	1.650222144188974838e+00	2.046245140167792117e-04
1.670654080807633779e+00	1.650222144188974838e+00	2.455494168201350648e-04
1.672821437410896728e+00	1.650222144188974838e+00	2.046245140167792117e-04
1.674988794014159899e+00	1.650222144188974838e+00	2.046245140167792117e-04
1.677156150617422847e+00	1.650222144188974838e+00	1.227747084100675324e-04
1.679323507220686018e+00	1.650222144188974838e+00	8.184980560671167925e-05
1.681490863823948967e+00	1.650222144188974838e+00	8.184980560671167925e-05
1.683658220427212138e+00	1.650222144188974838e+00	1.636996112134233585e-04
1.685825577030475086e+00	1.650222144188974838e+00	8.184980560671167925e-05
1.687992933633738035e+00	1.650222144188974838e+00	4.092490280335583962e-05
1.690160290237001206e+00	1.650222144188974838e+00	8.184980560671167925e-05
1.692327646840264155e+00	1.650222144188974838e+00	4.092490280335583962e-05
1.694495003443527326e+00	1.650222144188974838e+00	1.227747084100675324e-04
1.696662360046790274e+00	1.650222144188974838e+00	8.184980560671167925e-05
1.698829716650053445e+00	1.650222144188974838e+00	4.092490280335583962e-05
1.640311088361951164e+00	1.650161996661582808e+00	5.989999999999999665e-03
1.642478444965214113e+00	1.650161996661582808e+00	3.396766932678534946e-03
1.644645801568477284e+00	1.650161996661582808e+00	1.923470431757724666e-03
1.646813158171740232e+00	1.650161996661582808e+00	1.391446695314098574e-03
1.648980514775003403e+00	1.650161996661582808e+00	1.064047472887251966e-03
1.651147871378266352e+00	1.650161996661582808e+00	7.366482504604051403e-04
1.653315227981529523e+00	1.650161996661582808e+00	5.729486392469818360e-04
1.655482584584792471e+00	1.650161996661582808e+00	4.910988336402701297e-04
1.657649941188055420e+00	1.650161996661582808e+00	5.320237364436259829e-04
1.659817297791318591e+00	1.650161996661582808e+00	3.273992224268467170e-04
1.661984654394581540e+00	1.650161996661582808e+00	2.046245140167792117e-04
1.664152010997844711e+00	1.650161996661582808e+00	2.864743196234909180e-04
1.666319367601107659e+00	1.650161996661582808e+00	4.501739308369142765e-04
1.668486724204370830e+00	1.650161996661582808e+00	2.046245140167792117e-04
1.670654080807633779e+00	1.650161996661582808e+00	1.636996112134233585e-04
1.672821437410896728e+00	1.650161996661582808e+00	3.273992224268467170e-04
1.674988794014159899e+00	1.650161996661582808e+00	3.273992224268467170e-04
1.677156150617422847e+00	1.650161996661582808e+00	1.227747084100675324e-04
1.679323507220686018e+00	1.650161996661582808e+00	8.184980560671167925e-05
1.681490863823948967e+00	1.650161996661582808e+00	8.184980560671167925e-05
1.683658220427212138e+00	1.650161996661582808e+00	1.227747084100675324e-04
1.685825577030475086e+00	1.650161996661582808e+00	8.184980560671167925e-05
1.687992933633738035e+00	1.650161996661582808e+00	2.046245140167792117e-04
1.690160290237001206e+00	1.650161996661582808e+00	4.092490280335583962e-05
1.692327646840264155e+00	1.650161996661582808e+00	8.184980560671167925e-05
1.694495003443527326e+00	1.650161996661582808e+00	8.184980560671167925e-05
1.696662360046790274e+00	1.650161996661582808e+00	1.000000000000000078e-15
1.698829716650053445e+00	1.650161996661582808e+00	8.184980560671167925e-05
1.640311088361951164e+00	1.650101855220587277e+00	5.893186003683241123e-03
1.642478444965214113e+00	1.650101855220587277e+00	2.946593001841620561e-03
1.644645801568477284e+00	1.650101855220587277e+00	1.759770820544301253e-03
1.646813158171740232e+00	1.650101855220587277e+00	1.309596889707386868e-03
1.648980514775003403e+00	1.650101855220587277e+00	1.104972375690607819e-03
1.651147871378266352e+00	1.650101855220587277e+00	6.957233476570492871e-04
1.653315227981529523e+00	1.650101855220587277e+00	4.501739308369142765e-04
1.655482584584792471e+00	1.650101855220587277e+00	4.092490280335584233e-04
1.657649941188055420e+00	1.650101855220587277e+00	5.320237364436259829e-04
1.659817297791318591e+00	1.650101855220587277e+00	3.273992224268467170e-04
1.661984654394581540e+00	1.650101855220587277e+00	3.683241252302025702e-04
1.664152010997844711e+00	1.650101855220587277e+00	4.910988336402701297e-04
1.666319367601107659e+00	1.650101855220587277e+00	2.455494168201350648e-04
1.668486724204370830e+00	1.650101855220587277e+00	4.092490280335583962e-05
1.670654080807633779e+00	1.650101855220587277e+00	2.455494168201350648e-04
1.672821437410896728e+00	1.650101855220587277e+00	3.683241252302025702e-04
1.674988794014159899e+00	1.650101855220587277e+00	1.636996112134233585e-04
1.677156150617422847e+00	1.650101855220587277e+00	8.184980560671167925e-05
1.679323507220686018e+00	1.650101855220587277e+00	4.092490280335583962e-05
1.681490863823948967e+00	1.650101855220587277e+00	1.636996112134233585e-04
1.683658220427212138e+00	1.650101855220587277e+00	8.184980560671167925e-05
1.685825577030475086e+00	1.650101855220587277e+00	1.636996112134233585e-04
1.687992933633738035e+00	1.650101855220587277e+00	4.092490280335583962e-05
1.690160290237001206e+00	1.650101855220587277e+00	1.000000000000000078e-15
1.692327646840264155e+00	1.650101855220587277e+00	8.184980560671167925e-05
1.694495003443527326e+00	1.650101855220587277e+00	1.000000000000000078e-15
1.696662360046790274e+00	1.650101855220587277e+00	8.184980560671167925e-05
1.698829716650053445e+00	1.650101855220587277e+00	8.184980560671167925e-05
1.640311088361951164e+00	1.650041719865136702e+00	5.852261100879885269e-03
1.642478444965214113e+00	1.650041719865136702e+00	2.823818293431553002e-03
1.644645801568477284e+00	1.650041719865136702e+00	1.718845917740945400e-03
1.646813158171740232e+00	1.650041719865136702e+00	1.555146306527521987e-03
1.648980514775003403e+00	1.650041719865136702e+00	8.184980560671168467e-04
1.651147871378266352e+00	1.650041719865136702e+00	5.320237364436259829e-04
1.653315227981529523e+00	1.650041719865136702e+00	6.547984448536934340e-04
1.655482584584792471e+00	1.650041719865136702e+00	4.910988336402701297e-04
1.657649941188055420e+00	1.650041719865136702e+00	4.501739308369142765e-04
1.659817297791318591e+00	1.650041719865136702e+00	4.092490280335584233e-04
1.661984654394581540e+00	1.650041719865136702e+00	2.455494168201350648e-04
1.664152010997844711e+00	1.650041719865136702e+00	2.864743196234909180e-04
1.666319367601107659e+00	1.650041719865136702e+00	1.636996112134233585e-04
1.668486724204370830e+00	1.650041719865136702e+00	1.227747084100675324e-04
1.670654080807633779e+00	1.650041719865136702e+00	2.046245140167792117e-04
1.672821437410896728e+00	1.650041719865136702e+00	1.636996112134233585e-04
1.674988794014159899e+00	1.650041719865136702e+00	1.636996112134233585e-04
1.677156150617422847e+00	1.650041719865136702e+00	1.636996112134233585e-04
1.679323507220686018e+00	1.650041719865136702e+00	8.184980560671167925e-05
1.681490863823948967e+00	1.650041719865136702e+00	2.046245140167792117e-04
1.683658220427212138e+00	1.650041719865136702e+00	1.227747084100675324e-04
1.685825577030475086e+00	1.650041719865136702e+00	1.636996112134233585e-04
1.687992933633738035e+00	1.650041719865136702e+00	8.184980560671167925e-05
1.690160290237001206e+00	1.650041719865136702e+00	1.000000000000000078e-15
1.692327646840264155e+00	1.650041719865136702e+00	8.184980560671167925e-05
1.694495003443527326e+00	1.650041719865136702e+00	1.000000000000000078e-15
1.696662360046790274e+00	1.650041719865136702e+00	1.000000000000000078e-15
1.698829716650053445e+00	1.650041719865136702e+00	8.184980560671167925e-05
1.640311088361951164e+00	1.649981590594379544e+00	4.583589113975854688e-03
1.642478444965214113e+00	1.649981590594379544e+00	2.496419071004706176e-03
1.644645801568477284e+00	1.649981590594379544e+00	1.759770820544301253e-03
1.646813158171740232e+00	1.649981590594379544e+00	1.064047472887251966e-03
1.648980514775003403e+00	1.649981590594379544e+00	8.184980560671168467e-04
1.651147871378266352e+00	1.649981590594379544e+00	4.501739308369142765e-04
1.653315227981529523e+00	1.649981590594379544e+00	4.910988336402701297e-04
1.655482584584792471e+00	1.649981590594379544e+00	4.501739308369142765e-04
1.657649941188055420e+00	1.649981590594379544e+00	4.092490280335584233e-04
1.659817297791318591e+00	1.649981590594379544e+00	1.227747084100675324e-04
1.661984654394581540e+00	1.649981590594379544e+00	2.864743196234909180e-04
1.664152010997844711e+00	1.649981590594379544e+00	3.273992224268467170e-04
1.666319367601107659e+00	1.649981590594379544e+00	1.636996112134233585e-04
1.668486724204370830e+00	1.649981590594379544e+00	2.046245140167792117e-04
1.670654080807633779e+00	1.649981590594379544e+00	2.046245140167792117e-04
1.672821437410896728e+00	1.649981590594379544e+00	1.227747084100675324e-04
1.674988794014159899e+00	1.649981590594379544e+00	2.046245140167792117e-04
1.677156150617422847e+00	1.649981590594379544e+00	2.046245140167792117e-04
1.679323507220686018e+00	1.649981590594379544e+00	2.046245140167792117e-04
1.681490863823948967e+00	1.649981590594379544e+00	1.000000000000000078e-15
1.683658220427212138e+00	1.649981590594379544e+00	1.636996112134233585e-04
1.685825577030475086e+00	1.649981590594379544e+00	1.227747084100675324e-04
1.687992933633738035e+00	1.649981590594379544e+00	1.000000000000000078e-15
1.690160290237001206e+00	1.649981590594379544e+00	1.636996112134233585e-04
1.692327646840264155e+00	1.649981590594379544e+00	8.184980560671167925e-05
1.694495003443527326e+00	1.649981590594379544e+00	1.000000000000000078e-15
1.696662360046790274e+00	1.649981590594379544e+00	4.092490280335583962e-05
1.698829716650053445e+00	1.649981590594379544e+00	8.184980560671167925e-05
1.640311088361951164e+00	1.649921467407464926e+00	4.624514016779210542e-03
1.642478444965214113e+00	1.649921467407464926e+00	2.537343973808062030e-03
1.644645801568477284e+00	1.649921467407464926e+00	1.677921014937589547e-03
1.646813158171740232e+00	1.649921467407464926e+00	9.821976672805402594e-04
1.648980514775003403e+00	1.649921467407464926e+00	1.023122570083896113e-03
1.651147871378266352e+00	1.649921467407464926e+00	6.547984448536934340e-04
1.653315227981529523e+00	1.649921467407464926e+00	5.729486392469818360e-04
1.655482584584792471e+00	1.649921467407464926e+00	1.636996112134233585e-04
1.657649941188055420e+00	1.649921467407464926e+00	3.273992224268467170e-04
1.659817297791318591e+00	1.649921467407464926e+00	3.273992224268467170e-04
1.661984654394581540e+00	1.649921467407464926e+00	3.683241252302025702e-04
1.664152010997844711e+00	1.649921467407464926e+00	2.046245140167792117e-04
1.666319367601107659e+00	1.649921467407464926e+00	2.455494168201350648e-04
1.668486724204370830e+00	1.649921467407464926e+00	1.227747084100675324e-04
1.670654080807633779e+00	1.649921467407464926e+00	2.455494168201350648e-04
1.672821437410896728e+00	1.649921467407464926e+00	3.273992224268467170e-04
1.674988794014159899e+00	1.649921467407464926e+00	1.636996112134233585e-04
1.677156150617422847e+00	1.649921467407464926e+00	1.227747084100675324e-04
1.679323507220686018e+00	1.649921467407464926e+00	1.227747084100675324e-04
1.681490863823948967e+00	1.649921467407464926e+00	1.000000000000000078e-15
1.683658220427212138e+00	1.649921467407464926e+00	2.046245140167792117e-04
1.685825577030475086e+00	1.649921467407464926e+00	8.184980560671167925e-05
1.687992933633738035e+00	1.649921467407464926e+00	8.184980560671167925e-05
1.690160290237001206e+00	1.649921467407464926e+00	1.227747084100675324e-04
1.692327646840264155e+00	1.649921467407464926e+00	1.636996112134233585e-04
1.694495003443527326e+00	1.649921467407464926e+00	4.092490280335583962e-05
1.696662360046790274e+00	1.649921467407464926e+00	1.000000000000000078e-15
1.698829716650053445e+00	1.649921467407464926e+00	1.227747084100675324e-04
1.640311088361951164e+00	1.649861350303541752e+00	4.501739308369142982e-03
1.642478444965214113e+00	1.649861350303541752e+00	2.578268876611417883e-03
1.644645801568477284e+00	1.649861350303541752e+00	1.514221403724166134e-03
1.646813158171740232e+00	1.649861350303541752e+00	1.145897278493963672e-03
1.648980514775003403e+00	1.649861350303541752e+00	9.412727644771844062e-04
1.651147871378266352e+00	1.649861350303541752e+00	8.184980560671168467e-04
1.653315227981529523e+00	1.649861350303541752e+00	5.729486392469818360e-04
1.655482584584792471e+00	1.649861350303541752e+00	4.910988336402701297e-04
1.657649941188055420e+00	1.649861350303541752e+00	4.092490280335584233e-04
1.659817297791318591e+00	1.649861350303541752e+00	2.455494168201350648e-04
1.661984654394581540e+00	1.649861350303541752e+00	3.273992224268467170e-04
1.664152010997844711e+00	1.649861350303541752e+00	1.636996112134233585e-04
1.666319367601107659e+00	1.649861350303541752e+00	4.092490280335583962e-05
1.668486724204370830e+00	1.649861350303541752e+00	2.864743196234909180e-04
1.670654080807633779e+00	1.649861350303541752e+00	1.636996112134233585e-04
1.672821437410896728e+00	1.649861350303541752e+00	1.227747084100675324e-04
1.674988794014159899e+00	1.649861350303541752e+00	2.864743196234909180e-04
1.677156150617422847e+00	1.649861350303541752e+00	1.636996112134233585e-04
1.679323507220686018e+00	1.649861350303541752e+00	1.636996112134233585e-04
1.681490863823948967e+00	1.649861350303541752e+00	4.092490280335583962e-05
1.683658220427212138e+00	1.649861350303541752e+00	2.046245140167792117e-04
1.685825577030475086e+00	1.649861350303541752e+00	1.636996112134233585e-04
1.687992933633738035e+00	1.649861350303541752e+00	2.046245140167792117e-04
1.690160290237001206e+00	1.649861350303541752e+00	4.092490280335583962e-05
1.692327646840264155e+00	1.649861350303541752e+00	8.184980560671167925e-05
1.694495003443527326e+00	1.649861350303541752e+00	8.184980560671167925e-05
1.696662360046790274e+00	1.649861350303541752e+00	8.184980560671167925e-05
1.698829716650053445e+00	1.649861350303541752e+00	2.046245140167792117e-04
1.640311088361951164e+00	1.649801239281758924e+00	3.683241252302025918e-03
1.642478444965214113e+00	1.649801239281758924e+00	1.882545528954368812e-03
1.644645801568477284e+00	1.649801239281758924e+00	1.596071209330877840e-03
1.646813158171740232e+00	1.649801239281758924e+00	1.104972375690607819e-03
1.648980514775003403e+00	1.649801239281758924e+00	9.003478616738285530e-04
1.651147871378266352e+00	1.649801239281758924e+00	6.957233476570492871e-04
1.653315227981529523e+00	1.649801239281758924e+00	6.957233476570492871e-04
1.655482584584792471e+00	1.649801239281758924e+00	4.501739308369142765e-04
1.657649941188055420e+00	1.649801239281758924e+00	4.092490280335584233e-04
1.659817297791318591e+00	1.649801239281758924e+00	1.636996112134233585e-04
1.661984654394581540e+00	1.649801239281758924e+00	2.864743196234909180e-04
1.664152010997844711e+00	1.649801239281758924e+00	1.636996112134233585e-04
1.666319367601107659e+00	1.649801239281758924e+00	1.636996112134233585e-04
1.668486724204370830e+00	1.649801239281758924e+00	2.864743196234909180e-04
1.670654080807633779e+00	1.649801239281758924e+00	2.455494168201350648e-04
1.672821437410896728e+00	1.649801239281758924e+00	1.227747084100675324e-04
1.674988794014159899e+00	1.649801239281758924e+00	2.046245140167792117e-04
1.677156150617422847e+00	1.649801239281758924e+00	1.227747084100675324e-04
1.679323507220686018e+00	1.649801239281758924e+00	1.227747084100675324e-04
1.681490863823948967e+00	1.649801239281758924e+00	8.184980560671167925e-05
1.683658220427212138e+00	1.649801239281758924e+00	4.092490280335583962e-05
1.685825577030475086e+00	1.649801239281758924e+00	1.000000000000000078e-15
1.687992933633738035e+00	1.649801239281758924e+00	8.184980560671167925e-05
1.690160290237001206e+00	1.649801239281758924e+00	8.184980560671167925e-05
1.692327646840264155e+00	1.649801239281758924e+00	1.000000000000000078e-15
1.694495003443527326e+00	1.649801239281758924e+00	4.092490280335583962e-05
1.696662360046790274e+00	1.649801239281758924e+00	8.184980560671167925e-05
1.698829716650053445e+00	1.649801239281758924e+00	4.092490280335583962e-05
1.640311088361951164e+00	1.649741134341266013e+00	3.396766932678534946e-03
1.642478444965214113e+00	1.649741134341266013e+00	2.128094945774503931e-03
1.644645801568477284e+00	1.649741134341266013e+00	1.268671986904031015e-03
1.646813158171740232e+00	1.649741134341266013e+00	1.064047472887251966e-03
1.648980514775003403e+00	1.649741134341266013e+00	9.412727644771844062e-04
1.651147871378266352e+00	1.649741134341266013e+00	7.366482504604051403e-04
1.653315227981529523e+00	1.649741134341266013e+00	3.683241252302025702e-04
1.655482584584792471e+00	1.649741134341266013e+00	4.501739308369142765e-04
1.657649941188055420e+00	1.649741134341266013e+00	4.501739308369142765e-04
1.659817297791318591e+00	1.649741134341266013e+00	2.455494168201350648e-04
1.661984654394581540e+00	1.649741134341266013e+00	2.455494168201350648e-04
1.664152010997844711e+00	1.649741134341266013e+00	2.455494168201350648e-04
1.666319367601107659e+00	1.649741134341266013e+00	1.636996112134233585e-04
1.668486724204370830e+00	1.649741134341266013e+00	1.636996112134233585e-04
1.670654080807633779e+00	1.649741134341266013e+00	2.864743196234909180e-04
1.672821437410896728e+00	1.649741134341266013e+00	4.092490280335583962e-05
1.674988794014159899e+00	1.649741134341266013e+00	2.046245140167792117e-04
1.677156150617422847e+00	1.649741134341266013e+00	2.046245140167792117e-04
1.679323507220686018e+00	1.649741134341266013e+00	1.636996112134233585e-04
1.681490863823948967e+00	1.649741134341266013e+00	1.636996112134233585e-04
1.683658220427212138e+00	1.649741134341266013e+00	4.092490280335583962e-05
1.685825577030475086e+00	1.649741134341266013e+00	2.046245140167792117e-04
1.687992933633738035e+00	1.649741134341266013e+00	8.184980560671167925e-05
1.690160290237001206e+00	1.649741134341266013e+00	1.000000000000000078e-15
1.692327646840264155e+00	1.649741134341266013e+00	4.092490280335583962e-05
1.694495003443527326e+00	1.649741134341266013e+00	1.227747084100675324e-04
1.696662360046790274e+00	1.649741134341266013e+00	4.092490280335583962e-05
1.698829716650053445e+00	1.649741134341266013e+00	4.092490280335583962e-05
1.640311088361951164e+00	1.649681035481212144e+00	2.864743196234908855e-03
1.642478444965214113e+00	1.649681035481212144e+00	2.005320237364436372e-03
1.644645801568477284e+00	1.649681035481212144e+00	1.145897278493963672e-03
1.646813158171740232e+00	1.649681035481212144e+00	1.023122570083896113e-03
1.648980514775003403e+00	1.649681035481212144e+00	8.184980560671168467e-04
1.651147871378266352e+00	1.649681035481212144e+00	5.320237364436259829e-04
1.653315227981529523e+00	1.649681035481212144e+00	5.320237364436259829e-04
1.655482584584792471e+00	1.649681035481212144e+00	4.092490280335584233e-04
1.657649941188055420e+00	1.649681035481212144e+00	3.273992224268467170e-04
1.659817297791318591e+00	1.649681035481212144e+00	4.910988336402701297e-04
1.661984654394581540e+00	1.649681035481212144e+00	2.455494168201350648e-04
1.664152010997844711e+00	1.649681035481212144e+00	3.683241252302025702e-04
1.666319367601107659e+00	1.649681035481212144e+00	2.046245140167792117e-04
1.668486724204370830e+00	1.649681035481212144e+00	2.046245140167792117e-04
1.670654080807633779e+00	1.649681035481212144e+00	2.046245140167792117e-04
1.672821437410896728e+00	1.649681035481212144e+00	2.046245140167792117e-04
1.674988794014159899e+00	1.649681035481212144e+00	2.046245140167792117e-04
1.677156150617422847e+00	1.649681035481212144e+00	8.184980560671167925e-05
1.679323507220686018e+00	1.649681035481212144e+00	8.184980560671167925e-05
1.681490863823948967e+00	1.649681035481212144e+00	2.046245140167792117e-04
1.683658220427212138e+00	1.649681035481212144e+00	8.184980560671167925e-05
1.685825577030475086e+00	1.649681035481212144e+00	4.092490280335583962e-05
1.687992933633738035e+00	1.649681035481212144e+00	8.184980560671167925e-05
1.690160290237001206e+00	1.649681035481212144e+00	8.184980560671167925e-05
1.692327646840264155e+00	1.649681035481212144e+00	1.227747084100675324e-04
1.694495003443527326e+00	1.649681035481212144e+00	1.000000000000000078e-15
1.696662360046790274e+00	1.649681035481212144e+00	2.455494168201350648e-04
1.698829716650053445e+00	1.649681035481212144e+00	4.092490280335583962e-05
1.640311088361951164e+00	1.649620942700746884e+00	3.560466543891958359e-03
1.642478444965214113e+00	1.649620942700746884e+00	1.882545528954368812e-03
1.644645801568477284e+00	1.649620942700746884e+00	1.555146306527521987e-03
1.646813158171740232e+00	1.649620942700746884e+00	1.268671986904031015e-03
1.648980514775003403e+00	1.649620942700746884e+00	7.366482504604051403e-04
1.651147871378266352e+00	1.649620942700746884e+00	5.320237364436259829e-04
1.653315227981529523e+00	1.649620942700746884e+00	5.729486392469818360e-04
1.655482584584792471e+00	1.649620942700746884e+00	4.501739308369142765e-04
1.657649941188055420e+00	1.649620942700746884e+00	4.092490280335584233e-04
1.659817297791318591e+00	1.649620942700746884e+00	2.046245140167792117e-04
1.661984654394581540e+00	1.649620942700746884e+00	8.184980560671167925e-05
1.664152010997844711e+00	1.649620942700746884e+00	2.046245140167792117e-04
1.666319367601107659e+00	1.649620942700746884e+00	1.636996112134233585e-04
1.668486724204370830e+00	1.649620942700746884e+00	2.864743196234909180e-04
1.670654080807633779e+00	1.649620942700746884e+00	2.864743196234909180e-04
1.672821437410896728e+00	1.649620942700746884e+00	1.227747084100675324e-04
1.674988794014159899e+00	1.649620942700746884e+00	2.046245140167792117e-04
1.677156150617422847e+00	1.649620942700746884e+00	8.184980560671167925e-05
1.679323507220686018e+00	1.649620942700746884e+00	4.092490280335583962e-05
1.681490863823948967e+00	1.649620942700746884e+00	8.184980560671167925e-05
1.683658220427212138e+00	1.649620942700746884e+00	8.184980560671167925e-05
1.685825577030475086e+00	1.649620942700746884e+00	1.636996112134233585e-04
1.687992933633738035e+00	1.649620942700746884e+00	8.184980560671167925e-05
1.690160290237001206e+00	1.649620942700746884e+00	1.227747084100675324e-04
1.692327646840264155e+00	1.649620942700746884e+00	4.092490280335583962e-05
1.694495003443527326e+00	1.649620942700746884e+00	1.227747084100675324e-04
1.696662360046790274e+00	1.649620942700746884e+00	1.227747084100675324e-04
1.698829716650053445e+00	1.649620942700746884e+00	8.184980560671167925e-05
1.640311088361951164e+00	1.649560855999020248e+00	2.905668099038264708e-03
1.642478444965214113e+00	1.649560855999020248e+00	1.555146306527521987e-03
1.644645801568477284e+00	1.649560855999020248e+00	1.473296500920810281e-03
1.646813158171740232e+00	1.649560855999020248e+00	9.821976672805402594e-04
1.648980514775003403e+00	1.649560855999020248e+00	7.775731532637609935e-04
1.651147871378266352e+00	1.649560855999020248e+00	6.547984448536934340e-04
1.653315227981529523e+00	1.649560855999020248e+00	4.910988336402701297e-04
1.655482584584792471e+00	1.649560855999020248e+00	3.683241252302025702e-04
1.657649941188055420e+00	1.649560855999020248e+00	4.501739308369142765e-04
1.659817297791318591e+00	1.649560855999020248e+00	2.864743196234909180e-04
1.661984654394581540e+00	1.649560855999020248e+00	2.046245140167792117e-04
1.664152010997844711e+00	1.649560855999020248e+00	2.046245140167792117e-04
1.666319367601107659e+00	1.649560855999020248e+00	2.046245140167792117e-04
1.668486724204370830e+00	1.649560855999020248e+00	4.092490280335583962e-05
1.670654080807633779e+00	1.649560855999020248e+00	2.455494168201350648e-04
1.672821437410896728e+00	1.649560855999020248e+00	2.046245140167792117e-04
1.674988794014159899e+00	1.649560855999020248e+00	1.636996112134233585e-04
1.677156150617422847e+00	1.649560855999020248e+00	1.636996112134233585e-04
1.679323507220686018e+00	1.649560855999020248e+00	2.046245140167792117e-04
1.681490863823948967e+00	1.649560855999020248e+00	2.046245140167792117e-04
1.683658220427212138e+00	1.649560855999020248e+00	1.000000000000000078e-15
1.685825577030475086e+00	1.649560855999020248e+00	1.227747084100675324e-04
1.687992933633738035e+00	1.649560855999020248e+00	4.092490280335583962e-05
1.690160290237001206e+00	1.649560855999020248e+00	2.046245140167792117e-04
1.692327646840264155e+00	1.649560855999020248e+00	8.184980560671167925e-05
1.694495003443527326e+00	1.649560855999020248e+00	4.092490280335583962e-05
1.696662360046790274e+00	1.649560855999020248e+00	8.184980560671167925e-05
1.698829716650053445e+00	1.649560855999020248e+00	1.000000000000000078e-15
1.640311088361951164e+00	1.649500775375182027e+00	2.414569265397994470e-03
1.642478444965214113e+00	1.649500775375182027e+00	1.268671986904031015e-03
1.644645801568477284e+00	1.649500775375182027e+00	1.145897278493963672e-03
1.646813158171740232e+00	1.649500775375182027e+00	7.775731532637609935e-04
1.648980514775003403e+00	1.649500775375182027e+00	7.775731532637609935e-04
1.651147871378266352e+00	1.649500775375182027e+00	5.729486392469818360e-04
1.653315227981529523e+00	1.649500775375182027e+00	4.092490280335584233e-04
1.655482584584792471e+00	1.649500775375182027e+00	4.092490280335584233e-04
1.657649941188055420e+00	1.649500775375182027e+00	2.046245140167792117e-04
1.659817297791318591e+00	1.649500775375182027e+00	3.683241252302025702e-04
1.661984654394581540e+00	1.649500775375182027e+00	1.636996112134233585e-04
1.664152010997844711e+00	1.649500775375182027e+00	2.864743196234909180e-04
1.666319367601107659e+00	1.649500775375182027e+00	2.046245140167792117e-04
1.668486724204370830e+00	1.649500775375182027e+00	3.273992224268467170e-04
1.670654080807633779e+00	1.649500775375182027e+00	2.046245140167792117e-04
1.672821437410896728e+00	1.649500775375182027e+00	2.455494168201350648e-04
1.674988794014159899e+00	1.649500775375182027e+00	8.184980560671167925e-05
1.677156150617422847e+00	1.649500775375182027e+00	8.184980560671167925e-05
1.679323507220686018e+00	1.649500775375182027e+00	8.184980560671167925e-05
1.681490863823948967e+00	1.649500775375182027e+00	8.184980560671167925e-05
1.683658220427212138e+00	1.649500775375182027e+00	8.184980560671167925e-05
1.685825577030475086e+00	1.649500775375182027e+00	1.227747084100675324e-04
1.687992933633738035e+00	1.649500775375182027e+00	4.092490280335583962e-05
1.690160290237001206e+00	1.649500775375182027e+00	4.092490280335583962e-05
1.692327646840264155e+00	1.649500775375182027e+00	8.184980560671167925e-05
1.694495003443527326e+00	1.649500775375182027e+00	8.184980560671167925e-05
1.696662360046790274e+00	1.649500775375182027e+00	1.000000000000000078e-15
1.698829716650053445e+00	1.649500775375182027e+00	1.227747084100675324e-04
1.640311088361951164e+00	1.649440700828382234e+00	2.537343973808062030e-03
1.642478444965214113e+00	1.649440700828382234e+00	1.636996112134233693e-03
1.644645801568477284e+00	1.649440700828382234e+00	1.186822181297319525e-03
1.646813158171740232e+00	1.649440700828382234e+00	9.821976672805402594e-04
1.648980514775003403e+00	1.649440700828382234e+00	6.957233476570492871e-04
1.651147871378266352e+00	1.649440700828382234e+00	4.501739308369142765e-04
1.653315227981529523e+00	1.649440700828382234e+00	4.092490280335584233e-04
1.655482584584792471e+00	1.649440700828382234e+00	5.320237364436259829e-04
1.657649941188055420e+00	1.649440700828382234e+00	3.683241252302025702e-04
1.659817297791318591e+00	1.649440700828382234e+00	2.864743196234909180e-04
1.661984654394581540e+00	1.649440700828382234e+00	2.046245140167792117e-04
1.664152010997844711e+00	1.649440700828382234e+00	1.636996112134233585e-04
1.666319367601107659e+00	1.649440700828382234e+00	8.184980560671167925e-05
1.668486724204370830e+00	1.649440700828382234e+00	2.046245140167792117e-04
1.670654080807633779e+00	1.649440700828382234e+00	1.227747084100675324e-04
1.672821437410896728e+00	1.649440700828382234e+00	8.184980560671167925e-05
1.674988794014159899e+00	1.649440700828382234e+00	2.864743196234909180e-04
1.677156150617422847e+00	1.649440700828382234e+00	1.227747084100675324e-04
1.679323507220686018e+00	1.649440700828382234e+00	8.184980560671167925e-05
1.681490863823948967e+00	1.649440700828382234e+00	1.227747084100675324e-04
1.683658220427212138e+00	1.649440700828382234e+00	1.227747084100675324e-04
1.685825577030475086e+00	1.649440700828382234e+00	2.455494168201350648e-04
1.687992933633738035e+00	1.649440700828382234e+00	1.227747084100675324e-04
1.690160290237001206e+00	1.649440700828382234e+00	4.092490280335583962e-05
1.692327646840264155e+00	1.649440700828382234e+00	4.092490280335583962e-05
1.694495003443527326e+00	1.649440700828382234e+00	1.636996112134233585e-04
1.696662360046790274e+00	1.649440700828382234e+00	8.184980560671167925e-05
1.698829716650053445e+00	1.649440700828382234e+00	1.227747084100675324e-04
1.640311088361951164e+00	1.649380632357771326e+00	2.537343973808062030e-03
1.642478444965214113e+00	1.649380632357771326e+00	1.759770820544301253e-03
1.644645801568477284e+00	1.649380632357771326e+00	1.309596889707386868e-03
1.646813158171740232e+00	1.649380632357771326e+00	9.003478616738285530e-04
1.648980514775003403e+00	1.649380632357771326e+00	5.729486392469818360e-04
1.651147871378266352e+00	1.649380632357771326e+00	4.910988336402701297e-04
1.653315227981529523e+00	1.649380632357771326e+00	4.910988336402701297e-04
1.655482584584792471e+00	1.649380632357771326e+00	3.683241252302025702e-04
1.657649941188055420e+00	1.649380632357771326e+00	2.046245140167792117e-04
1.659817297791318591e+00	1.649380632357771326e+00	3.683241252302025702e-04
1.661984654394581540e+00	1.649380632357771326e+00	2.046245140167792117e-04
1.664152010997844711e+00	1.649380632357771326e+00	2.046245140167792117e-04
1.666319367601107659e+00	1.649380632357771326e+00	2.046245140167792117e-04
1.668486724204370830e+00	1.649380632357771326e+00	2.046245140167792117e-04
1.670654080807633779e+00	1.649380632357771326e+00	2.046245140167792117e-04
1.672821437410896728e+00	1.649380632357771326e+00	2.864743196234909180e-04
1.674988794014159899e+00	1.649380632357771326e+00	2.046245140167792117e-04
1.677156150617422847e+00	1.649380632357771326e+00	8.184980560671167925e-05
1.679323507220686018e+00	1.649380632357771326e+00	1.227747084100675324e-04
1.681490863823948967e+00	1.649380632357771326e+00	1.000000000000000078e-15
1.683658220427212138e+00	1.649380632357771326e+00	1.227747084100675324e-04
1.685825577030475086e+00	1.649380632357771326e+00	1.227747084100675324e-04
1.687992933633738035e+00	1.649380632357771326e+00	8.184980560671167925e-05
1.690160290237001206e+00	1.649380632357771326e+00	8.184980560671167925e-05
1.692327646840264155e+00	1.649380632357771326e+00	1.636996112134233585e-04
1.694495003443527326e+00	1.649380632357771326e+00	4.092490280335583962e-05
1.696662360046790274e+00	1.649380632357771326e+00	1.000000000000000078e-15
1.698829716650053445e+00	1.649380632357771326e+00	2.046245140167792117e-04
1.640311088361951164e+00	1.649320569962499317e+00	1.882545528954368812e-03
1.642478444965214113e+00	1.649320569962499317e+00	1.186822181297319525e-03
1.644645801568477284e+00	1.649320569962499317e+00	1.064047472887251966e-03
1.646813158171740232e+00	1.649320569962499317e+00	9.003478616738285530e-04
1.648980514775003403e+00	1.649320569962499317e+00	8.184980560671168467e-04
1.651147871378266352e+00	1.649320569962499317e+00	4.501739308369142765e-04
1.653315227981529523e+00	1.649320569962499317e+00	3.273992224268467170e-04
1.655482584584792471e+00	1.649320569962499317e+00	4.501739308369142765e-04
1.657649941188055420e+00	1.649320569962499317e+00	1.227747084100675324e-04
1.659817297791318591e+00	1.649320569962499317e+00	3.683241252302025702e-04
1.661984654394581540e+00	1.649320569962499317e+00	8.184980560671167925e-05
1.664152010997844711e+00	1.649320569962499317e+00	2.046245140167792117e-04
1.666319367601107659e+00	1.649320569962499317e+00	2.455494168201350648e-04
1.668486724204370830e+00	1.649320569962499317e+00	1.636996112134233585e-04
1.670654080807633779e+00	1.649320569962499317e+00	2.046245140167792117e-04
1.672821437410896728e+00	1.649320569962499317e+00	3.273992224268467170e-04
1.674988794014159899e+00	1.649320569962499317e+00	3.273992224268467170e-04
1.677156150617422847e+00	1.649320569962499317e+00	1.227747084100675324e-04
1.679323507220686018e+00	1.649320569962499317e+00	1.636996112134233585e-04
1.681490863823948967e+00	1.649320569962499317e+00	2.046245140167792117e-04
1.683658220427212138e+00	1.649320569962499317e+00	1.227747084100675324e-04
1.685825577030475086e+00	1.649320569962499317e+00	8.184980560671167925e-05
1.687992933633738035e+00	1.649320569962499317e+00	1.636996112134233585e-04
1.690160290237001206e+00	1.649320569962499317e+00	1.227747084100675324e-04
1.692327646840264155e+00	1.649320569962499317e+00	4.092490280335583962e-05
1.694495003443527326e+00	1.649320569962499317e+00	4.092490280335583962e-05
1.696662360046790274e+00	1.649320569962499317e+00	1.000000000000000078e-15
1.698829716650053445e+00	1.649320569962499317e+00	1.000000000000000078e-15
1.640311088361951164e+00	1.649260513641717107e+00	1.964395334561080519e-03
1.642478444965214113e+00	1.649260513641717107e+00	1.227747084100675162e-03
1.644645801568477284e+00	1.649260513641717107e+00	9.821976672805402594e-04
1.646813158171740232e+00	1.649260513641717107e+00	7.366482504604051403e-04
1.648980514775003403e+00	1.649260513641717107e+00	5.320237364436259829e-04
1.651147871378266352e+00	1.649260513641717107e+00	6.547984448536934340e-04
1.653315227981529523e+00	1.649260513641717107e+00	2.864743196234909180e-04
1.655482584584792471e+00	1.649260513641717107e+00	4.092490280335584233e-04
1.657649941188055420e+00	1.649260513641717107e+00	1.636996112134233585e-04
1.659817297791318591e+00	1.649260513641717107e+00	3.683241252302025702e-04
1.661984654394581540e+00	1.649260513641717107e+00	2.046245140167792117e-04
1.664152010997844711e+00	1.649260513641717107e+00	2.455494168201350648e-04
1.666319367601107659e+00	1.649260513641717107e+00	2.864743196234909180e-04
1.668486724204370830e+00	1.649260513641717107e+00	2.046245140167792117e-04
1.670654080807633779e+00	1.649260513641717107e+00	2.864743196234909180e-04
1.672821437410896728e+00	1.649260513641717107e+00	1.227747084100675324e-04
1.674988794014159899e+00	1.649260513641717107e+00	3.273992224268467170e-04
1.677156150617422847e+00	1.649260513641717107e+00	8.184980560671167925e-05
1.679323507220686018e+00	1.649260513641717107e+00	1.636996112134233585e-04
1.681490863823948967e+00	1.649260513641717107e+00	2.046245140167792117e-04
1.683658220427212138e+00	1.649260513641717107e+00	1.227747084100675324e-04
1.685825577030475086e+00	1.649260513641717107e+00	1.000000000000000078e-15
1.687992933633738035e+00	1.649260513641717107e+00	4.092490280335583962e-05
1.690160290237001206e+00	1.649260513641717107e+00	1.227747084100675324e-04
1.692327646840264155e+00	1.649260513641717107e+00	8.184980560671167925e-05
1.694495003443527326e+00	1.649260513641717107e+00	8.184980560671167925e-05
1.696662360046790274e+00	1.649260513641717107e+00	1.227747084100675324e-04
1.698829716650053445e+00	1.649260513641717107e+00	1.000000000000000078e-15
1.640311088361951164e+00	1.649200463394575378e+00	2.373644362594639051e-03
1.642478444965214113e+00	1.649200463394575378e+00	1.023122570083896113e-03
1.644645801568477284e+00	1.649200463394575378e+00	9.821976672805402594e-04
1.646813158171740232e+00	1.649200463394575378e+00	6.957233476570492871e-04
1.648980514775003403e+00	1.649200463394575378e+00	6.138735420503375808e-04
1.651147871378266352e+00	1.649200463394575378e+00	5.729486392469818360e-04
1.653315227981529523e+00	1.649200463394575378e+00	3.683241252302025702e-04
1.655482584584792471e+00	1.649200463394575378e+00	3.273992224268467170e-04
1.657649941188055420e+00	1.649200463394575378e+00	2.864743196234909180e-04
1.659817297791318591e+00	1.649200463394575378e+00	3.273992224268467170e-04
1.661984654394581540e+00	1.649200463394575378e+00	4.092490280335584233e-04
1.664152010997844711e+00	1.649200463394575378e+00	1.227747084100675324e-04
1.666319367601107659e+00	1.649200463394575378e+00	2.455494168201350648e-04
1.668486724204370830e+00	1.649200463394575378e+00	8.184980560671167925e-05
1.670654080807633779e+00	1.649200463394575378e+00	1.636996112134233585e-04
1.672821437410896728e+00	1.649200463394575378e+00	1.636996112134233585e-04
1.674988794014159899e+00	1.649200463394575378e+00	2.046245140167792117e-04
1.677156150617422847e+00	1.649200463394575378e+00	8.184980560671167925e-05
1.679323507220686018e+00	1.649200463394575378e+00	1.636996112134233585e-04
1.681490863823948967e+00	1.649200463394575378e+00	1.227747084100675324e-04
1.683658220427212138e+00	1.649200463394575378e+00	8.184980560671167925e-05
1.685825577030475086e+00	1.649200463394575378e+00	1.636996112134233585e-04
1.687992933633738035e+00	1.649200463394575378e+00	1.227747084100675324e-04
1.690160290237001206e+00	1.649200463394575378e+00	1.227747084100675324e-04
1.692327646840264155e+00	1.649200463394575378e+00	1.227747084100675324e-04
1.694495003443527326e+00	1.649200463394575378e+00	8.184980560671167925e-05
1.696662360046790274e+00	1.649200463394575378e+00	8.184980560671167925e-05
1.698829716650053445e+00	1.649200463394575378e+00	8.184980560671167925e-05
1.640311088361951164e+00	1.649140419220224585e+00	1.473296500920810281e-03
1.642478444965214113e+00	1.649140419220224585e+00	1.227747084100675162e-03
1.644645801568477284e+00	1.649140419220224585e+00	8.594229588704726999e-04
1.646813158171740232e+00	1.649140419220224585e+00	6.138735420503375808e-04
1.648980514775003403e+00	1.649140419220224585e+00	5.729486392469818360e-04
1.651147871378266352e+00	1.649140419220224585e+00	4.092490280335584233e-04
1.653315227981529523e+00	1.649140419220224585e+00	5.729486392469818360e-04
1.655482584584792471e+00	1.649140419220224585e+00	2.455494168201350648e-04
1.657649941188055420e+00	1.649140419220224585e+00	3.273992224268467170e-04
1.659817297791318591e+00	1.649140419220224585e+00	2.455494168201350648e-04
1.661984654394581540e+00	1.649140419220224585e+00	2.046245140167792117e-04
1.664152010997844711e+00	1.649140419220224585e+00	2.864743196234909180e-04
1.666319367601107659e+00	1.649140419220224585e+00	2.455494168201350648e-04
1.668486724204370830e+00	1.649140419220224585e+00	1.636996112134233585e-04
1.670654080807633779e+00	1.649140419220224585e+00	8.184980560671167925e-05
1.672821437410896728e+00	1.649140419220224585e+00	2.864743196234909180e-04
1.674988794014159899e+00	1.649140419220224585e+00	2.046245140167792117e-04
1.677156150617422847e+00	1.649140419220224585e+00	2.046245140167792117e-04
1.679323507220686018e+00	1.649140419220224585e+00	1.636996112134233585e-04
1.681490863823948967e+00	1.649140419220224585e+00	4.092490280335583962e-05
1.683658220427212138e+00	1.649140419220224585e+00	8.184980560671167925e-05
1.685825577030475086e+00	1.649140419220224585e+00	1.227747084100675324e-04
1.687992933633738035e+00	1.649140419220224585e+00	1.000000000000000078e-15
1.690160290237001206e+00	1.649140419220224585e+00	4.092490280335583962e-05
1.692327646840264155e+00	1.649140419220224585e+00	1.000000000000000078e-15
1.694495003443527326e+00	1.649140419220224585e+00	8.184980560671167925e-05
1.696662360046790274e+00	1.649140419220224585e+00	1.227747084100675324e-04
1.698829716650053445e+00	1.649140419220224585e+00	1.636996112134233585e-04
1.640311088361951164e+00	1.649080381117816296e+00	1.800695723347657106e-03
1.642478444965214113e+00	1.649080381117816296e+00	1.227747084100675162e-03
1.644645801568477284e+00	1.649080381117816296e+00	1.064047472887251966e-03
1.646813158171740232e+00	1.649080381117816296e+00	8.184980560671168467e-04
1.648980514775003403e+00	1.649080381117816296e+00	6.547984448536934340e-04
1.651147871378266352e+00	1.649080381117816296e+00	4.501739308369142765e-04
1.653315227981529523e+00	1.649080381117816296e+00	2.046245140167792117e-04
1.655482584584792471e+00	1.649080381117816296e+00	2.864743196234909180e-04
1.657649941188055420e+00	1.649080381117816296e+00	3.683241252302025702e-04
1.659817297791318591e+00	1.649080381117816296e+00	3.273992224268467170e-04
1.661984654394581540e+00	1.649080381117816296e+00	2.046245140167792117e-04
1.664152010997844711e+00	1.649080381117816296e+00	2.864743196234909180e-04
1.666319367601107659e+00	1.649080381117816296e+00	8.184980560671167925e-05
1.668486724204370830e+00	1.649080381117816296e+00	2.046245140167792117e-04
1.670654080807633779e+00	1.649080381117816296e+00	1.227747084100675324e-04
1.672821437410896728e+00	1.649080381117816296e+00	1.636996112134233585e-04
1.674988794014159899e+00	1.649080381117816296e+00	2.046245140167792117e-04
1.677156150617422847e+00	1.649080381117816296e+00	2.864743196234909180e-04
1.679323507220686018e+00	1.649080381117816296e+00	1.636996112134233585e-04
1.681490863823948967e+00	1.649080381117816296e+00	1.227747084100675324e-04
1.683658220427212138e+00	1.649080381117816296e+00	8.184980560671167925e-05
1.685825577030475086e+00	1.649080381117816296e+00	1.636996112134233585e-04
1.687992933633738035e+00	1.649080381117816296e+00	8.184980560671167925e-05
1.690160290237001206e+00	1.649080381117816296e+00	8.184980560671167925e-05
1.692327646840264155e+00	1.649080381117816296e+00	8.184980560671167925e-05
1.694495003443527326e+00	1.649080381117816296e+00	8.184980560671167925e-05
1.696662360046790274e+00	1.649080381117816296e+00	8.184980560671167925e-05
1.698829716650053445e+00	1.649080381117816296e+00	1.000000000000000078e-15
1.640311088361951164e+00	1.649020349086501636e+00	1.677921014937589547e-03
1.642478444965214113e+00	1.649020349086501636e+00	1.227747084100675162e-03
1.644645801568477284e+00	1.649020349086501636e+00	7.775731532637609935e-04
1.646813158171740232e+00	1.649020349086501636e+00	4.910988336402701297e-04
1.648980514775003403e+00	1.649020349086501636e+00	6.957233476570492871e-04
1.651147871378266352e+00	1.649020349086501636e+00	4.092490280335584233e-04
1.653315227981529523e+00	1.649020349086501636e+00	5.320237364436259829e-04
1.655482584584792471e+00	1.649020349086501636e+00	3.273992224268467170e-04
1.657649941188055420e+00	1.649020349086501636e+00	2.864743196234909180e-04
1.659817297791318591e+00	1.649020349086501636e+00	1.636996112134233585e-04
1.661984654394581540e+00	1.649020349086501636e+00	2.455494168201350648e-04
1.664152010997844711e+00	1.649020349086501636e+00	1.227747084100675324e-04
1.666319367601107659e+00	1.649020349086501636e+00	1.227747084100675324e-04
1.668486724204370830e+00	1.649020349086501636e+00	2.046245140167792117e-04
1.670654080807633779e+00	1.649020349086501636e+00	2.046245140167792117e-04
1.672821437410896728e+00	1.649020349086501636e+00	1.227747084100675324e-04
1.674988794014159899e+00	1.649020349086501636e+00	1.227747084100675324e-04
1.677156150617422847e+00	1.649020349086501636e+00	8.184980560671167925e-05
1.679323507220686018e+00	1.649020349086501636e+00	1.227747084100675324e-04
1.681490863823948967e+00	1.649020349086501636e+00	8.184980560671167925e-05
1.683658220427212138e+00	1.649020349086501636e+00	8.184980560671167925e-05
1.685825577030475086e+00	1.649020349086501636e+00	4.092490280335583962e-05
1.687992933633738035e+00	1.649020349086501636e+00	1.227747084100675324e-04
1.690160290237001206e+00	1.649020349086501636e+00	8.184980560671167925e-05
1.692327646840264155e+00	1.649020349086501636e+00	1.000000000000000078e-15
1.694495003443527326e+00	1.649020349086501636e+00	1.636996112134233585e-04
1.696662360046790274e+00	1.649020349086501636e+00	4.092490280335583962e-05
1.698829716650053445e+00	1.649020349086501636e+00	4.092490280335583962e-05
1.640311088361951164e+00	1.648960323125431726e+00	1.596071209330877840e-03
1.642478444965214113e+00	1.648960323125431726e+00	1.064047472887251966e-03
1.644645801568477284e+00	1.648960323125431726e+00	1.064047472887251966e-03
1.646813158171740232e+00	1.648960323125431726e+00	6.547984448536934340e-04
1.648980514775003403e+00	1.648960323125431726e+00	5.729486392469818360e-04
1.651147871378266352e+00	1.648960323125431726e+00	4.910988336402701297e-04
1.653315227981529523e+00	1.648960323125431726e+00	3.683241252302025702e-04
1.655482584584792471e+00	1.648960323125431726e+00	3.273992224268467170e-04
1.657649941188055420e+00	1.648960323125431726e+00	2.864743196234909180e-04
1.659817297791318591e+00	1.648960323125431726e+00	2.046245140167792117e-04
1.661984654394581540e+00	1.648960323125431726e+00	1.636996112134233585e-04
1.664152010997844711e+00	1.648960323125431726e+00	8.184980560671167925e-05
1.666319367601107659e+00	1.648960323125431726e+00	1.227747084100675324e-04
1.668486724204370830e+00	1.648960323125431726e+00	1.636996112134233585e-04
1.670654080807633779e+00	1.648960323125431726e+00	3.273992224268467170e-04
1.672821437410896728e+00	1.648960323125431726e+00	2.864743196234909180e-04
1.674988794014159899e+00	1.648960323125431726e+00	8.184980560671167925e-05
1.677156150617422847e+00	1.648960323125431726e+00	1.000000000000000078e-15
1.679323507220686018e+00	1.648960323125431726e+00	2.455494168201350648e-04
1.681490863823948967e+00	1.648960323125431726e+00	1.636996112134233585e-04
1.683658220427212138e+00	1.648960323125431726e+00	8.184980560671167925e-05
1.685825577030475086e+00	1.648960323125431726e+00	1.227747084100675324e-04
1.687992933633738035e+00	1.648960323125431726e+00	1.000000000000000078e-15
1.690160290237001206e+00	1.648960323125431726e+00	4.092490280335583962e-05
1.692327646840264155e+00	1.648960323125431726e+00	1.227747084100675324e-04
1.694495003443527326e+00	1.648960323125431726e+00	4.092490280335583962e-05
1.696662360046790274e+00	1.648960323125431726e+00	1.227747084100675324e-04
1.698829716650053445e+00	1.648960323125431726e+00	1.227747084100675324e-04
1.640311088361951164e+00	1.648900303233758358e+00	1.759770820544301253e-03
1.642478444965214113e+00	1.648900303233758358e+00	9.412727644771844062e-04
1.644645801568477284e+00	1.648900303233758358e+00	7.775731532637609935e-04
1.646813158171740232e+00	1.648900303233758358e+00	7.366482504604051403e-04
1.648980514775003403e+00	1.648900303233758358e+00	5.320237364436259829e-04
1.651147871378266352e+00	1.648900303233758358e+00	4.910988336402701297e-04
1.653315227981529523e+00	1.648900303233758358e+00	4.092490280335584233e-04
1.655482584584792471e+00	1.648900303233758358e+00	3.683241252302025702e-04
1.657649941188055420e+00	1.648900303233758358e+00	2.046245140167792117e-04
1.659817297791318591e+00	1.648900303233758358e+00	2.046245140167792117e-04
1.661984654394581540e+00	1.648900303233758358e+00	1.227747084100675324e-04
1.664152010997844711e+00	1.648900303233758358e+00	1.636996112134233585e-04
1.666319367601107659e+00	1.648900303233758358e+00	2.455494168201350648e-04
1.668486724204370830e+00	1.648900303233758358e+00	2.864743196234909180e-04
1.670654080807633779e+00	1.648900303233758358e+00	1.227747084100675324e-04
1.672821437410896728e+00	1.648900303233758358e+00	1.636996112134233585e-04
1.674988794014159899e+00	1.648900303233758358e+00	1.227747084100675324e-04
1.677156150617422847e+00	1.648900303233758358e+00	1.636996112134233585e-04
1.679323507220686018e+00	1.648900303233758358e+00	1.227747084100675324e-04
1.681490863823948967e+00	1.648900303233758358e+00	4.092490280335583962e-05
1.683658220427212138e+00	1.648900303233758358e+00	8.184980560671167925e-05
1.685825577030475086e+00	1.648900303233758358e+00	1.636996112134233585e-04
1.687992933633738035e+00	1.648900303233758358e+00	8.184980560671167925e-05
1.690160290237001206e+00	1.648900303233758358e+00	4.092490280335583962e-05
1.692327646840264155e+00	1.648900303233758358e+00	1.000000000000000078e-15
1.694495003443527326e+00	1.648900303233758358e+00	8.184980560671167925e-05
1.696662360046790274e+00	1.648900303233758358e+00	4.092490280335583962e-05
1.698829716650053445e+00	1.648900303233758358e+00	4.092490280335583962e-05
1.640311088361951164e+00	1.648840289410632876e+00	1.514221403724166134e-03
1.642478444965214113e+00	1.648840289410632876e+00	1.064047472887251966e-03
1.644645801568477284e+00	1.648840289410632876e+00	5.729486392469818360e-04
1.646813158171740232e+00	1.648840289410632876e+00	5.729486392469818360e-04
1.648980514775003403e+00	1.648840289410632876e+00	4.501739308369142765e-04
1.651147871378266352e+00	1.648840289410632876e+00	4.910988336402701297e-04
1.653315227981529523e+00	1.648840289410632876e+00	3.683241252302025702e-04
1.655482584584792471e+00	1.648840289410632876e+00	3.683241252302025702e-04
1.657649941188055420e+00	1.648840289410632876e+00	2.864743196234909180e-04
1.659817297791318591e+00	1.648840289410632876e+00	3.273992224268467170e-04
1.661984654394581540e+00	1.648840289410632876e+00	2.864743196234909180e-04
1.664152010997844711e+00	1.648840289410632876e+00	2.046245140167792117e-04
1.666319367601107659e+00	1.648840289410632876e+00	1.636996112134233585e-04
1.668486724204370830e+00	1.648840289410632876e+00	2.046245140167792117e-04
1.670654080807633779e+00	1.648840289410632876e+00	2.046245140167792117e-04
1.672821437410896728e+00	1.648840289410632876e+00	2.046245140167792117e-04
1.674988794014159899e+00	1.648840289410632876e+00	2.455494168201350648e-04
1.677156150617422847e+00	1.648840289410632876e+00	4.092490280335583962e-05
1.679323507220686018e+00	1.648840289410632876e+00	1.227747084100675324e-04
1.681490863823948967e+00	1.648840289410632876e+00	8.184980560671167925e-05
1.683658220427212138e+00	1.648840289410632876e+00	4.092490280335583962e-05
1.685825577030475086e+00	1.648840289410632876e+00	2.455494168201350648e-04
1.687992933633738035e+00	1.648840289410632876e+00	1.000000000000000078e-15
1.690160290237001206e+00	1.648840289410632876e+00	1.227747084100675324e-04
1.692327646840264155e+00	1.648840289410632876e+00	4.092490280335583962e-05
1.694495003443527326e+00	1.648840289410632876e+00	8.184980560671167925e-05
1.696662360046790274e+00	1.648840289410632876e+00	1.000000000000000078e-15
1.698829716650053445e+00	1.648840289410632876e+00	1.000000000000000078e-15
1.640311088361951164e+00	1.648780281655207736e+00	1.432371598117454427e-03
1.642478444965214113e+00	1.648780281655207736e+00	1.391446695314098574e-03
1.644645801568477284e+00	1.648780281655207736e+00	9.003478616738285530e-04
1.646813158171740232e+00	1.648780281655207736e+00	5.320237364436259829e-04
1.648980514775003403e+00	1.648780281655207736e+00	5.320237364436259829e-04
1.651147871378266352e+00	1.648780281655207736e+00	3.683241252302025702e-04
1.653315227981529523e+00	1.648780281655207736e+00	4.092490280335584233e-04
1.655482584584792471e+00	1.648780281655207736e+00	3.273992224268467170e-04
1.657649941188055420e+00	1.648780281655207736e+00	1.227747084100675324e-04
1.659817297791318591e+00	1.648780281655207736e+00	1.227747084100675324e-04
1.661984654394581540e+00	1.648780281655207736e+00	8.184980560671167925e-05
1.664152010997844711e+00	1.648780281655207736e+00	1.636996112134233585e-04
1.666319367601107659e+00	1.648780281655207736e+00	8.184980560671167925e-05
1.668486724204370830e+00	1.648780281655207736e+00	4.092490280335583962e-05
1.670654080807633779e+00	1.648780281655207736e+00	1.636996112134233585e-04
1.672821437410896728e+00	1.648780281655207736e+00	8.184980560671167925e-05
1.674988794014159899e+00	1.648780281655207736e+00	2.455494168201350648e-04
1.677156150617422847e+00	1.648780281655207736e+00	2.864743196234909180e-04
1.679323507220686018e+00	1.648780281655207736e+00	2.046245140167792117e-04
1.681490863823948967e+00	1.648780281655207736e+00	2.046245140167792117e-04
1.683658220427212138e+00	1.648780281655207736e+00	1.227747084100675324e-04
1.685825577030475086e+00	1.648780281655207736e+00	1.227747084100675324e-04
1.687992933633738035e+00	1.648780281655207736e+00	4.092490280335583962e-05
1.690160290237001206e+00	1.648780281655207736e+00	8.184980560671167925e-05
1.692327646840264155e+00	1.648780281655207736e+00	1.227747084100675324e-04
1.694495003443527326e+00	1.648780281655207736e+00	2.455494168201350648e-04
1.696662360046790274e+00	1.648780281655207736e+00	4.092490280335583962e-05
1.698829716650053445e+00	1.648780281655207736e+00	1.000000000000000078e-15
1.640311088361951164e+00	1.648720279966634283e+00	1.186822181297319525e-03
1.642478444965214113e+00	1.648720279966634283e+00	1.023122570083896113e-03
1.644645801568477284e+00	1.648720279966634283e+00	7.366482504604051403e-04
1.646813158171740232e+00	1.648720279966634283e+00	6.547984448536934340e-04
1.648980514775003403e+00	1.648720279966634283e+00	2.046245140167792117e-04
1.651147871378266352e+00	1.648720279966634283e+00	3.683241252302025702e-04
1.653315227981529523e+00	1.648720279966634283e+00	4.501739308369142765e-04
1.655482584584792471e+00	1.648720279966634283e+00	2.455494168201350648e-04
1.657649941188055420e+00	1.648720279966634283e+00	2.046245140167792117e-04
1.659817297791318591e+00	1.648720279966634283e+00	2.455494168201350648e-04
1.661984654394581540e+00	1.648720279966634283e+00	3.683241252302025702e-04
[truncated: 6,933 more rows]
