# Supplementary material for: Cavity-mediated exciton hopping in a dielectrically engineered polariton system
Source: Nat Commun. 2026 Apr 24;17:3779. doi: 10.1038/s41467-026-72043-1 (PMC13106776; doi:10.1038/s41467-026-72043-1)
Supplement: Supplementary file 3 — Source Data [file 41467_2026_72043_MOESM3_ESM.zip › SourceData_Husel_Polaritons/3c.csv]

# x (um)	2J_XL (meV)	sigma 2J_XL (meV)
0.000000000000000000e+00	1.580000000000000071e+00	8.999999999999999667e-02
3.119999999999999996e-01	1.139999999999999902e+00	8.000000000000000167e-02
6.239999999999999991e-01	8.900000000000000133e-01	4.000000000000000083e-02
9.359999999999999432e-01	5.200000000000000178e-01	5.999999999999999778e-02
1.247999999999999998e+00	0.000000000000000000e+00	0.000000000000000000e+00
