# Supplementary material for: Cavity-mediated exciton hopping in a dielectrically engineered polariton system
Source: Nat Commun. 2026 Apr 24;17:3779. doi: 10.1038/s41467-026-72043-1 (PMC13106776; doi:10.1038/s41467-026-72043-1)
Supplement: Supplementary file 3 — Source Data [file 41467_2026_72043_MOESM3_ESM.zip › SourceData_Husel_Polaritons/4b.csv]

# Energy (eV)	Cavity Transmission (arb. u.)
1.643999245751460503e+00	8.849461425712744356e-02
1.643939726677742241e+00	7.408776416545580223e-02
1.643880213602719742e+00	6.688433911961996770e-02
1.643820706525558339e+00	7.408776416545578836e-02
1.643761205445423146e+00	8.129118921129162290e-02
1.643701710361479718e+00	1.101048893946349055e-01
1.643642221272893167e+00	1.173083144404707540e-01
1.643582738178829716e+00	1.029014643487990988e-01
1.643523261078454922e+00	9.569803930296325034e-02
1.643463789970935007e+00	1.101048893946349055e-01
1.643404324855435750e+00	1.389185895779782298e-01
1.643344865731124038e+00	1.245117394863065607e-01
1.643285412597166317e+00	1.029014643487990988e-01
1.643225965452728810e+00	7.408776416545580223e-02
1.643166524296978626e+00	8.849461425712744356e-02
1.643107089129082876e+00	1.173083144404707540e-01
1.643047659948208228e+00	1.317151645321423814e-01
1.642988236753522457e+00	1.317151645321423814e-01
1.642928819544192898e+00	1.029014643487990988e-01
1.642869408319387103e+00	8.129118921129162290e-02
1.642810003078272629e+00	7.408776416545580223e-02
1.642750603820017696e+00	8.129118921129162290e-02
1.642691210543790081e+00	1.029014643487990988e-01
1.642631823248758227e+00	9.569803930296326422e-02
1.642572441934090577e+00	1.173083144404707540e-01
1.642513066598955573e+00	1.317151645321423814e-01
1.642453697242521660e+00	1.533254396696498434e-01
1.642394333863958389e+00	1.173083144404707540e-01
1.642334976462434204e+00	7.408776416545580223e-02
1.642275625037118436e+00	7.408776416545580223e-02
1.642216279587180416e+00	1.029014643487990988e-01
1.642156940111789254e+00	1.317151645321423814e-01
1.642097606610115390e+00	1.461220146238140227e-01
1.642038279081328156e+00	1.605288647154856918e-01
1.641978957524597327e+00	1.821391398529931538e-01
1.641919641939093566e+00	1.605288647154856918e-01
1.641860332323986649e+00	1.893425648988289745e-01
1.641801028678447238e+00	1.749357148071573331e-01
1.641741731001645777e+00	1.677322897613215125e-01
1.641682439292753370e+00	1.533254396696498434e-01
1.641623153550940239e+00	1.749357148071573331e-01
1.641563873775378157e+00	1.965459899446647951e-01
1.641504599965237787e+00	2.037494149905005880e-01
1.641445332119691125e+00	2.325631151738439262e-01
1.641386070237908834e+00	2.613768153571872088e-01
1.641326814319063354e+00	2.829870904946946708e-01
1.641267564362326237e+00	2.397665402196797468e-01
1.641208320366869255e+00	1.821391398529931538e-01
1.641149082331864850e+00	1.605288647154856918e-01
1.641089850256485239e+00	1.821391398529931260e-01
1.641030624139902860e+00	2.037494149905006435e-01
1.640971403981290599e+00	2.109528400363364642e-01
1.640912189779820674e+00	2.397665402196797468e-01
1.640852981534666855e+00	2.541733903113513882e-01
1.640793779245001138e+00	2.397665402196797468e-01
1.640734582909997519e+00	2.181562650821722571e-01
1.640675392528829324e+00	2.109528400363364642e-01
1.640616208100669882e+00	2.541733903113513882e-01
1.640557029624692964e+00	2.973939405863663676e-01
1.640497857100072787e+00	3.550213409530529329e-01
1.640438690525982679e+00	3.478179159072171123e-01
1.640379529901597522e+00	3.406144908613812361e-01
1.640320375226091087e+00	3.190042157238738296e-01
1.640261226498638258e+00	3.334110658155454154e-01
1.640202083718413695e+00	3.262076407697096503e-01
1.640142946884591835e+00	3.766316160905603394e-01
1.640083815996347782e+00	3.910384661822320362e-01
1.640024691052856642e+00	4.198521663655753744e-01
1.639965572053293963e+00	4.054453162739036776e-01
1.639906458996834848e+00	4.126487413197395537e-01
1.639847351882655291e+00	4.054453162739036776e-01
1.639788250709930395e+00	4.126487413197395537e-01
1.639729155477836375e+00	4.198521663655753189e-01
1.639670066185549224e+00	4.270555914114111395e-01
1.639610982832245156e+00	3.910384661822320362e-01
1.639551905417100608e+00	3.838350411363962156e-01
1.639492833939292016e+00	4.414624415030827809e-01
1.639433768397996039e+00	5.711240923281276638e-01
1.639374708792389557e+00	5.999377925114709464e-01
1.639315655121649451e+00	6.215480676489782974e-01
1.639256607384953046e+00	5.927343674656351258e-01
1.639197565581477445e+00	5.927343674656351258e-01
1.639138529710399972e+00	5.855309424197991941e-01
1.639079499770898396e+00	5.711240923281276638e-01
1.639020475762150486e+00	6.215480676489782974e-01
1.638961457683334233e+00	6.503617678323216911e-01
1.638902445533627406e+00	7.512097184740231803e-01
1.638843439312208439e+00	8.016336937948740360e-01
1.638784439018255767e+00	8.160405438865456773e-01
1.638725444650947605e+00	7.872268437032025057e-01
1.638666456209462829e+00	8.376508190240531393e-01
1.638607473692980543e+00	8.520576691157247806e-01
1.638548497100679180e+00	8.520576691157247806e-01
1.638489526431738064e+00	8.016336937948740360e-01
1.638430561685336739e+00	7.872268437032023947e-01
1.638371602860654752e+00	7.800234186573665740e-01
1.638312649956870981e+00	8.232439689323813869e-01
1.638253702973166082e+00	8.808713692990679522e-01
1.638194761908719377e+00	9.168884945282472776e-01
1.638135826762710856e+00	8.448542440698888489e-01
1.638076897534321397e+00	8.088371188407099677e-01
1.638017974222730988e+00	7.944302687490381043e-01
1.637959056827119841e+00	7.872268437032023947e-01
1.637900145346669278e+00	6.863788930615007944e-01
1.637841239780559510e+00	6.647686179239933324e-01
1.637782340127972081e+00	6.647686179239933324e-01
1.637723446388087645e+00	6.935823181073367261e-01
1.637664558560087968e+00	6.575651928781574007e-01
1.637605676643154151e+00	6.791754680156649737e-01
1.637546800636468181e+00	7.440062934281874707e-01
1.637487930539211378e+00	7.872268437032023947e-01
1.637429066350566176e+00	7.656165685656949327e-01
1.637370208069713895e+00	7.223960182906800087e-01
1.637311355695837412e+00	6.863788930615009054e-01
1.637252509228119157e+00	6.935823181073367261e-01
1.637193668665741120e+00	6.359549177406500498e-01
1.637134834007886619e+00	6.863788930615007944e-01
1.637076005253737865e+00	6.791754680156649737e-01
1.637017182402477955e+00	7.656165685656949327e-01
1.636958365453290432e+00	7.007857431531724357e-01
1.636899554405358836e+00	7.079891681990083674e-01
1.636840749257865602e+00	6.575651928781574007e-01
1.636781950009995157e+00	6.647686179239933324e-01
1.636723156660931267e+00	6.143446426031425878e-01
1.636664369209857250e+00	6.143446426031425878e-01
1.636605587655957761e+00	6.071412175573067671e-01
1.636546811998416784e+00	6.575651928781576228e-01
1.636488042236418528e+00	6.431583427864859814e-01
1.636429278369147866e+00	6.143446426031425878e-01
1.636370520395789674e+00	5.999377925114709464e-01
1.636311768315527937e+00	6.143446426031425878e-01
1.636253022127548418e+00	6.215480676489782974e-01
1.636194281831035990e+00	6.071412175573066561e-01
1.636135547425175751e+00	5.783275173739634845e-01
1.636076818909153685e+00	6.143446426031425878e-01
1.636018096282154888e+00	5.927343674656351258e-01
1.635959379543365344e+00	6.287514926948142291e-01
1.635900668691970816e+00	5.999377925114709464e-01
1.635841963727157511e+00	5.855309424197993051e-01
1.635783264648111635e+00	5.495138171906200908e-01
1.635724571454019616e+00	5.279035420531127398e-01
1.635665884144067883e+00	5.567172422364559115e-01
1.635607202717443087e+00	6.431583427864859814e-01
1.635548527173332101e+00	6.719720429698292641e-01
1.635489857510921796e+00	6.503617678323216911e-01
1.635431193729399268e+00	6.143446426031425878e-01
1.635372535827952056e+00	6.215480676489784084e-01
1.635313883805767476e+00	6.575651928781576228e-01
1.635255237662033068e+00	6.647686179239933324e-01
1.635196597395936813e+00	6.431583427864859814e-01
1.635137963006666029e+00	6.215480676489782974e-01
1.635079334493409364e+00	5.711240923281276638e-01
1.635020711855354802e+00	5.783275173739634845e-01
1.634962095091690770e+00	5.351069670989485605e-01
1.634903484201605695e+00	5.279035420531127398e-01
1.634844879184288002e+00	5.495138171906200908e-01
1.634786280038927009e+00	6.071412175573067671e-01
1.634727686764711363e+00	6.071412175573067671e-01
1.634669099360829936e+00	6.215480676489784084e-01
1.634610517826472487e+00	5.927343674656350148e-01
1.634551942160828109e+00	5.999377925114709464e-01
1.634493372363086561e+00	5.639206672822918431e-01
1.634434808432437602e+00	6.143446426031425878e-01
1.634376250368070771e+00	5.927343674656350148e-01
1.634317698169176714e+00	5.423103921447842701e-01
1.634259151834944745e+00	4.918864168239335810e-01
1.634200611364565958e+00	4.846829917780976493e-01
1.634142076757230333e+00	4.846829917780978159e-01
1.634083548012129183e+00	4.774795667322618842e-01
1.634025025128452269e+00	5.134966919614409875e-01
1.633966508105391569e+00	5.567172422364560225e-01
1.633907996942137286e+00	5.279035420531127398e-01
1.633849491637881401e+00	5.062932669156051668e-01
1.633790992191814784e+00	4.630727166405902429e-01
1.633732498603128969e+00	4.990898418697694017e-01
1.633674010871016380e+00	5.495138171906202018e-01
1.633615528994667887e+00	5.134966919614409875e-01
1.633557052973276358e+00	4.558692915947544777e-01
1.633498582806033328e+00	4.126487413197395537e-01
1.633440118492131221e+00	4.486658665489186570e-01
1.633381660030762683e+00	4.342590164572469602e-01
1.633323207421120360e+00	3.910384661822320362e-01
1.633264760662396675e+00	3.550213409530529329e-01
1.633206319753784719e+00	4.198521663655753744e-01
1.633147884694477581e+00	4.270555914114111395e-01
1.633089455483668573e+00	4.630727166405902429e-01
1.633031032120551007e+00	3.766316160905603394e-01
1.632972614604318196e+00	4.054453162739036776e-01
1.632914202934163894e+00	4.270555914114111395e-01
1.632855797109281859e+00	4.558692915947544777e-01
1.632797397128866512e+00	4.054453162739036776e-01
1.632739002992111610e+00	3.766316160905603394e-01
1.632680614698211352e+00	3.982418912280678569e-01
1.632622232246360161e+00	4.558692915947544222e-01
1.632563855635752681e+00	4.270555914114111395e-01
1.632505484865583778e+00	4.126487413197394427e-01
1.632447119935048097e+00	3.622247659988887536e-01
1.632388760843340947e+00	3.910384661822320362e-01
1.632330407589657195e+00	4.054453162739036221e-01
1.632272060173192152e+00	3.766316160905603394e-01
1.632213718593141794e+00	3.550213409530529329e-01
1.632155382848701208e+00	3.190042157238738296e-01
1.632097052939066373e+00	3.406144908613812361e-01
1.632038728863433263e+00	3.334110658155454709e-01
1.631980410620997857e+00	2.901905155405304915e-01
1.631922098210956129e+00	2.973939405863663121e-01
1.631863791632505167e+00	3.045973656322021328e-01
1.631805490884840948e+00	3.838350411363962156e-01
1.631747195967160557e+00	3.838350411363962156e-01
1.631688906878660417e+00	3.694281910447245743e-01
1.631630623618537612e+00	3.118007906780380090e-01
1.631572346185989231e+00	2.685802404030230295e-01
1.631514074580212803e+00	2.685802404030230295e-01
1.631455808800405638e+00	2.973939405863663121e-01
1.631397548845765488e+00	3.478179159072171123e-01
1.631339294715489441e+00	3.334110658155454709e-01
1.631281046408776358e+00	3.622247659988887536e-01
1.631222803924823550e+00	3.550213409530529329e-01
1.631164567262829213e+00	3.406144908613813471e-01
1.631106336421992209e+00	3.334110658155454709e-01
1.631048111401510736e+00	2.973939405863663676e-01
1.630989892200582991e+00	3.406144908613812916e-01
1.630931678818408503e+00	3.478179159072171123e-01
1.630873471254185914e+00	3.982418912280678569e-01
1.630815269507114085e+00	3.118007906780380090e-01
1.630757073576392546e+00	2.829870904946947263e-01
1.630698883461220383e+00	2.181562650821722571e-01
1.630640699160797569e+00	2.901905155405305470e-01
1.630582520674323410e+00	2.757836654488589057e-01
1.630524348000998103e+00	3.190042157238738296e-01
1.630466181140020954e+00	3.118007906780380090e-01
1.630408020090593046e+00	3.190042157238738296e-01
1.630349864851913688e+00	3.045973656322021328e-01
1.630291715423183962e+00	2.973939405863663121e-01
1.630233571803604509e+00	2.613768153571872088e-01
1.630175433992375522e+00	2.613768153571872088e-01
1.630117301988698530e+00	2.613768153571872088e-01
1.630059175791773951e+00	2.901905155405304915e-01
1.630001055400803089e+00	2.973939405863663121e-01
1.629942940814987917e+00	3.118007906780380090e-01
1.629884832033529074e+00	2.901905155405305470e-01
1.629826729055628531e+00	2.469699652655155397e-01
1.629768631880488261e+00	2.469699652655155675e-01
1.629710540507310013e+00	2.397665402196797468e-01
1.629652454935295758e+00	2.469699652655155675e-01
1.629594375163647912e+00	2.037494149905006435e-01
1.629536301191568670e+00	2.181562650821722571e-01
1.629478233018260891e+00	1.965459899446647951e-01
1.629420170642926768e+00	2.037494149905006435e-01
1.629362114064769385e+00	2.397665402196797468e-01
1.629304063282991599e+00	3.118007906780380090e-01
1.629246018296796716e+00	3.334110658155454709e-01
1.629187979105388040e+00	2.901905155405304915e-01
1.629129945707968652e+00	2.325631151738439262e-01
1.629071918103742522e+00	2.325631151738438984e-01
1.629013896291913399e+00	2.613768153571872088e-01
1.628955880271684586e+00	2.901905155405305470e-01
1.628897870042260498e+00	2.829870904946947263e-01
1.628839865602845327e+00	2.469699652655155675e-01
1.628781866952643265e+00	2.109528400363364364e-01
1.628723874090858725e+00	2.181562650821722571e-01
1.628665887016696567e+00	2.325631151738439262e-01
1.628607905729360983e+00	2.613768153571872088e-01
1.628549930228057718e+00	2.469699652655155675e-01
1.628491960511991188e+00	2.469699652655155397e-01
1.628433996580366916e+00	2.109528400363364642e-01
1.628376038432390205e+00	2.037494149905006435e-01
1.628318086067266357e+00	1.965459899446647951e-01
1.628260139484201119e+00	2.037494149905006435e-01
1.628202198682400459e+00	2.325631151738438984e-01
1.628144263661069902e+00	2.397665402196797468e-01
1.628086334419416081e+00	2.685802404030230295e-01
1.628028410956644967e+00	2.613768153571872088e-01
1.627970493271962971e+00	2.469699652655155675e-01
1.627912581364576505e+00	2.325631151738438984e-01
1.627854675233692427e+00	2.253596901280081055e-01
1.627796774878517594e+00	2.181562650821722571e-01
1.627738880298258861e+00	2.181562650821722571e-01
1.627680991492123308e+00	2.181562650821722571e-01
1.627623108459318457e+00	2.541733903113513882e-01
1.627565231199051610e+00	2.469699652655155397e-01
1.627507359710530288e+00	2.253596901280081055e-01
1.627449493992962237e+00	1.893425648988290022e-01
1.627391634045555202e+00	1.677322897613215402e-01
1.627333779867517594e+00	1.965459899446647951e-01
1.627275931458057379e+00	2.181562650821722571e-01
1.627218088816382524e+00	2.757836654488588501e-01
1.627160251941702107e+00	2.541733903113513882e-01
1.627102420833224317e+00	2.541733903113513882e-01
1.627044595490158008e+00	2.325631151738438984e-01
1.626986775911712035e+00	2.397665402196797468e-01
1.626928962097095699e+00	2.325631151738439262e-01
1.626871154045517631e+00	2.181562650821722571e-01
1.626813351756188020e+00	2.181562650821722571e-01
1.626755555228315497e+00	2.181562650821722571e-01
1.626697764461110252e+00	2.109528400363364364e-01
1.626639979453782248e+00	2.325631151738438984e-01
1.626582200205540785e+00	2.253596901280081055e-01
1.626524426715596272e+00	2.397665402196797468e-01
1.626466658983159119e+00	2.109528400363364364e-01
1.626408897007439291e+00	2.325631151738438984e-01
1.626351140787647642e+00	2.181562650821722571e-01
1.626293390322995025e+00	2.325631151738438984e-01
1.626235645612691849e+00	2.109528400363364642e-01
1.626177906655948968e+00	2.253596901280081055e-01
1.626120173451978124e+00	1.965459899446647951e-01
1.626062445999990169e+00	2.037494149905006435e-01
1.626004724299196402e+00	1.965459899446647951e-01
1.625947008348808565e+00	2.109528400363364364e-01
1.625889298148038398e+00	2.037494149905005880e-01
1.625831593696097643e+00	1.965459899446647951e-01
1.625773894992198265e+00	1.893425648988290022e-01
1.625716202035552893e+00	2.037494149905006435e-01
1.625658514825373047e+00	1.965459899446647951e-01
1.625600833360871578e+00	2.253596901280081055e-01
1.625543157641261116e+00	2.109528400363364364e-01
1.625485487665754292e+00	2.541733903113513882e-01
1.625427823433563956e+00	2.325631151738438984e-01
1.625370164943903184e+00	2.325631151738438984e-01
1.625312512195985271e+00	2.181562650821722571e-01
1.625254865189023290e+00	2.181562650821722571e-01
1.625197223922230760e+00	2.037494149905005880e-01
1.625139588394821422e+00	1.821391398529931538e-01
1.625081958606009014e+00	1.749357148071573331e-01
1.625024334555007499e+00	1.893425648988290022e-01
1.624966716241030840e+00	1.821391398529931538e-01
1.624909103663292997e+00	1.821391398529931538e-01
1.624851496821008379e+00	1.749357148071573331e-01
1.624793895713392056e+00	2.037494149905006435e-01
1.624736300339658213e+00	2.109528400363364642e-01
1.624678710699021478e+00	2.037494149905005880e-01
1.624621126790697145e+00	1.893425648988289467e-01
1.624563548613900066e+00	1.821391398529931538e-01
1.624505976167845311e+00	2.037494149905005880e-01
1.624448409451748843e+00	2.037494149905006435e-01
1.624390848464825510e+00	2.181562650821722571e-01
1.624333293206291495e+00	2.397665402196797468e-01
1.624275743675362094e+00	2.037494149905005880e-01
1.624218199871253709e+00	1.893425648988289745e-01
1.624160661793182303e+00	1.821391398529931538e-01
1.624103129440363613e+00	2.397665402196797468e-01
1.624045602812014932e+00	2.469699652655155675e-01
