# Supplementary material for: Cavity-mediated exciton hopping in a dielectrically engineered polariton system
Source: Nat Commun. 2026 Apr 24;17:3779. doi: 10.1038/s41467-026-72043-1 (PMC13106776; doi:10.1038/s41467-026-72043-1)
Supplement: Supplementary file 3 — Source Data [file 41467_2026_72043_MOESM3_ESM.zip › SourceData_Husel_Polaritons/4c_1.csv]

# x (um)	2J_LR (meV)	sigma 2J_LR (meV)
-3.358000000000000096e+00	0.000000000000000000e+00	0.000000000000000000e+00
-3.045999999999999819e+00	0.000000000000000000e+00	0.000000000000000000e+00
-2.733999999999999986e+00	0.000000000000000000e+00	0.000000000000000000e+00
-2.421999999999999709e+00	0.000000000000000000e+00	0.000000000000000000e+00
-2.109999999999999876e+00	0.000000000000000000e+00	0.000000000000000000e+00
-1.798000000000000043e+00	0.000000000000000000e+00	0.000000000000000000e+00
-1.485999999999999766e+00	0.000000000000000000e+00	0.000000000000000000e+00
-1.173999999999999932e+00	0.000000000000000000e+00	0.000000000000000000e+00
-8.620000000000000995e-01	0.000000000000000000e+00	0.000000000000000000e+00
-5.499999999999998224e-01	3.507843327712267811e-02	3.949306067878207045e-03
-2.379999999999999893e-01	3.366558652904939192e-02	4.300443759423194616e-03
7.399999999999984368e-02	5.132678914024840777e-02	7.435479799748275463e-03
3.860000000000001208e-01	4.442586696474459806e-02	6.488996502410943924e-03
6.980000000000003979e-01	0.000000000000000000e+00	0.000000000000000000e+00
1.009999999999999787e+00	0.000000000000000000e+00	0.000000000000000000e+00
1.322000000000000064e+00	0.000000000000000000e+00	0.000000000000000000e+00
