# Supplementary material for: Cavity-mediated exciton hopping in a dielectrically engineered polariton system
Source: Nat Commun. 2026 Apr 24;17:3779. doi: 10.1038/s41467-026-72043-1 (PMC13106776; doi:10.1038/s41467-026-72043-1)
Supplement: Supplementary file 3 — Source Data [file 41467_2026_72043_MOESM3_ESM.zip › SourceData_Husel_Polaritons/4c_2.csv]

# x (um)	2J_LR (meV)	sigma 2J_LR (meV)
-2.938000000000000167e+00	0.000000000000000000e+00	0.000000000000000000e+00
-2.625999999999999890e+00	0.000000000000000000e+00	0.000000000000000000e+00
-2.314000000000000057e+00	0.000000000000000000e+00	0.000000000000000000e+00
-2.001999999999999780e+00	0.000000000000000000e+00	0.000000000000000000e+00
-1.689999999999999947e+00	0.000000000000000000e+00	0.000000000000000000e+00
-1.378000000000000114e+00	0.000000000000000000e+00	0.000000000000000000e+00
-1.065999999999999837e+00	2.771995508885207737e-01	2.949515566883896545e-02
-7.540000000000000036e-01	2.731618111625038758e-01	2.323231405696613711e-02
-4.420000000000001705e-01	6.290241794918139950e-01	5.130819902572623936e-02
-1.299999999999998934e-01	7.174379008357925080e-01	8.700212485198181855e-02
1.819999999999999396e-01	1.031015430432473678e+00	1.518520680242628484e-01
4.939999999999997726e-01	5.873025236947440053e-01	1.110665460974405577e-01
8.060000000000000497e-01	0.000000000000000000e+00	0.000000000000000000e+00
1.118000000000000327e+00	0.000000000000000000e+00	0.000000000000000000e+00
1.429999999999999716e+00	0.000000000000000000e+00	0.000000000000000000e+00
1.741999999999999993e+00	0.000000000000000000e+00	0.000000000000000000e+00
